# Supplementary material for: Transcriptomic analysis on the formation of the viable putative non-culturable state of beer-spoilage Lactobacillus acetotolerans
Source: Sci Rep. 2016 Nov 7;6:36753. doi: 10.1038/srep36753 (PMC5098190; doi:10.1038/srep36753)
Supplement: Supplementary Table S1 [file srep36753-s1.xls]

## Sheet: Table S1
Table S1 Gene experssion level of nine L. acetotolerans samples
gene	Length	BM-LA14526 normal state_RPKM	BM-LA14526 mid-term state_RPKM	BM-LA14526 VPNC state_RPKM	BM-LA14527 normal state_RPKM	BM-LA14527 mid-term state_RPKM	BM-LA14527 VPNC state_RPKM	BM-LA14528 normal state_RPKM	BM-LA14528 mid-term state_RPKM	BM-LA14528 VPNC state_RPKM
gene_0001	969	425.573	436.77	360.153	379.361	323.758	938.338	474.801	429.685	376.162
gene_0002	645	314.01	322.867	243.116	293.867	221.21	723.138	359.61	268.919	284.618
gene_0003	120	12.0067	5.34247	6.18335	8.22675	12.5488	15.6952	13.628	9.67389	12.7698
gene_0004	720	110.062	100.171	136.377	95.4801	116.425	161.106	147.889	148.333	160.474
gene_0005	1041	92.139	106.439	102.521	92.5051	100.656	106.852	125.851	110.678	115.701
gene_0006	2343	307.471	363.461	247.017	301.3	209.308	942.35	546.284	332.496	318.64
gene_0007	195	207.941	192.329	201.672	226.437	150.586	670.987	432.835	223.244	233.655
gene_0008	219	111.374	106.849	39.5283	126.628	38.9644	106.742	146.859	39.7557	28.9216
gene_0009	1560	84.1131	82.2603	97.4274	126.795	73.6038	49.8553	140.182	120.49	100.521
gene_0010	1110	358.533	184.821	322.314	884.931	287.154	189.939	647.597	404.822	391.515
gene_0011	1026	332.818	174.854	330.984	604.694	313.721	145.02	522.717	401.853	395.789
gene_0012	1539	106.058	52.7651	76.3377	170.162	65.8835	44.8485	181.471	89.7617	91.4713
gene_0013	1152	128.644	56.3927	99.9427	197.956	83.3322	56.8374	223.979	126.382	129.649
gene_0014	957	135.714	68.2184	128.965	226.851	94.4114	70.2709	251.864	146.574	143.043
gene_0015	828	1041.21	1027.46	911.82	770.973	1168.35	812.323	686.448	693.646	679.946
gene_0016	726	891.929	533.658	1139.92	788.927	1043.49	273.464	456.895	727.141	726.085
gene_0017	702	104.967	170.32	89.8436	112.247	107.076	152.927	126.315	90.5377	98.6659
gene_0018	2097	125.441	187.254	125.318	121.203	148.408	161.773	141.544	124.787	123.058
gene_0019	648	467.882	305.543	480.164	478.093	457.026	296.294	771.553	868.71	862.987
gene_0020	690	508.161	313.735	529.976	509.343	469.763	318.078	845.858	873.314	899.883
gene_0021	789	50.4792	93.9841	53.7615	91.7938	59.1656	47.6016	52.7387	46.2238	46.8712
gene_0022	258	198.251	75.3744	139.006	257.064	129.38	83.7363	235.585	173.98	176.204
gene_0023	1023	149.493	71.8596	111.82	173.615	105.126	74.9427	211.636	141.562	152.688
gene_0024	1311	158.808	134.153	109.989	218.171	127.116	140.283	238.741	140.128	157.485
gene_0025	354	220.366	152.728	503.751	512.619	635.95	58.5244	65.9586	172.436	179.787
gene_0026	459	135.65	107.781	388.514	448.927	526.013	40.7918	59.7772	123.084	145.337
gene_0027	150	63.8072	47.7261	224.25	244.11	276.911	25.1123	37.5527	74.1665	81.7268
gene_0028	1593	240.393	176.54	647.525	633.858	861.482	66.4181	89.3135	229.064	226.955
gene_0029	1050	85.1743	51.7965	82.798	52.8221	67.4052	69.5336	90.0747	170.076	162.091
gene_0030	1557	135.171	132.721	71.4838	179.896	75.2769	137.971	150.022	83.5049	87.5925
gene_0031	1395	922.471	702.908	503.001	775.679	458.145	1491.65	701.818	464.555	469.27
gene_0032	591	7637.12	6947.02	4320.6	8359.01	4432.86	7783.58	5669.04	3490.46	3636.39
gene_0033	162	8631.51	7457.03	4168.8	9208.42	3718.95	10349.2	6356.93	3530.97	3646.81
gene_0034	1299	7853.22	6994.56	3497.33	7615.31	3151.41	9175.32	5330.07	3226.64	3221.33
gene_0035	1899	1464.22	715.536	1527.83	782.717	1108.05	2453.41	1848.69	1652.1	1655.46
gene_0036	1386	1133.47	560.073	1151.64	551.105	824.729	1926.03	1405.15	1328.03	1325.63
gene_0037	177	812.853	359.183	681.217	318.929	524.641	1174.87	880.816	829.659	903.843
gene_0038	870	2678.03	2142.15	3054.43	2904.17	2633.53	1845.98	3455.25	4145.32	4255.9
gene_0039	273	3102.9	2501.37	3266.53	3684.86	2912.89	2046.56	3867.76	4402.51	4352.77
gene_0040	141	3181.6	2869.78	3445.14	3825.36	2989.47	2332.08	3986.6	3999.91	4190.67
gene_0041	1380	305.538	253.574	271.082	248.038	243.157	305.554	377.634	285.31	287.894
gene_0042	306	338.005	340.451	265.52	220.553	249.336	471.037	324.816	285.159	277.43
gene_0043	1107	790.966	748.911	727.368	583.23	602.617	1031.43	779.025	678.571	706.158
gene_0044	222	548.416	343.651	261.818	433.774	284.893	389.76	559.444	309.39	247.573
gene_0045	1137	461.623	375.523	358.384	454.336	365.428	414.998	537.529	375.98	396.504
gene_0046	1965	628.697	505.917	424.307	695.317	428.577	482.625	637.685	489.996	490.569
gene_0047	2514	710.047	491.49	579.228	670.135	484.383	797.297	814.139	631.227	639.649
gene_0048	348	2588.25	1572.65	3390.18	2201.88	2959.07	1414.8	2597.42	3853.99	3748.16
gene_0049	525	4593.53	2941.92	6350.83	4108.84	5262.87	2864.28	4607.74	7116.12	7283.02
gene_0050	240	3076.3	2099.59	3942.92	2676.31	3051.46	1861.73	2922.45	4000.56	4152.74
gene_0051	2022	406.163	418.626	374.732	371.768	405.324	360.477	462.58	415.135	420.355
gene_0052	240	474.695	483.493	530.222	453.593	529.143	419.615	494.015	596.96	569.534
gene_0053	243	689.487	696.5	712.485	654.447	719.364	590.878	664.015	805.361	774.807
gene_0054	1452	564.685	574.794	618.846	508.377	604.021	474.442	540.615	656.519	681.127
gene_0055	879	96.9437	188.779	67.5315	164.892	71.5241	91.1273	93.2307	47.434	49.7427
gene_0056	114	33.4022	85.2921	42.3072	68.4906	45.1318	24.296	41.4419	30.5491	33.1567
gene_0057	201	8115.43	6238.2	5336.14	5515.16	4879.69	5612.24	4664.71	3716.99	3756.48
gene_0058	1257	107.09	117.135	90.0202	134.155	123.192	97.7451	138.701	108.052	115.731
gene_0059	1104	53.6015	55.07	72.5872	64.871	78.9986	45.5602	65.7535	83.1569	81.9859
gene_0060	702	188.531	140.183	157.491	153.668	237.034	238.308	181.836	204.502	204.171
gene_0061	165	14.3457	16.1893	20.2364	17.9493	25.8582	11.4147	30.8351	35.7641	48.9122
gene_0062	375	46.6547	36.7562	48.1477	52.1725	57.2227	39.2934	83.3429	96.9969	111.421
gene_0063	228	19.8608	17.3396	26.0352	28.341	27.5194	13.6057	39.051	43.7022	48.8389
gene_0064	933	42.5779	34.0131	47.9823	42.6127	57.7005	29.4489	64.3667	84.6077	71.938
gene_0065	279	403.913	310.974	317.811	222.918	294.605	359.768	352.342	340.147	299.885
gene_0066	126	1628.67	1875.8	628.15	914.558	2428.1	542.517	964.056	643.391	330.799
gene_0067	1356	434.277	401.079	366.168	245.082	293.824	498.226	330.315	356.208	344.973
gene_0068	219	222.747	211.259	140.043	133.185	124.915	383.969	230.66	180.668	153.937
gene_0069	612	475.897	521.153	388.581	312.646	358.831	427.771	519.735	507.721	475.738
gene_0070	540	3040.18	2766.81	2921.75	1715.48	1943.21	3600.66	2329.21	2325.68	2411.51
gene_0071	174	3213.43	3047.66	3963.03	1794.41	2653.29	3483.5	2399.26	3116.77	3087.06
gene_0072	549	3482.23	3160.91	3815.66	1797.87	2559.83	3572.91	2440.3	2928.95	2824.52
gene_0073	792	592.02	956.653	841.779	524.654	1068.55	487.642	427.998	686.089	689.054
gene_0074	942	515.667	746.017	772.985	458.259	836.057	460.094	374.216	630.343	624.013
gene_0075	540	346.671	502.39	395.277	186.639	392.268	555.999	230.33	321.746	365.5
gene_0076	723	226.47	196.556	172.244	180.734	204.461	133.468	273.44	279.78	275.955
gene_0077	849	380.264	303.936	310.697	293.552	319.855	207.486	418.953	416.125	449.906
gene_0078	135	387.265	367.245	341.687	396.878	363.452	251.944	506.76	456.464	455.551
gene_0079	789	368.485	342.622	331.346	396.977	364.696	252.611	397.498	424.229	438.673
gene_0080	888	503.101	390.217	439.659	458.333	466.483	307.167	418.048	483.041	513.553
gene_0081	276	327.389	235.378	292.589	289.074	305.537	191.473	275.194	358.214	368.289
gene_0082	528	475.397	412.22	527.693	357.456	484.842	235.847	354.81	508.063	529.56
gene_0083	588	536.803	411.225	533.787	390.58	510.917	221.956	354.606	494.224	481.604
gene_0084	819	224.427	158.774	164.134	147.276	177.584	85.2227	154.085	177.65	180.742
gene_0085	1677	217.428	140.937	262.378	181.419	230.698	196.673	194.655	439.565	423.193
gene_0086	1863	272.12	177.566	316.901	198.714	271.521	291.098	275.974	446.619	452.722
gene_0087	687	871.106	614.656	867.83	461.665	897.233	1033.23	519.994	688.297	672.58
gene_0088	1155	531.326	393.539	528.074	306.225	492.61	659.174	412.813	461.667	475.678
gene_0089	1572	1544.97	1504.25	1547.02	1761.24	1542.98	2256.67	1778.63	1598.78	1576.11
gene_0090	123	1480.13	1422.92	1609.68	1664.32	1409.96	1965.39	1737.29	1649.28	1664.44
gene_0091	753	1112.38	1068.78	1420.12	1313.06	1169.06	1571.95	1330.83	1348.56	1405.66
gene_0092	210	28.9142	32.0548	18.8445	18.3766	18.5245	123.979	40.2351	29.0217	20.9182
gene_0093	639	57.9802	70.5641	59.8014	50.8422	56.3618	167.138	86.3036	55.2578	55.4757
gene_0094	291	19.0976	28.2729	34.8478	17.8876	33.2048	74.2404	45.2706	37.2328	36.1592
gene_0095	642	420.797	1085.47	1055.02	253.163	1830.92	364.639	284.872	662.707	723.066
gene_0096	915	531.108	1521	1157.6	357.416	1488.31	457.567	357.059	754.986	779.307
gene_0097	1926	751.289	1745.87	1308.39	651.15	1661.52	601.922	566.961	909.075	910.303
gene_0098	147	609.788	1322.17	1038.13	607.467	1131.96	446.927	520.398	690.334	688.701
gene_0099	891	1620.3	2106.29	1818.64	2067.29	1841.2	2056.13	1578.16	1493.75	1531.69
gene_0100	678	1448.85	1940.47	1714.74	1917.5	1707.42	1801.39	1586.72	1482.33	1444.68
gene_0101	780	1825.68	2675.21	2599.7	2740.6	2696.23	2365.93	2428.7	2222.27	2337.46
gene_0102	186	288.272	399.824	210.101	396.621	202.401	359.173	285.749	208.041	208.711
gene_0103	486	476.458	725.301	406.371	669.774	411.84	498.553	499.694	338.984	341.159
gene_0104	120	547.164	877.055	457.568	772.567	470.582	570.566	582.976	359.546	354.149
gene_0105	228	580.025	880.102	461.582	789.217	438.659	565.124	596.524	354.709	338.736
gene_0106	537	370.264	640.897	376.298	611.178	355.2	373.012	480.322	294.901	274.135
gene_0107	258	282.019	305.225	110.246	262.282	106.519	258.08	282.772	157.857	159.177
gene_0108	444	120.763	140.781	42.0579	70.1396	29.6763	76.355	127.072	72.99	75.9286
gene_0109	1797	588.167	377.213	319.25	389.3	298.882	798.215	482.074	295.331	290.899
gene_0110	1239	572.552	636.094	569.128	695.226	648.711	690.4	854.858	737.917	761.612
gene_0111	693	239.689	215.857	230.917	263.929	285.382	226.375	320.806	314.506	311.93
gene_0112	372	158.522	132.413	163.227	122.557	201.051	158.143	151.911	217.403	233.701
gene_0113	1545	260.584	221.168	226.363	225.673	257.231	253.059	241.511	283.768	283.531
gene_0114	708	254.525	241.015	261.308	233.493	271.892	243.8	252.285	324.513	325.522
gene_0115	483	241.626	219.008	285.484	230.962	265.786	213.551	210.675	300.832	325.723
gene_0116	630	195.865	221.67	186.875	154.421	222.095	125.562	205.502	181.04	188.912
gene_0117	1566	756.681	620.9	534.627	1064.58	370.295	450.799	755.719	696.261	664.03
gene_0118	120	28.3016	24.9315	3.09168	27.6718	9.41163	49.8553	28.0131	16.1232	6.81057
gene_0119	594	222.462	229.528	109.302	217.567	119.996	182.038	206.944	148.04	133.804
gene_0120	123	286.154	302.306	135.732	277.265	149.974	255.807	270.344	180.107	179.4
gene_0121	423	372.489	355.659	349.951	266.057	314.759	268.986	328.834	251.567	252.86
gene_0122	1464	98.6268	111.593	86.7528	111.693	100.545	91.4922	140.19	88.5452	84.0854
gene_0123	402	574.736	542.487	372.539	401.849	302.171	1016.12	568.625	500.299	504.947
gene_0124	375	824.417	764.472	534.901	567.197	436.365	1549.28	840.939	718.19	733.362
gene_0125	540	78.1391	136.53	95.4984	73.1267	122.7	70.5771	96.7421	92.6186	87.0239
gene_0126	735	229.493	1516.39	177.508	1062.55	168.001	596.455	1418.43	391.431	427.12
gene_0127	915	600.73	562.156	245.172	860.682	291.435	630.108	619.888	367.608	374.246
gene_0128	684	113.146	196.359	102.152	84.1044	130.625	102.043	113.567	125.874	109.029
gene_0129	393	77.7754	141.65	58.5294	52.0666	86.852	77.2426	103.337	97.7235	54.5885
gene_0130	1092	263.036	251.272	250.052	147.358	188.233	373.763	306.838	275.688	259.045
gene_0131	1284	335.916	332.032	297.128	209.129	242.279	430.216	309.142	283.21	276.878
gene_0132	144	12.8644	5.93608	6.01159	4.98591	5.22868	6.15498	5.67834	14.7796	8.51321
gene_0133	1602	3614.68	3240.63	2854.07	5017.39	3725.57	1277.12	3659.2	2489.91	2439.75
gene_0134	1218	619.602	534.598	496.293	1459.59	482.687	535.938	677.149	639.446	624.693
gene_0135	633	767.065	659.495	747.668	1609.62	643.698	672.963	828.589	841.002	857.292
gene_0136	885	666.214	556.22	736.133	1411.5	643.89	573.101	774.974	850.647	834.121
gene_0137	552	555.218	499.211	604.445	1260.51	519.458	429.912	677.286	660.524	648.484
gene_0138	807	294.972	840.628	854.483	251.334	862.092	327.426	436.254	552.383	545.098
gene_0139	183	135.533	174.579	198.002	75.5243	144.689	148.93	70.9947	126.871	159.658
gene_0140	936	210.888	288.356	291.463	104.321	230.062	302.067	124.05	201.023	212.175
gene_0141	1110	1889.46	1545.08	1669.17	1502.81	1687.2	1705.26	1559.65	1513.75	1512.22
gene_0142	1617	655.931	471.472	780.471	768.588	715.68	398.692	922.805	1124.19	1160.7
gene_0143	120	109.776	109.521	94.8114	141.351	88.8876	99.7106	155.965	118.505	97.0506
gene_0144	1161	97.5963	86.3262	73.9233	117.42	71.7694	72.2375	118.712	85.4902	88.5197
gene_0145	663	128.993	75.4231	77.222	57.1236	55.6465	153.568	59.4727	88.7138	74.8854
gene_0146	123	18.4075	20.8487	17.0922	23.3486	13.263	16.2131	27.3299	18.0894	19.1028
gene_0147	1284	27.3318	27.7942	26.8716	24.6733	27.8537	28.5602	34.6715	33.0751	32.2229
gene_0148	423	39.9008	35.8691	40.0529	22.914	40.6428	35.3584	38.661	53.9725	56.2717
gene_0149	564	552.894	2323.6	1194.79	417.384	878.864	775.527	417.861	675.8	676.166
gene_0150	2403	1054.63	1110.51	1259.62	972.346	1068.71	1699.7	1429.08	1455.95	1484.98
gene_0151	999	313.689	248.78	263.427	305.174	267.809	367.081	370.598	321.398	306.578
gene_0152	267	159.961	225.704	195.922	216.803	204.447	253.115	261.671	281.883	270.892
gene_0153	978	354.941	435.373	499.094	490.944	580.352	439.307	529.978	673.71	652.018
gene_0154	837	235.708	273.953	337.166	292.936	373.917	331.177	362.979	438.85	424.013
gene_0155	1032	524.347	627.74	685.801	722.58	730.313	739.778	722.514	785.066	781.334
gene_0156	930	1401.08	1086.42	1835.46	1297.46	1305.75	1711.16	1324.21	1698.44	1669.36
gene_0157	1725	578.889	753.273	974.353	408.203	1184.25	509.568	518.786	929.086	911.254
gene_0158	2052	286.276	182.977	172.483	352.512	135.395	485.109	449.662	307.613	301.447
gene_0159	2859	383.222	225.92	241.927	621.758	215.38	422.698	633.972	364.251	357.251
gene_0160	543	2010.92	1191.68	1730.88	1950.29	2348.46	814.701	2844.73	2396.2	2410.79
gene_0161	876	592.348	491.922	457.258	391.565	422.592	423.555	448.459	503.462	508.11
gene_0162	984	600.128	433.587	458.85	466.973	429.007	396.433	464.331	474.552	490.548
gene_0163	936	310.174	152.74	212.85	254.185	178.58	244.66	291.391	244.224	240.225
gene_0164	585	2930.17	1975.89	3473.46	3018.55	3146.86	3772.15	1960.73	3001.88	3258.24
gene_0165	180	460.258	1241.83	210.921	728.441	217.513	656.12	644.555	279.468	300.232
gene_0166	588	591.235	1730.31	299.283	1174.03	334.209	874.258	899.572	435.161	439.038
gene_0167	1656	545.337	1557.25	277.28	1104.05	311.069	862.098	858.883	402.787	399.134
gene_0168	450	521.207	320.786	251.456	444.544	170.943	611.805	363.817	236.043	245.18
gene_0169	1440	327.255	354.087	388.263	344.339	429.972	330.291	430.166	590.846	598.124
gene_0170	1497	177.643	128.405	153.985	221.758	162.037	109.161	282.271	229.084	228.202
gene_0171	138	99.1861	117.689	97.6791	86.4947	118.214	77.071	123.113	119.171	137.692
gene_0172	930	71.5978	92.0283	76.9927	62.7259	87.9768	61.3512	95.6403	103.396	99.9615
gene_0173	42224	239.989	1028.65	274.771	368.769	313.442	546.189	271.418	226.476	222.685
gene_0174	825	32.6833	37.1706	26.3823	30.133	31.0299	41.0929	39.4249	21.4585	22.2891
gene_0175	162	26.0464	26.3826	19.8478	29.3615	27.8863	28.0393	34.2102	24.4833	20.8101
gene_0176	1203	87.8583	156.144	173.833	62.3674	216.554	64.1898	61.9283	118.773	112.519
gene_0177	309	46.6281	49.7939	55.2299	39.7905	75.1306	50.1959	74.9761	47.5868	56.5343
gene_0178	678	49.0288	62.0924	49.0655	42.6229	52.3794	45.9172	71.5571	50.6524	49.5725
gene_0179	162	64.163	84.4242	54.9631	45.9812	46.4772	36.9299	51.0349	53.1467	54.2323
gene_0180	687	979.414	854.017	1183.39	543.05	1009.2	921.634	674.987	916.274	960.617
gene_0181	117	38.703	42.9224	34.8805	32.2166	31.104	36.9299	39.6028	42.1682	50.6427
gene_0182	564	39.4142	47.9307	35.0829	47.8965	34.7096	42.8229	57.6694	49.9132	48.1811
gene_0183	720	27.1581	35.6165	19.2371	38.3915	26.8406	33.3907	41.3888	37.2176	28.3774
gene_0184	777	29.9341	40.4295	17.8259	39.6178	28.1017	38.2131	30.4014	17.8039	18.144
gene_0185	138	78.3048	79.7499	55.5606	51.3765	79.1123	72.2541	82.2948	82.7188	45.157
gene_0186	126	65.3428	79.713	60.852	59.1186	57.7645	61.5498	70.6638	76.0092	56.7547
gene_0187	882	626.124	604.147	390.07	346.775	350.571	712.47	496.088	386.846	412.919
gene_0188	1503	148.723	147.94	131.072	192.689	136.76	81.1572	175.178	105.686	108.072
gene_0189	114	118.262	122.783	132.345	162.173	153.008	58.3103	153.813	112.862	105.743
gene_0190	774	276.567	562.823	317.476	245.469	305.452	317.625	224.903	209.101	206.957
gene_0191	1032	339.759	625.98	351.828	276.805	340.351	354.806	264.813	239.785	235.994
gene_0192	234	15.8331	17.8082	11.0983	16.4919	9.11668	22.7261	19.8014	13.6427	13.5338
gene_0193	420	24.2585	24.9315	14.7223	16.4535	15.8354	31.6542	18.1707	16.8141	17.0264
gene_0194	138	29.8304	34.8422	23.2996	13.0067	27.2801	44.1553	26.9927	17.5252	26.65
gene_0195	420	38.9606	42.9942	41.2224	35.0438	43.3234	45.1072	42.6146	40.9989	32.3502
gene_0196	189	34.8495	32.7898	32.0618	27.0664	31.2061	43.9641	39.8986	41.9714	30.8097
gene_0197	456	36.1105	38.4283	35.7984	23.6175	29.4458	39.8454	33.8708	37.1257	37.4133
gene_0198	423	82.9645	100.534	78.3517	70.4392	68.2325	91.146	79.8995	72.2683	66.8981
gene_0199	294	92.0633	101.761	97.167	86.0832	69.1467	98.7308	100.433	75.022	75.4027
gene_0200	396	44.1806	66.1063	39.0363	29.4622	44.0477	47.5612	35.1025	55.9425	49.2734
gene_0201	843	33.0841	36.7572	29.0464	25.4441	17.5654	25.7589	32.7633	35.689	31.7503
gene_0202	423	36.9812	32.3327	29.5281	22.2775	17.7998	20.1674	32.8619	36.3629	26.566
gene_0203	123	5.02024	11.293	11.0597	12.404	10.2023	4.50364	13.2956	13.3704	14.1195
gene_0204	216	40.4989	48.9726	43.5125	32.8239	38.9247	23.0812	44.5855	57.3268	47.7685
gene_0205	1659	132.381	852.992	161.46	350.222	237.286	649.111	212.758	161.348	172.85
gene_0206	1626	185.006	1299.67	247.182	590.14	356.863	873.302	282.953	184.197	188.61
gene_0207	141	181.013	2988.75	306.098	1023.49	557.133	1485.05	362.769	230.527	228.226
gene_0208	2274	187.636	2882.26	271.317	858.51	473.368	1823.89	381.033	209.303	218.378
gene_0209	663	181.149	3398.07	418.379	739.494	532.048	998.276	311.478	293.573	250.851
gene_0210	1107	315.159	4865.27	626.602	1082.23	829.448	1795.95	568.265	334.348	327.055
gene_0211	138	271.457	3869.03	436.419	812.92	584.703	1532.59	451.634	243.95	259.838
gene_0212	1224	523.907	6110.06	720.886	1512.34	976.329	2225.75	790.291	399.048	396.949
gene_0213	1269	396.332	4714.93	655.075	1303.76	934.389	1856.62	708.929	390.539	374.742
gene_0214	858	353.125	4172.85	812.628	1193.69	1119.3	1438.2	662.129	431.492	437.448
gene_0215	627	92.2459	221.879	71.005	147.43	73.4518	158.321	101.141	58.1668	70.2238
gene_0216	177	18.0246	33.2018	3.49342	13.6901	8.50769	27.5409	13.859	7.10512	4.61733
gene_0217	1227	98.134	53.0328	74.5832	82.8709	64.534	129.39	135.947	139.077	127.136
gene_0218	786	456.832	502.981	690.868	284.996	914.022	402.986	423.751	740.927	733.955
gene_0219	366	207.236	655.109	165.565	418.326	164.918	245.493	842.504	305.283	306.475
gene_0220	2481	1182.3	905.184	1025.18	797.987	828.699	1019.92	742.171	942.2	892.25
gene_0221	285	88.1096	75.3569	57.2774	76.5206	51.076	141.5	51.643	57.7039	47.674
gene_0222	1422	99.2238	86.3361	114.536	161.19	115.163	70.0421	278.247	228.241	224.576
gene_0223	123	291.174	296.225	233.258	390.36	205.066	256.708	363.414	228.87	225.081
gene_0224	1068	384.389	385.978	238.881	411.506	222.542	436.727	451.205	271.648	258.553
gene_0225	132	121.627	104.421	43.0961	76.8283	58.9415	116.665	85.3471	68.8898	53.401
gene_0226	423	69.8264	57.8452	75.1358	39.6751	55.1793	85.6458	68.7307	84.3893	82.8377
gene_0227	840	770.636	676.458	748.333	689.658	738.44	802.037	773.66	896.793	862.509
gene_0228	555	703.715	678.253	659.558	636.471	666.332	840.404	715.368	845.725	783.215
gene_0229	1059	497.082	514.673	454.03	613.309	485.483	385.2	679.041	724.948	727.071
gene_0230	729	242.252	272.327	295.851	295.584	319.832	124.011	377.497	448.662	423.068
gene_0231	1452	35.8643	41.7242	34.4939	22.4984	21.4333	55.8526	50.7453	64.0262	51.8532
gene_0232	2094	290.855	298.709	372.714	210.437	317.077	269.302	281.975	388.573	369.751
gene_0233	342	464.622	504.879	435.004	303.616	441.411	385.496	388.385	476.34	444.778
gene_0234	549	253.444	271.308	241.252	160.366	237.262	197.565	212.984	297.441	287.309
gene_0235	1116	201.68	230.071	242.015	124.889	298.091	160.426	170.798	232.832	219.879
gene_0236	381	317.118	356.726	419.689	245.212	421.259	192.501	250.145	338.205	341.065
gene_0237	2766	1923.35	1714.81	2032.86	1836.43	1981.46	1938.42	2343.83	2197.3	2195.3
gene_0238	1071	435.683	338.805	395.942	367.197	359.944	474.088	408.968	435.641	441.447
gene_0239	192	471.693	362.286	404.494	346.365	330.714	364.105	452.374	432.302	473.547
gene_0240	828	292.959	239.508	286.167	227.943	228.547	254.762	296.919	332.861	343.366
gene_0241	444	70.0007	60.8849	82.4447	65.0863	76.0279	71.1149	85.7378	122.449	129.079
gene_0242	2283	398.947	275.524	410.111	212.435	382.896	962.991	440.06	689.757	672.286
gene_0243	1776	217.825	439.49	184.456	246.701	165.41	393.128	132.495	151.481	145.53
gene_0244	894	54.911	54.9784	52.7037	58.827	46.602	91.9529	78.3534	58.974	63.192
gene_0245	804	209.542	236.158	209.188	236.756	193.227	361.995	303.071	328.84	302.282
gene_0246	489	204.146	198.84	168.683	145.907	139.089	300.876	291.697	321.672	301.879
gene_0247	627	770.138	872.177	461.533	271.386	410.289	624.45	233.727	397.447	346.72
gene_0248	114	612.073	622.351	417.648	305.453	409.489	718.188	372.18	554.976	404.153
gene_0249	627	876.336	693.073	677.112	442.577	560.395	618.443	523.24	926.04	797.879
gene_0250	405	462.99	308.412	448.866	251.733	385.451	272.46	369.246	582.822	570.826
gene_0251	465	35.6329	24.8166	32.9779	37.0566	29.4156	30.9734	47.869	53.2584	56.6815
gene_0252	732	1582.11	1719.22	1307.12	978.505	1025.34	1620.83	662.163	940.297	987.671
gene_0253	258	2884.41	2148.17	2250.93	2914.67	2115.31	2600.98	2385.78	1978.65	1748.18
gene_0254	1734	3645.23	3769.49	4725.17	4242.15	4646.76	3022.43	3486.28	4534.68	4558.37
gene_0255	267	4040.66	4062.28	4720.65	4143.12	4762.92	3578.05	3596.71	4363.03	4356.08
gene_0256	183	1580.28	1839.79	2682.83	1089.22	2883.49	1662.45	1249.11	2226.58	2099.55
gene_0257	2163	2068.43	1659.3	3017.69	2669.4	3179.39	2723.95	1338.94	2373.75	2340.01
gene_0258	354	602.372	522.174	733.618	761.83	713.937	971.756	432.709	610.767	642.675
gene_0259	1572	436.995	481.638	381.936	300.639	340.304	417.857	371.678	459.264	449.445
gene_0260	870	275.859	278.3	265.245	151.847	255.016	264.876	265.668	355.265	333.365
gene_0261	420	554.76	628.376	699.602	507.494	681.223	666.848	579.731	650.454	699.056
gene_0262	390	211.635	214.521	163.621	160.853	141.898	184.933	188.23	228.453	236.536
gene_0263	819	191.505	149.511	143.75	139.277	145.867	192.901	211.437	205.88	193.59
gene_0264	1380	241.477	174.056	224.751	207.977	194.507	221.74	259.788	269.257	293.15
gene_0265	774	107.436	75.2363	117.596	74.3248	104.898	65.1282	94.8444	156.107	166.436
gene_0266	285	60.6656	113.973	44.2598	24.5622	53.2775	37.3186	32.8347	43.7871	25.0916
gene_0267	1164	536.324	523.14	778.656	329.918	733.417	979.212	431.007	726.955	684.479
gene_0268	1212	393.148	413.733	516.708	187.934	478.658	738.688	342.05	499.259	497.475
gene_0269	1158	353.181	326.361	351.244	150.507	315.238	676.314	247.925	322.129	347.409
gene_0270	900	581.012	470.731	443.415	795.552	416.203	849.14	891.171	520.455	514.425
gene_0271	117	409.9	363.471	361.488	622.088	376.465	690.304	723.721	456.409	485.471
gene_0272	567	200.385	146.612	150.494	248.346	161.121	228.613	248.525	205.933	204.317
gene_0273	828	660.992	506.115	292.888	872.426	331.302	754.386	713.55	378.427	392.348
gene_0274	447	302.298	505.324	377.641	323.649	519.64	308.079	444.511	436.732	444.287
gene_0275	516	183.691	258.633	240.384	197.059	303.507	155.234	276.434	290.029	291.429
gene_0276	288	242.993	162.129	217.706	225.924	186.054	183.111	355.527	375.871	365.713
gene_0277	1221	290.791	183.945	240.244	265.931	206.064	238.456	439.385	385.688	391.064
gene_0278	189	202.563	169.602	264.347	166.672	286.167	118.41	164.401	170.445	167.562
gene_0279	141	186.123	144.739	236.809	136.847	180.668	140.648	265.472	462.426	443.411
gene_0280	402	170.245	129.974	216.879	116.983	181.365	132.837	242.502	426.903	408.126
gene_0281	141	40.1441	32.5853	49.9931	30.552	51.6194	24.358	64.435	96.7389	108.679
gene_0282	996	116.451	102.022	172.588	81.3664	146.907	92.7696	146.861	305.077	300.629
gene_0283	1233	120.109	106.416	148.842	63.4703	138.312	84.2827	140.443	306.458	306.89
gene_0284	708	107.857	98.8508	152.313	62.1126	244.242	87.3172	125.629	298.688	294.644
gene_0285	147	543.979	633.101	636.843	716.75	553.173	698.653	738.57	656.114	643.529
gene_0286	585	1404.57	1423.01	1455.89	1424.28	1284.92	1925.28	1578.68	1530.96	1446.11
gene_0287	1332	705.57	761.984	745.53	589.011	609.919	731.194	841.622	819.521	814.737
gene_0288	657	489.981	604.829	691.745	308.443	557.153	258.172	421.908	639.036	638.607
gene_0289	165	264.46	362.64	529.145	78.868	584.092	103.404	170.144	363.504	290.378
gene_0290	1083	3623.02	2839.94	3526.74	3804.15	3013	3660.25	3691.43	2088.42	2133.73
gene_0291	1371	3663.05	3007.29	3518.69	3900.92	3050.71	4053.64	3409.42	2162.97	2200.62
gene_0292	777	54.0402	67.3825	46.6338	36.9612	55.7188	47.909	39.5218	55.2794	45.8859
gene_0293	372	37.0715	37.3398	26.9275	21.7128	31.7094	31.2712	19.5384	25.2249	34.6021
gene_0294	660	56.1354	94.3836	38.4117	50.3123	36.886	48.8481	43.4995	47.6366	39.1607
gene_0295	669	37.3816	108.127	39.5587	38.6352	38.4531	46.8661	41.0131	46.2727	45.811
gene_0296	894	281.692	284.812	144.555	234.405	175.88	277.222	216.361	140.564	129.584
gene_0297	1173	468.688	502.73	275.062	515.908	227.869	663.793	338.474	197.272	213.549
gene_0298	969	410.916	298.495	517.64	504.58	440.44	218.263	443.672	410.616	406.209
gene_0299	231	259.292	181.32	267.142	317.415	263.471	176.496	291.832	308.643	213.162
gene_0300	732	384.665	283.18	435.031	443.46	356.579	240.801	401.269	372.286	381.14
gene_0301	1455	268.357	179.771	322.214	300.265	226.224	144.369	317.082	275.723	270.457
gene_0302	693	470.914	825.346	663.84	352.251	501.048	564.499	394.747	426.74	431.336
gene_0303	2127	145.397	242.986	261.056	100.717	250.446	173.138	148.859	202.165	199.85
gene_0304	300	127.614	106.137	163.653	88.2506	150.168	187.973	153.845	208.956	143.703
gene_0305	1350	3560.24	2942.16	2524.55	3546.98	2382.61	4530.88	3631.31	3150.68	3136.87
gene_0306	1284	59.8734	48.4317	46.2307	74.2295	34.4995	65.5764	72.3148	46.6366	50.0449
gene_0307	165	344.921	234.421	142.404	353.546	159.713	445.844	406.913	123.709	126.924
gene_0308	1011	123.885	106.321	95.4108	54.8598	105.008	145.199	91.4825	77.6016	89.1234
gene_0309	147	7.70111	5.08807	10.0953	6.10519	2.56099	18.8418	10.5069	28.2978	5.55964
gene_0310	1353	451.441	336.816	302.175	273.816	249.771	420.558	645.509	512.008	507.772
gene_0311	600	356.429	224.206	231.257	221.225	193.461	404.936	270.289	302.954	271.231
gene_0312	1089	630.247	376.082	439.137	446.919	364.366	782.343	494.062	506.702	486.683
gene_0313	483	456.192	269.004	348.47	290.421	283.973	555.324	326.546	365.325	384.733
gene_0314	348	611.87	416.651	577.824	471.426	456.158	798.449	602.557	625.189	632.913
gene_0315	1014	804.644	530.98	705.536	749.922	557.644	993.282	839.184	756.643	724.68
gene_0316	585	2004.99	1899.18	2163.43	2037.63	2170.2	1791.57	1884.32	1605.37	1561.19
gene_0317	450	2252.92	2359.47	3854.56	2963.82	5025.95	2811.59	3109.61	3609.65	3594.16
gene_0318	114	2489.82	2451.91	3623.23	2719.16	3930.87	3529.72	2935.2	3143.17	3157.95
gene_0319	225	2542.23	2613.77	3977.13	2973.99	4488.02	3234.56	3155.64	3421.98	3452.5
gene_0320	429	3030.83	3015.2	4675.13	3754.08	5576.19	3847.68	3899.92	3767.18	3921.79
gene_0321	549	2781.7	2761.54	4475.89	3432.1	5544.35	3823.35	3675.51	4201.18	3957.57
gene_0322	1512	4127.76	3894.91	5458.44	5357.54	6684.42	5562.78	5351.76	4784.93	4826.85
gene_0323	942	2620.61	2238.17	2981.01	3281.36	3652.62	3673.34	3487.15	2909.66	2805.35
gene_0324	1440	4345.51	4112.66	5569.83	5644.05	6966.79	5989.1	5745.78	4973.59	5052.94
gene_0325	138	4802.69	4486.13	6213.82	6178.19	7651.16	6350.33	6327.48	5573.7	5549.13
gene_0326	438	4043.76	3863.65	5224.51	5226.39	6332.58	5486.87	5327.99	4743.3	4685.53
gene_0327	186	61.9702	43.6589	46.5414	84.4388	51.2748	79.8161	118.696	66.0529	57.1209
gene_0328	921	1036.75	1175.34	929.584	938.488	940.686	935.396	1077.91	1033.04	1027.46
gene_0329	228	309.647	364.131	251.673	286.165	280.698	289.122	401.269	444.235	320.365
gene_0330	120	331.043	415.822	284.434	349.263	311.63	325.906	492.123	411.947	370.324
gene_0331	1194	610.68	793.406	754.328	551.782	808.318	582.341	779.559	860.037	836.348
gene_0332	156	614.191	939.727	1002.02	547.108	973.34	495.002	505.518	810.499	823.816
gene_0333	474	1514.41	2529.45	2464.21	1079.8	2565.1	992.431	995.937	1971.51	1941.87
gene_0334	114	800.75	1551.19	1540.41	666.8	1644.56	628.779	640.756	1165.11	1163.17
gene_0335	318	47.8975	29.2324	55.6113	38.6643	64.7173	50.5173	48.8551	107.995	82.8833
gene_0336	1317	281.082	143.115	140.475	294.248	131.872	222.841	256.694	196.71	199.818
gene_0337	471	203.208	98.6826	95.0477	201.596	90.0533	130.783	168.59	143.568	127.102
gene_0338	612	3296.64	2392.24	4237.62	3150.07	3571.09	2183.93	4523.52	5445.99	5590.84
gene_0339	1650	365.005	275.089	464.389	146.966	380.724	297.789	283.683	381.562	377.243
gene_0340	1158	550.301	352.843	316.964	407.346	278.827	425.172	554.3	388.877	410.751
gene_0341	1218	785.465	504.508	630.113	653.129	536.056	773.799	888.394	883.994	845.869
gene_0342	2640	493.173	316.46	365.427	537.458	319.805	427.925	737.255	573.215	560.788
gene_0343	1278	176.034	86.7838	116.893	167.414	111.84	149.367	228.982	181.367	181.535
gene_0344	678	136.764	67.7658	96.4895	114.897	79.2169	133.83	163.617	158.663	143.142
gene_0345	582	137.397	78.9437	86.6944	97.3023	76.5436	129.826	175.775	161.896	145.865
gene_0346	1005	944.564	1062.75	1176.5	874.246	1213.93	822.268	1251.07	1258.47	1313.12
gene_0347	852	401.151	375.102	391.757	334.231	326.535	344.462	513.236	457.807	444.845
gene_0348	513	357.494	308.884	425.964	377.355	357.63	306.237	494.469	456.163	447.068
gene_0349	141	579.535	461.498	477.127	362.168	534.883	531.161	366.635	340.301	334.007
gene_0350	426	1460.86	1712.6	2248.36	1566.77	3609.12	706.088	1501.85	2006.31	2008.88
gene_0351	900	1223.09	1492.69	1806.23	1394.16	2594.68	526.866	1323.73	1768.49	1750.77
gene_0352	210	905.161	1017.61	1310.87	1052.17	1799.86	532.317	992.033	1270.5	1283.31
gene_0353	2043	372.468	308.415	364.524	405.638	371.429	197.935	479.749	429.335	447.637
gene_0354	960	360.738	290.608	376.412	362.631	328.1	202.191	454.172	413.559	406.399
gene_0355	1380	375.043	335.182	424.411	323.152	377.193	256.984	512.203	524.844	518.269
gene_0356	1107	488.729	415.622	487.854	384.604	403.671	356.788	604.458	595.552	590.249
gene_0357	840	321.364	283.278	370.265	284.41	278.465	218.809	438.584	452.715	383.338
gene_0358	1311	583.655	610.615	663.519	435.52	619.88	429.13	691.137	766.237	739.889
gene_0359	195	1010.15	1162.19	835.862	700.942	830.798	797.117	1133.57	1023.45	994.342
gene_0360	1146	1147.69	1181.4	1097.14	907.488	953.646	1020.31	1286.85	1159.35	1175.89
gene_0361	441	974.774	1059.53	1144.13	888.306	873.866	976.255	1122.17	1140.03	1113.55
gene_0362	234	526.889	519.178	545.403	440.678	497.127	444.579	602.195	640.792	589.812
gene_0363	732	265.723	222.895	301.058	166.987	282.863	272.736	260.273	354.709	347.506
gene_0364	117	1266.64	984.476	1297.98	747.886	1181.95	896.733	980.751	1432.89	1445.06
gene_0365	714	1095.45	896.248	1149.38	684.41	1178.96	892.368	889.193	1405.15	1407.76
gene_0366	126	651.794	416.373	602.632	414.543	507.929	512.622	496.81	631.106	678.624
gene_0367	2598	643.159	454.953	584.967	446.314	503.886	569.428	525.327	688.678	692.971
gene_0368	222	898.883	666.605	885.166	617.309	772.15	855.874	800.901	952.138	1009.16
gene_0369	573	870.017	621.89	901.496	513.418	719.204	735.503	676.406	975.999	963.82
gene_0370	312	659.381	515.754	728.129	474.908	559.067	608.277	655.193	807.708	801.224
gene_0371	696	362.272	240.104	316.986	213.663	254.943	326.638	294.229	367.08	360.197
gene_0372	1143	290.737	192.759	268.649	159.549	215.735	229.043	189.576	323.309	340.349
gene_0373	342	398.419	204.326	284.579	227.777	213.55	443.158	344.552	308.037	347.1
gene_0374	126	548.063	326.484	504.483	341.179	341.607	692.874	485.273	563.543	580.52
gene_0375	1092	765.641	450.196	692.06	438.87	463.802	896.056	661.516	747.778	793.038
gene_0376	861	112.836	83.6428	67.3634	97.4597	62.0884	95.6059	106.47	75.0541	74.2755
gene_0377	189	227.066	160.557	142.642	185.666	120.177	216.89	190.84	151.506	157.832
gene_0378	660	246.216	192.976	193.37	215.391	153.058	234.337	242.413	190.84	188.219
gene_0379	648	155.961	126.471	112.026	123.263	90.8242	137.632	158.433	129.433	127.067
gene_0380	2391	149.315	116.636	107.944	114.444	76.5737	155.041	167.496	122.067	120.232
gene_0381	390	155.692	139.452	136.034	124.724	98.7819	216.466	157.712	129.481	118.137
gene_0382	954	145.203	77.057	89.8336	113.547	84.9743	83.4986	98.2817	115.194	117.9
gene_0383	288	291.592	198.859	299.291	403.235	232.676	308.133	411.049	426.256	465.034
gene_0384	1680	922.497	577.432	742.959	1078.08	588.227	914.871	1234.47	1079.27	1120.95
gene_0385	123	492.82	318.811	279.508	413.709	234.653	466.577	631.542	537.963	509.131
gene_0386	567	517.479	567.979	538.072	617.936	470.748	574.464	836.428	744.907	716.731
gene_0387	1737	1140.18	638.144	1111.72	956.364	1002.17	1006.48	1534.94	1651.52	1689.47
gene_0388	114	227.496	268.998	311.337	172.407	318.124	309.045	349.865	458.237	447.167
gene_0389	1134	379.986	282.67	436.433	257.922	380.67	416.291	424.864	548.528	585.294
gene_0390	117	490.825	377.169	579.227	386.6	479.43	678.941	559.874	679.653	753.528
gene_0391	342	492.607	361.163	440.79	357.149	392.243	632.667	590.813	610.983	568.145
gene_0392	420	250.916	201.233	306.518	177.356	252.471	277.501	335.076	438.089	453.389
gene_0393	495	406.462	274.571	420.218	261.987	364.043	438.01	497.032	554.05	555.783
gene_0394	1050	269.637	162.411	301.63	156.757	240.699	295.122	318.16	373.504	398.029
gene_0395	678	10.929	13.0804	12.4032	19.5906	8.69905	28.2693	28.1404	15.8378	13.2595
gene_0396	2124	24.8081	21.1787	20.1454	17.3239	22.2145	24.3069	33.1504	32.6562	36.8906
gene_0397	987	102.394	92.6678	98.1067	81.0172	78.319	112.473	159.523	162.506	147.804
gene_0398	261	4168.64	2904.58	3668.32	3121.87	2911.24	2755.31	3641.79	3344.72	3355.18
gene_0399	282	1358.33	1055.99	1485.32	1434.99	1393.28	1069.79	1962.05	2290.86	2266.69
gene_0400	1806	281.62	278.424	273.492	329.12	207.202	385.678	504.272	416.631	431.091
gene_0401	810	124.26	111.598	133.286	117.557	106.123	148.677	189.11	219.872	227.019
gene_0402	123	51.8758	40.8286	59.32	62.0198	58.1532	65.7532	98.2399	117.188	130.397
gene_0403	1233	8986.48	9506.48	10647.1	9267.82	11117.4	10922	9001.71	10373.6	10329.6
gene_0404	1368	1812.75	1123.25	1218.5	1849.64	1100.78	1271.08	2246.7	1619.53	1704.06
gene_0405	3210	115.194	107.482	152.137	81.0233	140.657	113.896	115.647	152.733	145.536
gene_0406	1089	68.0429	51.6095	87.3278	42.9365	76.0536	50.3589	56.9815	87.5003	94.8413
gene_0407	1275	26.9597	24.8058	40.1554	22.8061	34.0541	19.9856	31.4959	36.4194	36.9373
gene_0408	708	21.5133	20.8266	40.873	19.1408	26.4093	16.5871	28.6163	38.8049	41.9889
gene_0409	543	227.815	156.24	222.282	139.33	173.095	149.964	137.368	287.544	328.111
gene_0410	936	147.225	153.311	174.534	158.303	201.371	161.45	176.951	218.283	206.718
gene_0411	720	90.1935	56.2443	58.7419	94.109	72.3301	54.6254	93.3771	103.188	106.273
gene_0412	669	111.991	67.5595	68.0261	99.6735	82.1583	62.7642	94.7918	152.7	133.463
gene_0413	717	39.7593	48.5815	43.8095	32.544	40.6043	49.6003	57.908	70.0244	56.9922
gene_0414	426	53.8733	68.4739	49.3507	48.0333	52.7287	91.5444	73.5785	62.6759	60.4318
gene_0415	354	12.2102	18.4119	12.9257	5.32394	13.116	15.6482	22.8417	21.5886	15.0063
gene_0416	303	20.7188	27.8584	20.8152	13.3287	23.1926	17.9165	35.9816	42.463	36.7501
gene_0417	1176	171.962	116.299	122.826	298.01	112.257	73.0118	303.154	157.777	150.892
gene_0418	132	60.0337	36.4259	29.043	70.0294	26.6188	41.1264	77.0877	34.4449	39.4703
gene_0419	414	1806.98	1718.88	2694.99	1176.67	1961.14	2406.86	1328.79	2172.42	2365.68
gene_0420	306	622.198	630.97	869.307	534.959	736.937	960.538	871.718	848.52	919.092
gene_0421	885	299.79	365.582	435.979	322.58	449.631	340.756	419.363	515.285	509.292
gene_0422	1263	159.71	131.214	152.552	172.884	130.953	129.298	166.241	228.558	206.016
gene_0423	120	301.026	536.918	358.634	300.65	338.819	299.132	297.545	253.94	233.262
gene_0424	498	279.399	518.584	447.983	295.19	521.357	205.561	262.526	367.919	353.452
gene_0425	720	279.585	517.478	417.72	308.254	684.609	209.885	238.49	367.474	324.069
gene_0426	117	14.9534	21.0046	36.9944	16.8754	40.7569	27.4607	21.7427	33.9	27.9408
gene_0427	216	37.1637	56.3927	24.6189	38.6408	34.8579	72.321	58.8865	64.0447	35.4717
gene_0428	1275	1122.7	1294.43	1643.07	1830.19	1836.56	1247.53	1473.96	1716.11	1755.44
gene_0429	1254	117.195	133.945	98.4208	112.791	118.884	101.778	120.921	118.339	119.592
gene_0430	900	115.722	107.087	87.254	82.2675	90.9094	71.3977	106.904	104.263	106.699
gene_0431	132	44.4405	37.2354	17.8006	32.635	23.7667	31.894	52.3095	47.6366	36.3746
gene_0432	402	531.983	586.608	496.514	398.947	543.783	319.691	574.953	582.84	532.901
gene_0433	225	218.637	320.548	256.678	263.256	239.265	179.725	262.465	294.086	313.286
gene_0434	648	234.576	306.532	225.578	263.561	213.214	192.514	257.839	269.615	277.94
gene_0435	573	254.863	302.46	193.378	301.661	194.255	210.171	260.034	250.036	263.687
gene_0436	159	2668.02	2288.86	2413.45	2272.45	2258	2167.71	2313.05	2622.29	2558.46
gene_0437	2025	432.954	521.056	526.18	322.2	505.672	503.723	523.944	624.623	627.48
gene_0438	171	73.4247	53.7371	47.0079	46.7101	49.168	84.226	60.5689	79.7672	63.9237
gene_0439	2373	57.4207	55.5635	51.7494	43.228	51.2953	86.9322	61.909	72.8905	66.9002
gene_0440	921	477.141	779.038	612.427	767.083	644.474	924.81	514.54	561.212	559.82
gene_0441	912	494.714	462.897	260.894	687.957	315.51	547.509	441.018	349.512	365.732
gene_0442	477	1072.52	852.555	962.114	1036.32	834.748	1047.97	1090.81	1248.07	1235.54
gene_0443	2415	505.412	386.782	436.855	673.971	375.426	623.633	696.279	659.747	648.273
gene_0444	117	526.009	411.872	366.773	811.552	317.475	574.78	774.195	677.172	644.384
gene_0445	1050	425.774	334.184	264.412	557.453	231.855	523.349	646.271	546.437	533.656
gene_0446	207	785.534	682.391	703.767	608.281	581.975	1054.37	696.982	680.911	638.614
gene_0447	768	148.744	133.701	153.94	153.317	136.926	175.128	187.03	225.724	243.957
gene_0448	162	42.5636	38.2547	61.0702	23.2676	57.3219	62.2336	74.0287	123.611	112.248
gene_0449	324	274.757	323.516	311.458	209.131	328.439	368.615	257.698	358.292	349.357
gene_0450	963	368.805	414.416	402.721	358.613	434.062	479.858	478.797	471.941	507.079
gene_0451	333	745.437	985.71	2215.61	606.933	676.055	1048.01	818.772	825.912	773.705
gene_0452	765	919.642	1152.86	2911.75	889.721	908.11	1418.4	1220.64	1031.88	1075
gene_0453	807	31.6269	29.7907	215.153	24.355	33.277	29.9283	52.3505	51.666	38.8633
gene_0454	1407	67.5127	52.9311	66.0964	55.047	74.7401	59.135	77.7452	93.6449	98.1651
gene_0455	1002	27.8343	28.8984	21.1049	18.63	21.04	40.9103	27.2016	33.0187	26.5082
gene_0456	468	236.836	379.909	328.458	96.6499	354.478	293.308	226.357	485.762	532.185
gene_0457	1110	6231.91	6358.4	6673.68	6323.24	6833.35	4602.46	6403.77	6617.38	6734.18
gene_0458	216	5172.43	5319.22	5491.73	5320.38	5871.81	3379.59	5066.34	5444.7	5213.87
gene_0459	2274	319.471	276.474	280.127	288.814	274.816	353.075	433.811	323.654	342.37
gene_0460	123	121.322	85.132	73.3959	56.1827	73.4566	74.7604	102.672	122.693	111.295
gene_0461	1485	106.172	77.4928	88.524	65.2096	77.4902	91.019	108.351	121.233	114.266
gene_0462	522	367.497	190.773	431.176	151.297	336.319	503.435	396.483	662.532	669.51
gene_0463	528	921.556	695.735	662.134	926.359	573.016	904.152	909.222	876.88	872.991
gene_0464	1911	107.546	85.7703	81.2799	86.5529	70.854	83.1936	100.885	128.125	128.46
gene_0465	342	153.77	122.158	114.627	137.769	99.4367	164.889	157.798	155.857	150.251
gene_0466	1839	362.916	316.016	304.292	275.242	276.293	350.442	308.674	384.378	381.192
gene_0467	630	987.493	711.312	1240.2	1307.59	1467.02	909.53	725.529	1420.37	1504.16
gene_0468	1149	877.956	625.659	1153.47	1222.08	1375.02	771.67	652.5	1356.28	1402.83
gene_0469	1875	2920.37	2022.45	3725.38	2696.79	4667.63	1950.84	2164.35	4235.72	4140.12
gene_0470	585	1960.31	1469.04	3050.67	1595.64	3999.97	1194.07	1317.45	3487.4	3139.15
gene_0471	1050	1989.59	1584.12	3584.7	1831.68	4887.24	1053.45	1384.35	3671.2	3528.55
gene_0472	936	201.212	145.548	158.019	126.949	145.733	169.143	175.203	219.936	205.081
gene_0473	894	174.863	119.279	83.1364	138.434	102.889	140.408	130.894	105.72	117.242
gene_0474	366	1274.91	843.993	1582.67	949.693	1387.92	1167.23	1213.61	1966.76	1963.9
gene_0475	2634	1491.21	960.225	1452.03	994.467	1130.97	1377.72	1472.9	1973.31	1998.33
gene_0476	291	614.66	462.28	648.933	411.415	541.196	633.518	646.901	1147.9	1123.04
gene_0477	297	743.967	459.416	637.905	423.651	558.994	595.727	671.153	1158.26	1113.08
gene_0478	1344	690.847	419.606	607.57	458.347	518.013	500.861	713.713	1060.24	1045.68
gene_0479	477	284.796	140.898	194.445	126.247	208.095	170.249	213.706	474.568	389.145
gene_0480	4308	363.547	274.564	336.697	368.027	326.509	464.478	464.474	394.299	399.599
gene_0481	1701	860.407	720.684	1010.2	631.812	871.189	1082.82	1047.62	1115.54	1071.55
gene_0482	1065	715.766	618.623	900.621	537.214	787.219	914.82	867.416	1023.25	1011.99
gene_0483	798	790.82	730.673	928.743	745.187	877.947	872.294	1039.12	981.573	1050.52
gene_0484	735	700.241	599.229	816.539	585.977	800.736	586.205	769.967	840.247	827.553
gene_0485	117	1073.13	928.768	1179.59	892.861	1096.15	734.809	1018.02	1121.18	1112.39
gene_0486	561	1192.97	1113.06	1288.69	1019.05	1326.91	931.146	1169.6	1247.26	1254.86
gene_0487	558	724.646	608.927	776.133	631.602	904.956	563.478	797.003	754.841	825.689
gene_0488	123	270.256	307.518	448.419	179.493	290.766	296.34	302.845	436.505	488.367
gene_0489	1368	244.649	248.925	363.588	135.538	252.353	262.072	269.24	367.58	358.003
gene_0490	723	378.778	472.029	551.114	223.187	428.188	311.069	371.456	553.004	566.464
gene_0491	384	288.644	286.323	342.017	157.991	251.304	248.122	308.286	437.592	416.083
gene_0492	1155	432.599	376.517	474.004	266.83	358.973	363.351	424.455	554.972	550.064
gene_0493	348	508.068	407.747	407.959	321.075	340.045	436.473	454.789	480.915	476.446
gene_0494	600	427.268	313.069	372.856	218.084	302.636	336.8	314.807	469.99	452.222
gene_0495	642	394.347	295.75	380.825	197.246	328.185	295.439	294.354	422.065	455.258
gene_0496	1110	309.765	240.459	327.885	154.914	296.537	189.74	221.322	403.689	414.156
gene_0497	459	282.287	212.768	343.789	142.734	315.772	161.236	222.482	432.269	440.016
gene_0498	357	2081.65	1342.35	2302.91	1831.38	1651.39	1529.33	2300.09	2128.8	2327.04
gene_0499	201	3466.85	2125.29	3455.29	2574.96	2545.35	2096.18	3283.83	3313.19	3394.1
gene_0500	516	2680.97	1774.4	2870.23	2024.51	2185.59	1570.81	2669.44	2925.79	2969.53
gene_0501	1950	875.463	498.302	636.79	797.546	550.798	463.157	789.959	818.51	795.526
gene_0502	897	470.517	368.553	478.951	216.912	351.144	550.242	476.449	637.161	622.176
gene_0503	1362	410.979	329.962	368.005	213.23	298.979	557.202	472.745	503.511	493.016
gene_0504	324	640.042	522.375	555.738	469.229	480.652	832.631	737.203	709.12	674.435
gene_0505	603	419.51	342.875	344.135	371.19	326.52	537.963	472.649	452.892	430.15
gene_0506	831	443.364	330.449	355.971	403.157	359.552	548.215	470.339	391.845	372.614
gene_0507	2664	544.9	422.905	345.516	439.535	349.191	728.949	513.063	385.794	374.466
gene_0508	1317	346.879	307.892	295.787	284.231	275.655	342.716	371.416	325.548	346.191
gene_0509	648	2112.61	1361.51	2355.97	1624.99	1294	2493.11	1675.32	1950.6	1924.62
gene_0510	321	1110.58	682.704	1369.97	711.54	688.427	1528.27	798.435	1276.89	1210.31
gene_0511	660	100.108	88.7174	121.793	66.086	107.806	113.475	206.623	204.324	205.555
gene_0512	1008	81.5764	73.459	90.7873	65.9743	84.4059	100.458	156.65	144.341	141.785
gene_0513	741	196.524	168.998	169.062	156.723	205.252	233.839	300.515	244.132	264.702
gene_0514	432	302.312	259.703	182.924	333.017	216.7	396.483	339.649	231.322	224.654
gene_0515	336	270.764	210.519	167.098	252.412	146.777	260.487	251.469	194.917	185.162
gene_0516	918	1042.04	925.33	821.349	1363.11	895.506	1491.8	1249.09	1139.05	1172.15
gene_0517	978	213.932	174.695	252.013	191.697	215.563	187.821	355.61	281.314	292.269
gene_0518	2505	103.244	69.9533	106.191	73.266	98.8879	78.6363	154.759	151.075	134.254
gene_0519	1161	141.829	105.285	136.343	131.566	135	131.02	201.975	184.895	180.031
gene_0520	351	738.29	660.579	369.592	568.138	449.756	727.865	730.71	687.921	429.298
gene_0521	180	369.922	442.238	287.182	335.053	307.447	539.791	525.436	448.224	374.014
gene_0522	1590	277.029	314.702	266.468	252.475	270.076	351.391	414.554	378.073	365.457
gene_0523	126	38.3889	37.3125	30.426	42.0241	28.8823	87.0489	72.8269	43.7628	50.2685
gene_0524	567	122.155	148.496	106.218	124.727	111.988	194.224	200.134	141.44	143.779
gene_0525	702	168.446	114.308	115.916	150.728	107.434	170.603	205.261	158.475	147.562
gene_0526	885	7929.56	8217.99	8709.79	8029.21	8242.82	8041.44	6887.3	8100.27	8278.88
gene_0527	1686	236.228	114.137	180.513	193.812	162.108	125.312	277.087	371.292	352.223
gene_0528	573	419.921	474.948	584.019	218.962	379.75	598.998	373.086	634.796	624.896
gene_0529	852	482.564	570.49	628.06	231.213	419.031	577.614	457.466	661.731	626.26
gene_0530	426	574.004	703.049	686.265	274.295	516.977	522.479	504.172	776.182	708.874
gene_0531	849	335.413	360.695	311.28	227.167	288.963	346.723	265.39	355.963	348.951
gene_0532	228	384.125	349.135	382.392	123.204	302.713	570.469	204.022	442.114	442.687
gene_0533	147	34.305	55.9687	37.016	18.9261	25.6099	54.2643	18.5415	48.6985	34.7478
gene_0534	912	92.7588	112.59	142.244	47.9238	78.9807	172.137	53.0974	87.4045	87.0363
gene_0535	675	113.74	123.945	121.285	60.6286	78.0817	237.992	56.2618	88.2832	91.5643
gene_0536	117	52.7769	76.7124	36.9944	41.4214	46.1197	182.755	43.4854	42.1682	37.5454
gene_0537	114	9.02762	12.1846	5.42399	4.72349	7.70543	8.74654	15.9392	15.2746	4.48063
gene_0538	1644	240.51	278.887	346.328	244.128	351.581	233.372	305.111	419.379	407.329
gene_0539	2415	266.939	170.561	241.138	184.435	195.066	210.844	210.073	306.2	311.129
gene_0540	375	90.5651	161.841	80.1363	119.422	79.978	204.739	138.824	107.058	108.969
gene_0541	1449	125.43	107.292	158.574	138.243	168.444	69.2721	164.84	229.53	219.616
gene_0542	252	334.882	308.676	332.233	356.492	437.716	221.579	372.787	414.979	424.85
gene_0543	1200	328.556	236.849	348.638	372.373	387.446	210.316	385.521	403.804	434.94
gene_0544	831	820.594	940.815	890.224	877.484	757.31	1078.03	884.372	752.957	750.023
gene_0545	1479	516.314	572.247	436.221	432.166	386.308	617.395	483.323	388.264	385.909
gene_0546	915	473.296	551.413	346.673	441.866	282.658	1226.92	452.083	368.242	370.673
gene_0547	789	191.612	213.563	215.516	208.726	164.296	201.921	241.355	216.038	212.733
gene_0548	1401	132.225	145.135	159.858	147.463	130.146	130.164	177.686	172.625	163.264
gene_0549	966	75.7479	90.8109	90.766	58.9948	65.2124	79.1354	93.0166	107.554	114.109
gene_0550	786	59.9682	94.4788	74.1058	44.0739	72.8024	52.9986	93.2808	96.4928	96.6996
gene_0551	120	156.945	195	333.901	91.99	396.334	180.033	127.952	454.673	372.027
gene_0552	576	450.431	445.762	833.894	195.853	835.065	320.443	278.554	915.493	880.23
gene_0553	189	286.964	303.588	526.73	158.599	440.205	174.684	208.146	588.623	597.276
gene_0554	117	40.4623	47.4886	63.419	57.5297	50.4099	135.409	60.5689	104.18	71.5982
gene_0555	129	52.6541	57.9803	63.2715	50.7867	58.3667	124.531	92.9663	76.4912	70.4814
gene_0556	834	22.0884	24.8547	23.132	24.6426	19.8615	60.1771	43.5748	43.3817	31.9705
gene_0557	183	79.8574	77.6556	60.8199	54.4363	66.5157	137.427	76.9523	85.6377	69.2221
gene_0558	159	51.1338	59.1368	40.4446	49.1065	51.3003	130.3	54.2835	48.6737	48.8305
gene_0559	708	125.736	110.773	113.012	111.296	107.055	246.773	121.266	112.589	107.786
gene_0560	288	105.059	89.0412	76.0037	83.2023	73.6373	255.431	106.311	76.585	57.1094
gene_0561	1203	511.666	543.751	432.783	381.59	353.308	503.112	392.867	369.184	385.621
gene_0562	798	330.669	386.157	358.139	194.45	292.806	307.24	290.549	310.34	313.004
gene_0563	123	77.8137	95.5564	96.5206	43.7787	86.7196	71.1575	56.1371	78.6495	71.4279
gene_0564	213	118.376	127.417	130.054	72.8926	113.705	125.353	98.1046	101.281	100.72
gene_0565	711	183.973	220.912	258.466	123.827	252.036	163.457	184.262	194.566	194.978
gene_0566	402	271.368	287.058	231.337	266.783	259.093	154.334	295.839	245.698	250.568
gene_0567	645	339.38	297.356	172.175	336.584	165.567	209.384	352.849	214.925	216.988
gene_0568	1074	3313.3	1533.2	2525.39	2066.17	2483.01	2821.63	2118.31	2544.22	2465.41
gene_0569	135	425.381	267.519	450.698	293.171	381.113	291.336	388.314	680.755	690.137
gene_0570	1842	683.25	330.061	598.328	417.257	544.464	494.644	486.13	756.475	762.805
gene_0571	2118	540.619	285.436	576.179	501.825	536.851	245.641	539.244	882.252	879.489
gene_0572	918	508.969	254.087	491.839	487.739	460.671	252.475	520.873	782.658	786.999
gene_0573	756	241.632	205.219	250.442	222.941	218.775	218.355	333.97	314.401	316.745
gene_0574	909	540.728	490.52	495.621	488.52	492.428	524.209	638.173	566.492	527.313
gene_0575	525	817.438	733.699	695.127	743.1	823.443	856.984	856.618	705.181	705.575
gene_0576	972	1074.04	1041.45	843.023	946.861	1035.93	1121.12	1008.83	881.001	885.373
gene_0577	444	959.148	812.44	478.235	796.196	507.041	987.125	841.622	623.792	534.031
gene_0578	828	741.285	720.975	723.631	612.4	738.684	862.232	716.513	872.052	892.776
gene_0579	879	1424.3	947.179	1283.66	583.811	778.771	2154.66	965.692	1223.05	1238.57
gene_0580	540	2135.48	1492.53	2429.6	717.805	1316.47	2626.33	1118.17	1781.25	1828.83
gene_0581	480	2124.55	1379.02	1951.11	805.1	1035.28	2741.35	1183.93	1499.05	1559.41
gene_0582	150	370.494	384.658	245.685	326.677	269.382	472.702	353.117	314.724	310.562
gene_0583	1185	640.33	742.716	499.156	664.426	548.231	883.979	613.433	650.722	662.263
gene_0584	1785	438.412	252.727	275.324	493.027	225.457	319.769	546.698	450.906	458.597
gene_0585	1251	382.62	229.671	218.469	345.283	181.963	251.69	420.133	377.908	379.726
gene_0586	438	491.783	440.083	652.499	333.373	485.623	906.299	419.212	649.564	592.892
gene_0587	2223	543.231	518.001	673.243	393.947	485.019	977.42	490.519	618.555	635.515
gene_0588	945	209.968	180.457	274.947	109.025	228.933	358.864	174.785	311.407	296.638
gene_0589	501	296.625	207.94	180.194	288.227	224.176	350.944	406.936	300.644	312.797
gene_0590	948	167.182	225.871	243.421	125.247	238.534	169.223	130.913	197.356	217.787
gene_0591	540	167.904	188.767	178.859	138.941	181.493	172.339	142.674	201.002	190.507
gene_0592	1539	2022.32	1399.8	2384.31	2397.96	2707.17	1986.65	1900.13	987.315	981.757
gene_0593	261	1854.44	1426.3	2414.11	2261.2	2668.91	2091.42	1819.5	1107.12	1023.15
gene_0594	636	2046.16	1390.72	2414.04	2649.92	2570.34	2200.11	2071.2	1043.59	1051.62
gene_0595	297	1459.52	862.35	1447.78	1684.33	1558.68	1522.33	1318.45	661.212	635.997
gene_0596	993	1120.46	671.225	1416.63	1120.52	1492.34	1014.73	950.804	671.619	661.921
gene_0597	795	105.245	98.1133	95.0447	139.53	111.44	68.9822	70.3971	60.112	56.155
gene_0598	1353	955.214	2163.44	1838.01	1052.08	1381.02	907.934	492.677	614.896	620.501
gene_0599	699	1064.04	2226.56	1727.98	1204.32	1223.11	1030.71	524.974	589.706	594.682
gene_0600	930	860.612	1724.99	1424.03	930.853	1005.93	876.191	433.654	521.038	497.83
gene_0601	1389	657.499	631.711	506.866	561.997	451.813	976.767	832.856	442.464	466.075
gene_0602	1404	682.141	672.832	375.493	501.979	344.199	1002.31	733.428	318.605	316.662
gene_0603	2862	56.8513	41.6645	48.2656	36.1243	46.3457	55.7432	88.8852	87.8154	85.2391
gene_0604	1497	78.9908	36.473	103.097	43.0447	109.058	35.4497	48.3702	99.3884	104.001
gene_0605	228	5171.02	4456.28	4401.03	4046.06	3765.75	4633.72	3774.4	3903.92	3521.78
gene_0606	687	182.011	145.576	213.852	167.866	162.386	152.396	240.953	251.352	248.184
gene_0607	771	357.733	293.801	399.231	334.075	322.429	301.474	442.13	445.551	428.907
gene_0608	444	437.62	323.677	427.264	371.518	329.266	342.599	488.439	483.041	480.651
gene_0609	1431	364.05	303.001	350.088	352.839	315.431	318.665	446.712	429.14	441.473
gene_0610	1500	908.121	635.042	781.906	911.524	700.058	996.663	1337.48	1087.35	1057.95
gene_0611	7256	610.88	483.915	548.798	545.244	479.056	596.975	674.239	618.99	597.858
gene_0612	693	3945.07	4992.16	3689.49	4907.3	4095.12	4654.44	4069.13	2763.41	2782.75
gene_0613	795	287.903	244.611	234.267	290.349	243.716	361.216	229.705	249.696	266.383
gene_0614	966	621.325	428.725	407.487	494.441	365.683	713.136	472.983	431.82	444.802
gene_0615	543	34.1154	23.8099	52.8375	11.4042	37.6696	21.8315	34.4674	41.1541	24.646
gene_0616	1350	78.1391	65.5343	180.096	26.7245	135.806	39.3918	51.0125	115.012	86.4942
gene_0617	948	43.9668	54.6645	62.3553	36.1636	39.9763	64.2766	48.4935	47.0429	53.9888
gene_0618	1095	38.8163	49.9606	53.5326	42.5373	40.6835	50.4877	55.2588	42.1411	45.4349
gene_0619	864	28.3492	43.2839	45.2301	27.2148	36.1651	35.0064	39.0123	37.7327	32.9887
gene_0620	750	24.0135	32.1973	39.5735	22.4964	26.2689	27.0327	35.0088	24.6362	20.4317
gene_0621	1251	13.0803	29.9793	29.7552	17.8632	21.968	22.7601	23.8209	15.5432	17.1489
gene_0622	408	17.1525	42.9493	42.7379	32.3351	31.0645	31.499	34.9608	19.9168	20.0311
gene_0623	1056	19.5889	39.2591	28.6917	19.802	24.1232	38.5036	24.5201	17.5889	16.6394
gene_0624	1092	74.6416	84.638	109.964	56.0504	86.6468	50.7278	53.3306	68.7449	71.8477
gene_0625	771	53.126	57.3744	95.7578	27.8202	56.1524	47.276	37.8261	50.1888	58.1681
gene_0626	1839	193.91	259.483	152.314	177.492	155.445	266.762	227.306	145.45	160.265
gene_0627	141	68.6099	103.818	63.1491	61.7404	46.2794	160.291	76.0334	54.2012	78.9736
gene_0628	180	282.444	888.631	419.094	203.425	755.022	591.493	164.546	327.837	335.42
gene_0629	1161	1440.28	3010.28	665.097	2499.52	834.428	1769.1	2410.39	970.639	966.238
gene_0630	1206	1461.54	3219.13	919.812	2491.76	1281.31	1560.33	2422.68	965.544	950.175
gene_0631	129	262.473	167.315	345.117	145.403	287.942	94.4717	201.427	570.685	589.193
gene_0632	237	170.656	102.792	327.692	91.6397	231.915	77.132	152.189	457.979	520.706
gene_0633	402	22634.9	23731.2	24541.8	22600.9	28594.5	15695.7	19269.3	19100.6	18380.9
gene_0634	123	6933.79	7807.82	6987.69	8039.96	9285.12	5820.51	5861.15	5926.24	5775.69
gene_0635	1305	26357.3	29486.1	27515.1	32098.2	34793.6	28809.2	26315.7	21914.1	21942.1
gene_0636	231	169.743	160.043	191.657	80.4221	209.691	148.679	95.5731	399.1	419.69
gene_0637	222	196.095	129.471	177.702	52.1499	169.579	122.268	88.3979	412.666	369.519
gene_0638	906	475.044	611.612	480.336	300.739	522.591	789.956	334.333	426.142	464.562
gene_0639	156	1295.67	1356.17	1175.63	835.907	1005.52	1925.32	1414.63	1843	1737.35
gene_0640	447	1350.79	1259.96	1113.83	839.038	938.496	1727.77	1401.22	1644.78	1640.02
gene_0641	1995	189.838	99.9939	203.26	97.5739	151.341	111.289	221.509	340.502	327.573
gene_0642	480	1262.42	1359.88	1974.81	1049.47	1915.53	1315.16	1126.39	1487.16	1591.33
gene_0643	456	349.82	133.327	98.1743	115.726	50.3605	48.106	89.4587	66.1898	78.4111
gene_0644	360	371.065	123.767	77.2919	104.205	54.7269	42.1616	90.3487	65.2988	64.1328
gene_0645	1008	662.106	304.436	297.635	557.442	305.878	204.653	625.969	388.299	389.276
gene_0646	774	691.684	364.586	347.674	607.933	353.929	224.871	777.301	497.068	448.626
gene_0647	804	399.499	208.649	291.017	367.022	283.285	118.368	509.073	406.568	389.956
gene_0648	813	475.333	262.195	376.477	431.401	377.546	153.307	606.583	500.115	497.473
gene_0649	408	168.246	111.04	153.371	75.0086	95.9617	81.1914	127.373	180.911	167.259
gene_0650	846	294.39	263.461	307.413	190.631	323.214	161.994	242.383	314.116	296.453
gene_0651	681	214.444	197.224	257.14	147.732	219.098	132.752	165.164	307.689	298.975
gene_0652	315	2314.11	1685.85	3102.67	2455.06	2826.88	1272.5	2691.57	3458.34	3480.52
gene_0653	534	3067.79	2125.98	3961.05	3134.57	3448.58	2120.77	3378.59	4572.64	4559.25
gene_0654	651	2330.21	1668.07	3168.42	2432.11	2784.65	1345.13	2529.94	3624.37	3637.69
gene_0655	387	3424.38	2468.3	4253.25	3587.77	3583.72	2375.82	3531.78	4410.49	4652.04
gene_0656	360	2954.51	2022.12	3590.81	2737.26	3195.42	1636.92	2719.04	4117.32	4100.24
gene_0657	126	2606.36	1873.26	3340.97	2304.91	2931.05	1616.12	2541.01	3821.19	3760.4
gene_0658	117	2261.49	1646.58	3223.8	2179.99	2890.52	1348.41	2324.92	3827.39	3776.37
gene_0659	222	1928.03	1459.31	2588.65	1652.63	2311.93	1200.72	1994.68	3012.85	2849.85
gene_0660	657	2289.5	1320.9	3210.64	1875.79	2861.4	840.281	2174.67	3502.48	3393.15
gene_0661	1284	2226.62	1354.67	2921.87	1932.83	2624.51	913.928	2197.46	3155.84	3268.28
gene_0662	435	2970.34	1701.98	3390.47	2536.42	2850.46	1314.45	2808.94	3651.39	3511.43
gene_0663	186	2467.19	1520.59	3106.3	2201.2	2496.28	1356.87	2464.77	3140.37	3357.5
gene_0664	504	4073.92	2593.01	4691.25	3462.18	3974.3	2004.76	3839.64	4889.92	4910.7
gene_0665	360	2966.52	1754.41	3399.47	2212.5	2804.67	1254.69	2587.56	3681.72	3728.78
gene_0666	531	3090.16	1990.09	3787.33	2376	3168.88	1438.39	2763.07	4240.3	4152.71
gene_0667	120	3097.74	1876.99	3674.97	2226.46	3043.09	1267.62	2617.34	4045.3	4014.83
gene_0668	399	2712.16	1708.79	3454.31	2078.56	2876.48	1225.35	2313.23	3851.37	3754.77
gene_0669	543	3168.19	1976.62	3370.9	2464.97	2747.11	1577.58	2915.51	3766.58	3655.32
gene_0670	264	3735.34	2318.71	3396.16	2817.49	2678.51	2001.35	3398.74	3502.39	3737.68
gene_0671	369	3422.69	2115.27	3355.77	2673.18	2514.53	1825.48	3197.1	3540.28	3692.93
gene_0672	204	2732.29	1699.64	2784.93	1943.18	2274.17	1211.63	2381.78	3232.69	3153.89
gene_0673	210	3273.67	2044.38	3456.2	2235.54	2861.73	1744.14	2758.92	3899.5	4016.29
gene_0674	441	3960.94	2639.01	4363.96	3000.09	3595.06	2423.05	3576.45	4670.23	4850.56
gene_0675	672	3185.77	2150.5	3539.42	2558.17	2976.06	1950.19	2990.59	3976.66	3974
gene_0676	354	3509.86	2424.03	3801.89	2818.39	3208.11	2103.12	3057.96	4156.49	4110.87
gene_0677	291	3485.67	2404.66	3887.65	2783.06	3347.22	2316.3	3030.01	4372.87	4562.38
gene_0678	837	3122.98	2189.33	3395.16	2660.76	2927.46	2012.74	2831.22	4097.36	4137.11
gene_0679	321	2897.65	1954.91	3393.72	2278.89	2744.33	1971.43	2431.81	4075.39	3907.8
gene_0680	618	3121.92	2264.93	3446.87	2769.65	2901.67	2126.51	2969.94	4178.4	4084.02
gene_0681	639	3583.02	2480.28	3873.93	3012.47	3271.54	2660.68	3214.42	4471.64	4535.1
gene_0682	168	2595.54	1924.56	3345.64	2294.94	2899.68	1743.62	2422.22	4141.35	4240.18
gene_0683	2106	2651.7	1884.22	2572.17	2710.54	1985.23	2233.94	3316.62	3495.51	3452.77
gene_0684	471	2741.56	1977.51	2554.21	2908.09	2000.09	2262.84	3378.74	3613.43	3621.53
gene_0685	417	2896.42	2100.09	2560.83	2912.77	1954.25	2572.87	3573.13	3597.2	3740.91
gene_0686	471	16.8247	7.93998	8.13945	14.2908	8.79218	17.4064	18.5179	16.0205	15.8335
gene_0687	3669	2424.8	2255.28	2099.41	2594.94	1699.48	3732.45	3142.6	2455.89	2398.2
gene_0688	3486	2136.59	2190.78	1491.1	2226.9	1250.74	3152.77	2743.53	1983.18	1965.51
gene_0689	309	559.87	377.258	275.349	304.673	193.715	683.382	443.388	247.952	256.553
gene_0690	2460	1146.87	806.192	650.81	603.49	449.922	1544.25	1003.71	616.455	601.904
gene_0691	774	274.174	301.359	292.711	61.3383	110.086	221.436	123.133	162.731	167.228
gene_0692	1548	902.832	754.641	913.363	730.494	801.164	825.125	1012.95	1128	1110.87
gene_0693	936	483.568	349.658	366.113	438.185	330.48	397.588	463.974	484.831	494.203
gene_0694	891	149.694	127.716	128.802	157.232	91.2643	143.243	167.737	171.655	181.042
gene_0695	1953	1282.46	1414.81	1455.83	1364.3	1299.22	2296.12	1934.07	1796.83	1765.99
gene_0696	1221	100.049	80.1589	89.4333	58.5814	73.1759	91.8256	115.855	112.506	112.115
gene_0697	369	565.892	518.61	399.153	367.741	402.311	424.843	535.272	386.694	421.923
gene_0698	372	444.858	401.26	340.749	327.14	340.033	371.383	441.323	357.05	417.147
gene_0699	207	234.666	146.079	146.967	140.473	141.856	238.171	211.552	178.056	149.043
gene_0700	3495	166.018	95.3237	106.364	114.86	96.6925	151.84	161.275	123.422	123.087
gene_0701	558	245.299	164.87	101.948	137.193	98.7266	280.151	211.666	170.42	125.41
gene_0702	231	2004.39	2857.18	1415.48	2545.14	1280.96	2038.34	1798.19	1598.08	1651.34
gene_0703	414	2182.34	3441.63	1891.15	3104.27	1865.35	2036.49	1980.12	2221.96	2209.49
gene_0704	414	1905.42	2992.82	1661.14	2923.04	1654.69	1966.65	1873.03	1884.54	1904
gene_0705	705	653.546	1050.61	603.6	523.075	630.824	919.946	634.299	520.606	498.91
gene_0706	1131	923.777	1123.76	1358.04	582.042	1363.95	1062.35	721.526	1113.05	1152.74
gene_0707	141	975.867	1180.65	1385.77	596.4	1328.75	1261.12	777.087	1056.58	1109.25
gene_0708	360	826.75	1028.43	1156.29	513.299	1130.09	1078.66	666.258	952.072	971.357
gene_0709	1506	1058.53	954.691	1054.21	886.558	953.912	1110.91	1637.05	1428.02	1441.48
gene_0710	1368	974.456	900.956	1015.28	576.922	995.835	985.12	1309.07	1255.63	1252.41
gene_0711	276	2136.6	1805.21	1834.39	1534.14	1603.16	866.246	2073.83	1845.75	1607.15
gene_0712	876	430.457	228.336	557.772	2501.12	1436.96	434.558	579.865	495.953	466.127
gene_0713	168	273.214	132.926	321.682	1747.38	1008.39	298.077	342.863	355.861	283.368
gene_0714	741	279.162	147.945	389.526	1824.48	1140.06	304.26	392.104	376.381	363.965
gene_0715	117	172.404	103.196	251.562	1290.97	705.738	152.454	239.17	257.97	250.594
gene_0716	150	247.682	118.959	307.519	1857.15	1146.96	215.67	368.259	342.456	318.734
gene_0717	552	301.66	159.306	376.378	2046.93	1244.65	292.027	435.01	356.462	366.993
gene_0718	420	336.679	166.125	353.629	2342.38	1342.73	299.396	469.842	428.876	421.525
gene_0719	138	468.337	188.922	390.716	2845.87	1271.25	419.876	545.12	422.707	433.803
gene_0720	1620	164.727	1040	202.753	418.872	350.67	1066.04	260.839	211.094	216.677
gene_0721	1236	567.447	440.538	562.905	386.723	502.563	780.009	393.845	582.782	619.976
gene_0722	195	91.8317	73.9727	93.8601	60.2911	88.1637	66.4737	141.172	177.603	198.554
gene_0723	687	80.5942	73.7214	96.8455	50.2945	74.8912	55.9592	135.685	180.241	182.458
gene_0724	1554	334.705	151.473	216.059	338.253	202.687	222.577	376.1	374.319	365.049
gene_0725	579	15.4639	18.4541	14.5239	26.9704	16.6884	30.0414	33.8935	20.2166	16.5853
gene_0726	1281	19.6028	15.1808	16.4117	23.1197	17.1432	25.0812	29.3625	14.8016	18.741
gene_0727	303	70.9875	114.255	99.9948	72.271	127.973	96.8952	100.149	116.853	113.285
gene_0728	312	157.011	146.575	126.045	108.731	140.772	184.649	136.863	157.201	143.415
gene_0729	651	106.867	104.059	113.219	91.6764	92.1405	142.274	110.252	115.017	103.414
gene_0730	1053	150.903	164.993	117.56	142.248	104.157	193.277	155.564	106.11	113.218
gene_0731	1227	67.5195	76.4578	49.487	66.7795	48.1704	84.9658	82.042	64.3349	61.0287
gene_0732	1425	1871.17	1320.21	1059.63	1138.36	1017.56	1026.49	1263.72	1339.95	1312.14
gene_0733	1296	432.068	380.486	415.182	483.425	445.891	325.615	566.993	497.205	521.907
gene_0734	1626	515.144	520.907	594.073	521.202	698.907	747.114	488.183	731.075	755.696
gene_0735	558	2210.46	1857.03	1337.51	1560.43	1190.12	2385.15	2167.78	1381.56	1428.39
gene_0736	390	664.988	580.274	568.234	425.49	518.042	734.62	490.143	567.783	571.564
gene_0737	843	112.559	90.4988	94.7674	133.928	86.0407	155.211	128.251	121.985	107.854
gene_0738	114	157.081	151.839	131.261	129.896	108.977	325.566	152.219	150.2	143.38
gene_0739	492	178.428	156.799	152.573	165.812	150.229	263.013	174.505	186.203	191.236
gene_0740	1368	252.849	208.544	227.808	172.604	172.455	285.235	224.942	251.606	241.133
gene_0741	1494	745.272	1027.66	359.744	154.563	106.842	129.551	113.232	127.496	123.424
gene_0742	921	138.002	270.778	121.384	220.809	123.99	161.072	108.412	115.435	122.013
gene_0743	882	125.318	298.742	118.199	162.093	125.062	153.623	90.3384	123.391	121.386
gene_0744	1284	61.1558	108.181	47.2901	68.3582	46.1297	71.6163	44.7899	57.9379	45.5099
gene_0745	747	97.8174	109.71	105.125	92.0291	112.049	68.0755	85.3803	103.603	92.1751
gene_0746	1431	168.073	350.191	236.272	115.084	227.826	134.403	125.265	170.425	168.122
gene_0747	921	1137.43	954.452	955.633	1152.18	824.463	993.618	1292.56	857.416	830.246
gene_0748	897	254.362	211.197	145.037	167.587	91.773	175.756	242.174	195.527	185.525
gene_0749	1995	173.795	150.875	79.0973	118.672	58.4355	109.679	163.582	125.688	132.985
gene_0750	864	11.7923	58.0004	14.3133	18.6972	11.0383	18.3367	19.5587	13.436	9.93207
gene_0751	906	196.742	244.362	228.088	288.159	256.794	232.707	363.514	199.351	203.302
gene_0752	717	576.725	302.665	812.201	109.022	586.313	170.743	103.398	259.32	262.164
gene_0753	1650	733.066	1263.74	581.685	761.756	591.469	923.314	733.985	575.274	554.132
gene_0754	153	61.2108	74.0264	95.3772	122.008	73.8167	41.2745	124.107	135.94	129.534
gene_0755	372	235.985	248.741	243.677	347.888	225.002	173.63	382.219	354.449	353.435
gene_0756	1278	376.952	422.966	424.61	450.066	381.277	343.552	526.068	552.275	557.395
gene_0757	816	241.396	237.007	312.502	228.105	263.28	179.083	287.702	325.545	337.148
gene_0758	258	1575.24	1649.54	1199.28	1512.82	1215.49	1250.03	1681.84	1109.87	1184.33
gene_0759	888	286.493	301.898	275.466	393.348	307.927	231.685	482.505	340.765	361.006
gene_0760	573	352.569	389.357	300.211	529.237	333.979	313.614	650.561	385.436	366.915
gene_0761	768	366.768	372.025	305.947	565.94	361.269	331.215	677.852	375.745	389.08
gene_0762	1977	448.515	469.013	315.329	700.857	387.446	408.414	731.055	417.049	413.801
gene_0763	2607	3260.55	4466.85	3332.13	3969.87	4301.26	3521.47	3021.02	2367.75	2353.72
gene_0764	519	305.572	246.639	234.705	287.396	270.32	395.982	307.571	320.972	338.363
gene_0765	114	2.70829	3.7491	2.1696	5.51074	3.30233	2.91551	5.57872	8.48587	3.58451
gene_0766	180	4.00225	8.31051	6.18335	14.4591	9.76021	10.4635	16.6565	7.52414	5.10792
gene_0767	633	432.633	382.497	671.084	594.623	366.95	1028.44	428.001	619.404	642.646
gene_0768	1005	489.281	848.841	269.976	404.528	295.179	597.823	501.637	288.677	269.475
gene_0769	1095	353.858	651.245	196.173	317.35	197.458	492.432	495.67	213.797	229.134
gene_0770	1203	36.6148	47.9623	15.2142	20.5902	18.9849	25.326	27.5657	20.1841	19.2768
gene_0771	1371	34.5302	46.9171	22.3701	29.4572	34.8732	28.7681	43.6706	36.6211	34.1273
gene_0772	720	45.0253	55.5023	42.4247	38.8901	35.2065	40.7767	69.0234	55.8936	45.2619
gene_0773	123	30.1214	44.3034	35.1898	16.0522	23.4653	15.3124	48.7506	74.7171	37.3751
gene_0774	396	128.903	205.604	179.567	118.755	183.796	129.814	267.283	283.377	225.471
gene_0775	549	181.46	265.08	192.596	171.646	174.861	206.242	341.238	278.939	280.238
gene_0776	2625	38.3823	34.0697	46.0277	33.0608	40.5387	32.7093	50.6356	68.6938	68.4948
gene_0777	126	32.6714	35.6165	69.6854	50.5714	70.7117	21.9821	100.948	141.27	112.699
gene_0778	1374	82.9161	61.279	103.686	79.8834	103.021	67.8122	199.957	206.433	193.982
gene_0779	321	2639.56	1578.11	2284.18	2642.07	1801.79	1124.81	2298.79	2312.69	2173.97
gene_0780	921	3561.91	2050.56	3020.91	3489.97	2218.87	2009.01	3120.48	2727.18	2806.31
gene_0781	822	3311.56	1940.45	2822.53	3263.3	1933.77	1783.42	2954.61	2375.16	2467.09
gene_0782	126	4074.12	2369.34	3314.47	4071.35	2131.31	2532.33	3867.76	2735.56	3008.81
gene_0783	120	4541.98	2575.07	3332.83	4167.22	2261.93	2681.11	3842.34	2790.92	2901.3
gene_0784	1011	4171.06	2542.4	3272.96	3981.68	2167.44	2694.13	3737.57	2770.31	2850.43
gene_0785	17001	797.671	559.984	663.915	774.339	484.512	551.986	754.547	618.581	626.333
gene_0786	31899	577.216	687.003	613.784	605.348	671.278	597.942	596.467	547.08	549.511
gene_0787	135	57.9373	45.9057	45.8026	80.4393	56.7022	58.2671	64.6069	64.4926	71.8893
gene_0788	960	49.9566	40.1798	42.6394	70.6753	47.4503	52.8559	70.2221	66.4072	60.9758
gene_0789	1362	423.372	362.127	356.655	228.188	405.58	218.976	202.119	271.11	286.824
gene_0790	123	112.119	115.536	105.569	78.8017	112.225	148.62	83.467	66.0656	75.5807
gene_0791	132	12.4745	10.523	22.4849	17.6773	24.7174	14.2684	15.1422	47.6366	50.3053
gene_0792	150	15.7803	9.26028	21.4356	16.7527	23.4245	12.5562	19.3821	49.0144	42.9066
gene_0793	1287	140.818	2314.41	68.0313	114.78	105.89	545.856	102.713	59.9075	59.0566
gene_0794	663	10.5554	6.60758	5.78232	8.52793	11.9242	9.19069	14.6626	20.7193	14.1758
gene_0795	1152	41.6305	31.6282	44.0134	33.9665	37.799	28.5629	56.4679	59.79	63.849
gene_0796	1710	414.789	366.037	409.765	456.132	394.004	426.507	391.095	418.863	420.224
gene_0797	300	227.442	477.617	239.914	267.743	294.898	351.942	178.376	265.71	259.823
gene_0798	1005	195.077	147.144	142.986	89.032	169.191	155.326	113.002	128.696	135.195
gene_0799	150	201.027	217.26	208.585	148.979	207.474	235.612	160.508	193.478	179.799
gene_0800	153	832.063	1158.58	948.922	864.615	1080.18	1122.38	1064.11	1169.72	1028.26
gene_0801	1515	1685.83	2259.49	1750.85	1885.44	1911.73	2116.56	2172.99	1852.92	1914.51
gene_0802	1182	1037.42	1389.67	1236.57	1364.87	1445.35	1170.32	1526.68	1407.71	1409.82
gene_0803	132	973.013	1319.43	1163.59	1330.56	1291.96	1061.73	1534.87	1576.4	1234.41
gene_0804	240	1091.33	1454.04	1301.6	1493.53	1500.11	1174.37	1680.79	1685.68	1453.63
gene_0805	1245	1478.5	1887.93	1837.23	2027.91	2030.9	1794.61	2527.91	2030.66	1996.81
gene_0806	945	1306.31	1643.56	1861.16	1821.52	2156.41	1786.35	2390.84	2040.73	2058.3
gene_0807	675	360.431	286.515	318.603	307.398	415.32	258.345	425.194	391.112	441.476
gene_0808	234	1166.37	1374.43	1026.86	434.158	1039.3	651.007	605.301	587.048	622.555
gene_0809	1254	38.8188	57.5146	36.9818	71.1387	41.8295	55.3064	61.0761	37.1835	39.2667
gene_0810	891	43.5454	52.6452	34.5602	48.8518	31.2665	47.499	50.984	34.3092	35.1994
gene_0811	2535	74.456	64.0675	60.5408	134.248	59.1553	95.5369	115.296	69.3773	71.4908
gene_0812	465	2926.99	3073.82	3800.17	2841	4347.57	2108.81	1319.62	1955.79	2108.42
gene_0813	2115	2448.11	2335.83	3103.78	2232.33	3426.99	1651.52	1066.31	1629.51	1636.32
gene_0814	312	109.842	105.822	167.268	67.5974	164.1	99.7816	111.528	135.497	138.503
gene_0815	750	143.806	146.74	212.872	100.396	207.642	151.856	163.173	182.643	181.025
gene_0816	1377	39.3124	26.7705	36.5523	48.2297	40.827	37.8149	66.3751	59.4344	64.4704
gene_0817	729	1159.45	426.518	390.001	1131.86	236.001	1558.5	1281.92	481.837	476.319
gene_0818	1404	909.008	316.591	370.297	811.297	215.046	1108.29	959.72	459.785	484.161
gene_0819	585	97.989	70.137	124.513	73.0244	128.063	24.9987	100.327	154.121	137.608
gene_0820	123	1.67341	1.73739	9.04881	2.91858	1.02023	9.90801	5.90917	13.3704	6.64445
gene_0821	189	52.2742	52.5767	61.5064	66.0039	63.7402	39.2746	63.9339	91.1086	54.5926
gene_0822	894	76.6681	83.4238	86.7329	59.0278	70.1837	60.4757	95.9347	105.504	97.7019
gene_0823	204	46.4126	63.9001	54.559	50.1524	48.596	38.5591	56.5607	90.1	55.0855
gene_0824	1158	53.9459	70.6793	54.2512	29.3729	46.706	56.0645	43.8576	72.763	69.9583
gene_0825	162	5.08222	3.95738	3.81688	8.86384	3.8731	8.89052	14.0206	4.18008	3.78365
gene_0826	156	1.31942	0.684932	3.17095	2.30119	0.804413	2.13057	2.91197	1.24024	0
gene_0827	906	11.9272	11.4397	9.28185	31.2032	14.4049	26.4134	36.6021	15.0554	17.5902
gene_0828	582	8.84148	7.52719	14.0241	9.71481	6.68409	17.5131	14.0495	10.638	7.54779
gene_0829	384	27.3368	35.6165	14.1702	23.3714	23.5291	27.1204	26.9721	22.9251	22.6132
gene_0830	123	22.5911	24.3234	10.0542	11.6743	15.3035	20.7167	23.6367	25.1678	11.6278
gene_0831	126	32.6714	39.0085	31.4075	19.9436	23.9026	36.0506	37.4951	33.0141	17.8372
gene_0832	192	16.6165	11.6867	7.72919	2.80457	9.80378	10.9636	11.3567	8.56543	8.51321
gene_0833	612	45.0673	51.6788	24.0464	19.6503	30.1418	57.5671	40.6762	45.2081	30.7143
gene_0834	372	299.062	152.519	279.581	105.187	159.559	258.509	282.085	665.47	627.506
gene_0835	1482	92.4289	50.9734	113.236	65.4628	110.924	50.5356	129.598	185.775	173.021
gene_0836	414	65.8755	28.9061	66.9116	30.7826	65.1691	26.4932	87.3422	110.993	108.327
gene_0837	987	909.759	2029.92	1601.28	612.403	1404.66	1156.27	591.514	1050.11	1065.47
gene_0838	477	113.918	151.65	120.556	136.031	140.747	63.8724	100.377	162.651	161.697
gene_0839	1314	126.411	144.255	114.067	144.25	132.269	74.6185	101.017	155.636	149.972
gene_0840	531	115.9	131.399	120.639	114.591	120.762	50.0744	85.8916	119.876	133.518
gene_0841	162	38.7519	17.8082	20.6112	44.8732	17.0416	54.027	49.9133	37.6207	53.6017
gene_0842	546	60.6934	44.0313	42.5813	73.8024	30.5677	89.8897	100.338	55.4566	66.0475
gene_0843	1083	256.194	312.557	314.477	363.792	335.795	269.864	284.892	366.054	362.413
gene_0844	1143	91.1197	72.7286	79.9562	73.4931	78.4989	50.1122	97.9277	151.414	155.606
gene_0845	537	291.496	157.19	194.827	169.632	168.72	257.684	143.809	299.945	290.876
gene_0846	642	382.003	458.354	179.914	212.903	267.787	364.812	212.84	168.766	182.039
gene_0847	1530	316.48	301.483	129.163	417.702	197.091	172.484	288.415	127.91	122.657
gene_0848	2121	545.483	457.523	215.907	707.646	332.21	270.262	519.248	195.576	200.223
gene_0849	1401	624.762	558.652	306.652	972.861	423.042	385.826	796.735	299.746	315.444
gene_0850	831	1010.08	508.66	873.259	900.811	752.478	555.148	702.228	724.087	761.579
gene_0851	741	1019.84	493.872	758.024	894.678	590.863	540.342	751.227	650.67	664.926
gene_0852	129	722.798	323.033	601.079	635.182	433.859	338.381	533.852	495.693	539.302
gene_0853	789	923.364	416.834	729.463	841.045	525.652	594.809	713.815	569.889	602.463
gene_0854	639	702.205	369.374	596.273	649.713	464.641	394.265	521.376	477.639	481.216
gene_0855	654	807.898	459.093	646.321	834.339	553.761	529.554	711.824	538.868	534.848
gene_0856	471	6247.44	3422.36	1938.24	5174.61	1758.17	4405	4171.73	2189.46	2224.71
gene_0857	261	80.0449	34.7977	26.5339	78.3991	14.9048	97.6306	111.391	54.8558	32.0958
gene_0858	924	297.607	308.984	332.322	187.166	315.894	259.348	235.885	316.286	309.35
gene_0859	114	380.966	429.272	408.969	232.238	384.171	363.468	309.22	364.044	377.269
gene_0860	210	414.6	471.664	413.401	255.991	394.99	332.369	311.93	354.249	376.527
gene_0861	696	418.166	465.01	405.649	277.749	417.213	320.589	313.94	363.744	369.003
gene_0862	855	349.188	385.533	384.163	256.748	421.083	259.157	269.266	319.182	330.85
gene_0863	702	183.986	177.017	236.236	129.634	213.616	118.523	144.045	177.492	172.301
gene_0864	1032	1655.71	1030.39	2716.36	1222.01	2615.56	765.543	1667.49	3188.07	3297.48
gene_0865	1017	11253.1	8015.49	19729.3	10082.2	18667.3	7929.35	9422.76	15323.7	15262.4
gene_0866	1215	3666.48	2238.21	5135.19	3631.96	4243.57	2112.39	3364.57	4853.98	4744.02
gene_0867	756	4238.3	2777.66	6035.97	4198.73	5322.64	2305.18	3761.88	5489.04	5506.56
gene_0868	567	77.5038	77.0748	96.1855	65.3708	88.9706	51.9754	88.7704	95.0328	102.879
gene_0869	531	425.226	588.98	727.097	175.943	502.663	564.797	251.515	472.764	498.864
gene_0870	804	249.863	289.583	265.484	129.15	259.405	287.722	184.645	214.053	232.398
gene_0871	696	423.489	620.371	453.801	333.196	460.845	361.34	340.309	408.361	408.047
gene_0872	984	376.727	519.153	505.602	337.37	490.859	308.387	352.703	394.034	411.437
gene_0873	477	418.995	494.15	549.113	391.723	491.694	371.157	432.173	460.98	466.888
gene_0874	534	191.183	204.895	119.267	197.476	139.118	239.422	247.21	146.195	160.507
gene_0875	888	313.149	327.286	318.638	215.674	313.862	313.904	243.708	267.339	276.104
gene_0876	759	545.218	702.475	900.863	565.201	1276.54	341.857	635.734	799.657	872.721
gene_0877	921	594.917	616.037	826.595	635.533	943.003	391.553	647.713	785.15	770.015
gene_0878	1353	929.733	929.187	1002.13	1060.71	901.235	694.134	1060.16	959.381	1007.47
gene_0879	1812	525.934	637.794	404.58	412.179	333.458	799.739	344.21	688.651	662.79
gene_0880	288	103.272	143.579	167.895	39.8873	97.1664	146.565	72.872	129.321	155.366
gene_0881	357	108.392	178.681	194.334	41.4794	130.41	146.168	81.1827	157.167	149.375
gene_0882	816	287.935	360.093	343.267	134.51	291.268	429.717	219.785	362.297	352.797
gene_0883	447	347.424	448.433	387.601	150.38	288.595	446.876	249.39	341.941	342.814
gene_0884	390	183.4	243.836	283.166	101.943	227.166	241.464	157.013	267.148	270.589
gene_0885	366	148.467	133.708	183.811	75.0338	137.832	251.849	134.294	184.227	169.148
gene_0886	657	114.35	108.801	137.973	63.5191	108.489	214.665	143.817	189.65	155.181
gene_0887	1230	66.8528	74.6208	71.0834	83.1066	69.2737	58.0069	92.7739	61.5039	67.0259
gene_0888	252	73.1022	83.5291	75.0836	113.607	89.1366	89.6868	115.009	65.2604	64.0517
gene_0889	222	71.3914	92.4103	62.9476	116.428	84.7895	82.8426	110.497	59.6992	56.1411
gene_0890	807	78.9397	82.8844	74.3228	93.9723	86.6135	70.153	99.0719	70.6062	73.0427
gene_0891	147	35.7052	49.4269	55.524	48.231	46.0978	24.8711	47.5899	36.8529	50.0368
gene_0892	501	89.9735	95.1194	94.7867	86.8802	115.72	65.2354	93.2109	84.3811	87.0692
gene_0893	417	62.6868	88.913	67.32	63.0592	80.6496	68.8117	89.1104	62.8687	61.981
gene_0894	621	60.3237	72.7815	43.0146	53.6166	51.1249	51.3807	62.7635	40.5026	43.1007
gene_0895	141	48.9028	80.3265	52.6243	44.5549	64.9692	51.8589	49.615	44.596	43.4717
gene_0896	240	51.0286	74.7946	49.4668	44.1253	59.607	45.7007	48.0766	42.3233	41.2891
gene_0897	1227	32.4597	32.9169	32.9577	37.6686	29.7613	42.2571	46.6485	39.1844	39.2149
gene_0898	576	23.2273	20.9618	24.2611	32.72	25.272	25.1969	35.3319	23.177	23.4113
gene_0899	216	28.111	23.2496	40.0773	44.8732	35.4389	38.9815	55.1009	29.1112	40.2013
gene_0900	363	17.0107	17.3667	28.9579	30.6572	22.1247	25.0268	45.5518	23.7184	25.3285
gene_0901	429	15.8331	20.4234	21.9084	36.6098	21.061	34.6056	45.109	21.6479	24.2894
gene_0902	192	14.4724	14.4692	13.5261	32.72	15.6861	19.042	43.0607	17.6347	13.834
gene_0903	864	20.1303	25.8467	20.8974	40.3028	18.7361	36.5452	48.2659	21.3856	19.273
gene_0904	228	504.644	589.546	516.907	343.634	488.194	608.857	343.888	361.922	413.563
gene_0905	282	486.109	522.122	577.551	305.52	522.423	567.305	287.058	431.552	439.789
gene_0906	165	416.649	453.948	528.396	252.378	492.827	448.53	251.636	392.232	453.212
gene_0907	1200	23.4131	23.9521	25.5579	37.9926	24.4702	29.9132	47.1681	22.9755	23.0708
gene_0908	672	13.9364	17.1722	15.2744	29.6483	13.6319	27.2028	36.2332	12.3803	15.3542
gene_0909	1179	26.3616	28.0038	28.4256	50.3919	30.973	42.3801	67.1961	28.8001	30.1536
gene_0910	237	38.2131	28.8538	31.3081	42.7905	39.7115	37.3973	53.6687	32.6545	29.7423
gene_0911	375	24.6996	47.2987	38.5841	45.4715	52.5378	38.1116	74.3787	32.5043	34.8701
gene_0912	294	25.2036	31.2553	26.0794	29.6102	39.6953	35.4225	55.3155	27.3106	29.5356
gene_0913	321	12.5037	12.316	15.4102	16.2159	21.1102	27.9562	33.3978	19.5889	22.5958
gene_0914	126	22.0532	33.9204	34.352	52.7082	45.8132	42.2055	81.4796	42.9951	42.9714
gene_0915	129	19.147	28.9901	30.6771	32.6983	33.0745	35.2122	55.6389	29.9966	30.8851
gene_0916	1344	18.2245	24.9633	27.2362	34.1223	25.4898	33.9623	49.1447	28.2875	33.6728
gene_0917	1578	53.8053	51.2579	39.1847	67.4519	49.7818	58.7648	67.0749	41.0129	42.7279
gene_0918	348	165.314	205.409	220.682	168.145	263.958	161.091	154.033	176.799	196.978
gene_0919	288	199.398	274.173	316.897	196.009	327.229	214.655	201.266	220.014	242.272
gene_0920	588	143.171	183.17	228.195	113.862	246.709	140.183	142.306	165.838	173.044
gene_0921	645	115.68	147.601	195.183	84.8764	194.361	118.863	109.728	141.284	150.308
gene_0922	546	100.088	135.421	175.082	80.3772	194.898	88.2664	87.5255	124.556	136.211
gene_0923	231	94.0045	110.087	140.263	78.091	161.886	79.615	77.8744	101.346	100.389
gene_0924	138	63.3896	68.1358	110.225	59.1806	111.848	72.2541	68.4692	82.0178	72.5473
gene_0925	1830	21.3141	21.0779	32.4373	24.1285	25.4406	27.9698	42.994	26.3257	28.9728
gene_0926	558	104.021	91.1475	102.834	76.0753	87.2572	113.966	138.56	99.6862	108.2
gene_0927	1353	453.647	315.099	392.755	406.346	346.415	740.153	520.879	553.478	571.574
gene_0928	114	57.7768	41.2401	67.2575	51.9584	92.4652	57.3385	99.62	71.2813	94.0933
gene_0929	1380	48.8473	36.8553	42.7458	42.662	54.2874	63.7441	104.218	62.8102	65.5887
gene_0930	624	354.1	273.973	181.141	267.801	219.605	427.001	411.898	253.32	279.135
gene_0931	705	449.614	336.613	293.819	415.507	353.682	527.39	340.217	307.643	291.985
gene_0932	114	441.451	364.6	340.627	478.647	422.698	622.948	416.013	370.833	358.451
gene_0933	273	389.418	324.853	279.044	399.421	307.516	460.609	341.116	264.703	246.228
gene_0934	777	837.889	851.495	654.305	612.862	678.639	707.513	634.805	545.199	568.906
gene_0935	369	1258.41	1316.65	1005.42	1022.48	962.758	1081.17	900.163	883.496	912.228
gene_0936	633	70.2357	45.5756	36.1428	116.259	45.1996	79.8105	73.7735	58.5324	57.6154
gene_0937	1653	590.344	414.276	265.589	473.869	276.56	281.766	416.508	235.322	233.549
gene_0938	138	415.388	281.06	220.45	357.685	253.705	207.128	318.645	202.591	218.382
gene_0939	756	1064.13	889.564	720.083	1342.28	1200.27	393.479	760.116	446.202	488.631
gene_0940	960	477.911	286.045	364.431	337.203	344.178	296.824	466.854	406.505	395.226
gene_0941	852	69.697	53.2993	45.1414	44.0305	46.3954	74.2498	91.7065	60.2915	53.7171
gene_0942	141	1310.16	775.226	953.377	966.205	895.329	991.606	1045.78	793.808	867.26
gene_0943	1362	67.4765	49.7375	60.4716	32.0899	51.1352	51.8157	67.7732	74.5785	67.0556
gene_0944	153	94.1705	90.0887	74.3619	92.6792	99.2425	72.4115	77.7895	78.4028	76.1181
gene_0945	285	53.0824	43.1147	47.2972	44.4008	41.3892	36.1524	41.1231	55.6673	51.9754
gene_0946	657	390.356	335.348	311.332	354.614	323.367	478.402	404.07	416.846	457.614
gene_0947	918	400.673	347.668	409.664	349.111	394.919	507.363	471.884	538.387	560.647
gene_0948	636	881.896	710.313	718.474	691.583	655.46	1040.48	848.965	809.048	818.071
gene_0949	123	188.259	156.365	69.3742	188.978	108.145	143.216	111.535	95.1659	110.464
gene_0950	459	138.117	112.436	47.6886	148.991	65.3415	110.065	88.6761	66.811	68.5508
gene_0951	405	4418.73	2882.82	4625.45	3207.82	3177.8	4481.64	2473.01	3396.37	3426.98
gene_0952	249	59.1037	57.9304	61.0885	62.7143	77.6113	59.6217	114.205	94.7964	107.082
gene_0953	867	53.2973	52.6236	67.1824	58.3817	74.1062	53.2863	115.479	94.3958	100.391
gene_0954	561	798.92	628.145	536.552	525.36	563.468	816.209	550.303	534.564	478.925
gene_0955	906	914.761	741.813	725.077	605.837	689.909	984.633	687.518	597.197	580.702
gene_0956	576	78.9729	87.5571	40.3636	55.4682	45.5331	100.595	53.3133	64.1567	43.0981
gene_0957	144	987.697	1063.3	1917.7	646.922	781.688	914.783	839.763	904.912	918.007
gene_0958	825	475.03	481.276	909.14	314.384	353.953	419.523	407.904	422.485	411.358
gene_0959	429	529.208	546.202	1170.95	261.917	439.063	349.413	442.196	562.394	592.948
gene_0960	873	1265.51	1327.97	1434.57	1167.94	1152.39	1569.2	1304.73	1360.99	1403.19
gene_0961	1317	1569.28	1581.73	1385.6	1535.3	1246.21	1892.26	1573.21	1414.14	1363.35
gene_0962	1443	1252.95	1383.71	1147.03	1265.72	1121.4	1458.23	1252.05	1184.47	1198.57
gene_0963	303	1521.31	1596.04	1152.59	1371.37	1136.02	1755.45	1425.47	1175.55	1143.3
gene_0964	1140	702.981	719.359	619.637	587.288	650.999	812.554	556.039	547.678	586.694
gene_0965	2007	744.505	728.248	641.011	533.47	676.212	727.667	458.477	577.831	575.539
gene_0966	2271	266.328	280.086	221.795	235.886	233.958	239.434	213.472	306.489	317.901
gene_0967	498	375.701	470.094	540.857	187.602	513.797	336.818	359.218	572.469	591.411
gene_0968	117	253.329	494.978	73.9888	84.3769	129.779	103.214	109.49	124.024	125.734
gene_0969	477	77.8874	101.249	127.815	97.4604	121.279	78.2727	131.995	124.118	144.992
gene_0970	747	93.1331	86.395	136.746	98.0362	160.094	104.56	136.463	173.923	175.461
gene_0971	1245	92.7474	113.801	154.559	119.59	166.713	105.539	179.737	190.447	192.665
gene_0972	984	79.1733	92.0816	98.9085	123.584	110.185	109.776	161.025	147.664	132.266
gene_0973	2634	462.062	262.945	701.954	183.922	607.242	204.923	239.827	935.18	922.529
gene_0974	14720	199.293	235.787	194.851	167.378	196.093	161.014	162.555	164.522	161.066
gene_0975	675	217.57	117.455	151.149	166.596	99.4612	125.233	157.345	95.5924	94.8939
gene_0976	1062	214.939	117.816	135.894	158.197	76.9237	111.52	150.139	96.7389	99.946
gene_0977	525	190.54	98.912	138.978	137.269	85.5712	110.156	129.964	90.6582	85.6185
gene_0978	132	116.169	127.895	97.4346	64.5902	84.6096	67.9845	89.4768	78.4172	59.5924
gene_0979	1173	129.06	122.608	108.802	69.3947	93.0733	91.7107	84.7346	93.5225	81.8661
gene_0980	615	526.79	203.448	161.27	557.011	132.018	332.369	245.821	156.984	154.816
gene_0981	600	116.122	107.384	138.507	81.37	133.227	122.607	128.103	172.679	156.302
gene_0982	666	718.086	618.315	769.855	713.254	894.246	491.899	906.624	712.033	746.248
gene_0983	138	200.609	158.726	176.539	92.3477	164.59	158.959	139.572	217.312	251.695
gene_0984	762	194.215	164.621	198.159	137.917	208.489	172.145	180.276	226.486	226.438
gene_0985	657	228.543	174.83	180.701	180.312	183.362	194.936	167.049	212.325	217.689
gene_0986	384	100.503	133.283	111.751	57.9612	112.744	100.403	68.8499	157.705	102.158
gene_0987	246	339.284	476.479	376.028	187.519	403.501	471.531	231.565	445.156	351.325
gene_0988	285	38.9993	38.2408	33.4118	28.9708	40.5085	43.9271	42.717	51.5941	37.6373
gene_0989	720	51.8863	61.8836	41.0506	43.876	44.2695	91.5553	61.0737	58.1777	46.397
gene_0990	795	26.4083	33.6004	32.6668	22.3519	27.3075	45.152	39.427	28.3524	32.5108
gene_0991	504	21.849	28.8324	26.0093	19.4094	15.935	32.5334	25.2371	31.6705	29.7962
gene_0992	453	18.6292	25.474	25.3886	19.0191	15.2359	31.0602	24.6688	21.9958	17.8157
gene_0993	120	23.1558	40.0685	24.7334	20.9408	27.1892	32.3136	31.7987	29.8278	24.6883
gene_0994	990	16.4248	38.7464	22.1102	23.8417	26.2385	27.3057	28.3573	28.4354	25.3848
gene_0995	1197	77.0357	135.325	93.0861	60.3557	96.1344	84.5037	65.0471	73.2209	65.5453
gene_0996	486	884.517	2293.3	1324.46	708.738	1448.8	659.038	459.688	809.741	820.841
gene_0997	234	4027.31	3327.86	2480.21	3727.54	3066.96	4031.51	2220.86	2329.59	2472.32
gene_0998	852	368.174	286.186	346.181	3859.73	3608.82	537.954	370.985	643.791	609.354
gene_0999	624	421.39	269.521	256.451	4471.93	3163.15	647.338	357.299	483.385	494.257
gene_1000	159	91.9114	94.0812	98.7781	86.9241	93.1298	126.816	131.995	150.28	172.192
gene_1001	840	124.355	129.618	107.031	119.982	137.888	163.151	162.022	177.7	179.264
gene_1002	399	91.8238	85.6937	89.2634	62.3051	131.779	102.182	102.466	108.377	118.289
gene_1003	459	42.3767	77.9838	53.616	37.3454	59.6002	41.2745	65.3194	49.5286	46.9617
gene_1004	129	57.4409	139.981	125.584	83.485	122.57	75.5774	90.1491	110.237	97.4069
gene_1005	225	42.0808	86.9042	86.8418	59.432	91.4671	51.7018	68.6448	89.8597	83.0889
gene_1006	201	1.53604	3.18953	1.23052	8.03699	1.24864	6.06311	10.8482	2.88773	6.60726
gene_1007	222	667.092	547.242	720.277	442.668	648.357	603.853	448.538	550.366	590.402
gene_1008	219	15.9777	13.1732	21.4582	25.4076	13.7522	19.2238	29.0399	44.6148	30.321
gene_1009	414	67.1184	59.3608	68.1065	80.4249	72.7469	61.5498	103.801	122.91	118.691
gene_1010	531	2026.12	1113.77	1838.47	2214.25	1161.77	1448.4	2041.55	1972.67	2127.05
gene_1011	135	0	0.791477	0.916052	3.32394	0.929544	0.820663	4.03793	0.716585	1.51346
gene_1012	150	0	0.712329	0.824447	2.39324	1.67318	0.738597	3.63414	0.644926	1.36211
gene_1013	720	1150.79	1652.9	2512.5	699.897	2719.44	1499.81	717.237	1681.11	1603.04
gene_1014	1860	176.781	272.351	81.6469	162.508	128.052	234.862	126.706	84.1004	80.1889
gene_1015	1356	152.095	235.841	84.2687	161.292	109.849	219.618	130.049	78.2615	79.9337
gene_1016	831	160.998	255.101	114.589	152.493	143.761	219.846	143.223	108.38	112.977
gene_1017	798	176.168	235.122	113.904	161.836	161.028	207.002	153.586	112.741	104.207
gene_1018	1230	421.533	535.984	466.114	710.383	583.98	468.919	434.841	415.505	456.972
gene_1019	459	97.3095	103.823	107.501	75.864	112.912	87.8593	138.754	71.4477	75.4504
gene_1020	180	114.922	100.32	129.85	102.71	131.763	88.0162	135.271	102.651	101.591
gene_1021	135	31.2556	23.7443	33.8939	26.5915	30.675	26.2612	52.4931	47.2946	29.5124
gene_1022	636	71.8462	66.0249	94.1114	60.9598	84.0536	80.305	95.4247	89.1337	87.2202
gene_1023	234	361.082	389.041	310.225	330.221	229.526	532.642	326.917	470.465	446.179
gene_1024	306	123.431	159.227	96.9938	126.114	88.9902	186.46	146.078	212.13	120.854
gene_1025	1362	810.474	813.53	817.183	414.27	515.958	1201.44	428.252	538.741	558.646
gene_1026	507	77.3384	42.9927	40.2467	72.3989	43.5621	78.2301	82.7895	58.3868	61.8593
gene_1027	1377	41.2556	19.7869	24.0688	26.9826	23.6031	54.3891	42.8205	36.2508	34.0528
gene_1028	942	360.202	318.393	354.722	149.482	287.611	344.835	253.174	326.879	309.295
gene_1029	576	540.66	596.019	526.229	507.316	431.149	535.098	491.334	404.758	422.291
gene_1030	915	234.286	224.209	171.242	187.536	179.661	233.929	202.36	179.628	176.405
gene_1031	570	304.772	246.129	374.473	214.761	378.887	298.937	406.449	424.124	453.44
gene_1032	378	116.8	90.4545	70.994	115.388	98.93	87.6351	95.4201	91.3645	108.374
gene_1033	786	73.1926	43.501	71.4311	77.7573	66.4163	55.8176	82.0686	91.0774	85.522
gene_1034	621	47.5629	27.7017	54.5649	47.2577	57.1872	28.188	58.3744	83.3419	70.5732
gene_1035	210	25.4837	9.15852	20.0223	20.9408	18.5245	11.079	33.7456	34.089	33.5664
gene_1036	480	53.8159	31.6096	53.8467	64.8791	45.4896	31.1596	82.3359	68.3219	73.4264
gene_1037	2286	355.52	245.81	241.221	255.459	184.225	551.234	477.318	375.953	354.203
gene_1038	747	269.342	162.634	134.925	138.404	148.503	358.027	200.802	158.9	160.965
gene_1039	648	1155.89	1034.69	698.49	752.734	630.541	1144.83	708.04	561.922	575.903
gene_1040	120	169.81	195.891	227.753	170.518	241.565	588.108	236.219	223.306	178.777
gene_1041	1800	125.156	136.708	168.325	110.837	165.366	398.042	159.902	153.6	129.117
gene_1042	456	167.237	163.32	184.958	140.13	207.221	496.609	190.075	180.325	187.291
gene_1043	282	183.933	206.121	222.338	181.084	252.312	659.63	218.113	169.465	195.985
gene_1044	1281	73.0286	47.711	52.0348	60.6016	42.3193	66.1624	81.7752	75.1407	76.7983
gene_1045	255	8.87893	13.4086	24.2484	7.03893	23.1292	9.12385	14.2515	31.4876	24.4379
gene_1046	564	38.5018	45.8467	64.9033	44.2367	89.8889	49.3053	55.8974	74.9555	65.7509
gene_1047	255	41.166	22.6269	24.2484	26.7479	22.6371	40.4056	34.2036	33.3844	31.6491
gene_1048	1893	147.06	116.84	142.416	116.391	107.656	129.167	180.987	148.251	146.627
gene_1049	1290	144.48	106.767	127.502	117.436	106.325	117.66	165.438	138.434	132.252
gene_1050	2976	137.012	105.521	120.052	121.471	108.58	110.268	156.185	119.493	124.986
gene_1051	1974	80.7053	76.8623	69.9778	69.8785	58.485	73.4107	94.1672	73.7058	72.3493
gene_1052	204	80.7176	77.5182	73.3515	68.1896	49.2111	105.902	90.4081	60.2247	75.6173
gene_1053	1623	32.5929	26.4655	27.2784	38.9841	27.3709	34.882	43.4954	31.4714	25.5554
gene_1054	1227	33.0468	29.3466	32.4538	40.3749	36.6136	21.6703	41.3912	36.6614	33.2202
gene_1055	519	4.95736	8.85265	4.52731	9.33777	4.83578	14.3023	21.5317	4.47348	6.49563
gene_1056	207	52.7004	60.9093	68.1065	42.4886	65.4722	21.4086	126.844	47.2011	51.8195
gene_1057	138	62.6438	82.847	63.6258	78.6906	58.1975	30.5073	142.205	50.4725	59.2223
gene_1058	327	62.9449	80.7089	65.0481	75.2003	60.2498	35.5746	142.532	57.9842	63.4195
gene_1059	507	65.7681	90.2003	59.5163	72.3989	60.3929	48.2929	148.376	47.8924	54.6054
gene_1060	13500	90.3745	75.6335	81.9684	80.7983	70.729	76.6336	113.823	83.998	84.0575
gene_1061	117	211.107	155.251	193.428	199.436	137.286	241.464	283.432	274.507	265.437
gene_1062	120	225.555	242.192	147.37	326.078	170.455	200.344	240.004	219.275	219.641
gene_1063	1182	242.486	286.649	164.68	367.717	193.647	195.616	287.779	286.452	285.214
gene_1064	912	300.733	356.165	210.858	439.974	266.25	202.142	325.558	312.704	332.127
gene_1065	639	157.03	213.364	129.473	133.566	123.525	164.017	149.147	143.973	136.691
gene_1066	282	4202.72	5290.18	6806.95	3972.71	8150.96	6068.28	4385.77	5045.52	5321.66
gene_1067	123	66.9365	30.4043	103.559	98.5021	104.064	48.6393	124.092	91.2335	95.514
gene_1068	702	85.6158	52.3592	152.91	137.176	151.23	75.7535	161.776	144.557	137.812
gene_1069	117	101.156	68.4932	156.434	177.959	171.608	109.843	192.578	155.444	168.518
gene_1070	1062	81.1109	44.1684	110.741	126.929	114.145	63.3232	131.062	112.407	123.321
gene_1071	855	59.5823	26.9935	79.5519	107.801	80.8703	53.7751	122.413	84.8587	87.462
gene_1072	2421	114.477	112.499	104.001	109.468	108.902	136.599	136.824	137.097	141.866
gene_1073	210	352.851	172.994	295.623	477.792	235.44	196.783	541.659	306.801	303.557
gene_1074	525	412.444	214.716	360.166	630.447	343.958	243.104	634.416	409.067	389.953
gene_1075	966	329.093	159.5	197.79	716.577	186.154	182.585	680.554	335.081	341.797
gene_1076	579	86.5623	88.7643	76.6778	54.7158	67.6207	88.402	68.7285	116.621	96.336
gene_1077	318	27.8323	21.1683	21.7778	19.4733	21.704	34.8395	28.5703	52.3242	36.6228
gene_1078	456	15.347	12.8875	16.0008	9.6438	6.32946	16.0353	17.3339	29.2763	22.6272
gene_1079	162	270.628	227.55	151.912	181.709	152.6	289.968	125.064	169.592	78.826
gene_1080	165	13.0983	17.4844	17.2384	17.9493	22.0555	14.7719	14.8669	16.4163	16.0977
gene_1081	564	14.5979	14.9665	18.6378	10.3431	19.3573	22.7865	19.4916	27.9582	22.8226
gene_1082	141	29.1957	19.7027	52.6243	32.4614	30.2596	27.501	48.9706	172.895	167.366
gene_1083	507	17.051	13.4879	30.246	13.4531	13.8607	14.4223	27.7757	120.971	120.092
gene_1084	243	24.1405	53.2048	26.4637	26.2222	54.7398	14.5896	23.9285	52.9476	31.9508
gene_1085	786	240.004	131.862	93.4583	480.132	121.178	180.984	330.239	148.678	131.142
gene_1086	576	982.515	720.491	917.841	1858.03	950.531	1059.81	1441.04	1036.92	1093.24
gene_1087	759	1629.01	1338.64	1194.96	3103.4	1221.98	1963.27	2358.6	1294.19	1348.12
gene_1088	771	1358.45	1118.52	898.23	2419.31	953.452	1594.88	1753.08	1058.86	1064.78
gene_1089	825	1483.72	1311.46	1201.29	2686.52	1375.66	1693.8	1913.43	1388	1438.89
gene_1090	1374	1310.63	1192.84	1068.36	2332.23	1259.36	1403.98	1591.52	1204.52	1214.38
gene_1091	417	1751.28	1584.04	1478.37	2765.78	1691.54	2054.52	1929.93	1657.55	1638.7
gene_1092	474	1525.27	1345.54	1117.7	2530.51	1221.26	1791.8	1776.05	1246.79	1212.32
gene_1093	180	1056.02	927.215	849.867	1881.18	893.059	1296.85	1356.74	999.098	945.533
gene_1094	1230	1504.73	1384.26	1149.6	2548.94	1196.73	1837.85	1718.61	1280.57	1328.48
gene_1095	729	1682.64	1565.51	1210.38	2616.06	1266.25	2101.81	1962.13	1552.33	1551.02
gene_1096	918	1731.5	1665.71	1235.59	2855.07	1410.31	2180.43	2154.65	1669.01	1746.71
gene_1097	273	1331.48	1276.32	864.763	1982.31	975.408	1647.23	1543.18	1455.69	1195.22
gene_1098	966	1648.88	1675.96	1540.21	2802.3	1740.34	1984	2001.88	2050.24	1975.06
gene_1099	417	2065.95	1954.81	1521.67	3225.06	1675.29	2765.22	2321.23	2039.87	2105.4
gene_1100	447	1753.47	1738.51	1449.98	2785.15	1585.31	2176.38	2005.69	1935.64	1913.81
gene_1101	834	995.831	1353.17	1075.49	1005.18	998.942	1198.49	1034.68	1030.95	1052.45
gene_1102	606	353.409	288.987	293.862	337.363	284.316	422.682	352.469	302.349	298.047
gene_1103	480	338.761	282.038	273.613	327.013	273.46	442.927	318.176	280.744	256.46
gene_1104	1020	438.7	347.261	315.472	384.853	300.68	543.955	408.217	342.949	330.613
gene_1105	540	252.904	353.988	215.272	204.09	293.504	176.853	208.963	183.087	192.02
gene_1106	1098	94.6667	93.8095	78.5027	88.1116	113.945	89.4994	100.038	141.496	107.927
gene_1107	600	109.776	132.315	213.12	134.919	227.552	86.7852	201.089	286.347	273.444
gene_1108	375	62.5722	76.6466	94.6465	79.9341	102.399	44.3158	58.873	62.9448	64.2917
gene_1109	1152	139.007	134.86	144.278	183.466	234.637	69.0511	101.737	133.52	138.34
gene_1110	1353	254.131	415.868	329.139	211.597	344.653	222.234	272.493	323.536	328.221
gene_1111	462	354.41	308.753	361.365	306.342	305.572	444.837	441.878	481.81	439.591
gene_1112	429	1773.06	2555.67	2895.37	1474.85	4149.31	2562.62	839.07	1911.78	2008.64
gene_1113	1317	1537.24	2101.21	1226.9	1455.16	1134.64	3588.84	1413.16	1264.95	1282.84
gene_1114	348	358.132	377.657	127.221	240.097	121.161	468.309	202.071	207.933	137.092
gene_1115	165	193.355	196.214	68.9538	157.192	65.4061	301.482	124.442	82.0815	70.5822
gene_1116	183	382.416	402.291	142.589	283.461	135.089	530.337	202.062	203.522	157.983
gene_1117	135	708.207	592.025	680.627	859.571	582.824	1134.16	897.766	607.664	683.327
gene_1118	909	719.838	580.913	613.029	765.954	529.702	996.497	783.398	651.95	654.534
gene_1119	156	94.3386	45.2055	84.0302	52.352	65.1575	65.3374	67.5577	83.7164	108.707
gene_1120	540	181.245	96.9559	121.148	90.2449	109.221	152.438	139.309	151.378	173.291
gene_1121	468	42.2215	56.1644	72.6676	47.1744	94.9207	32.1953	64.8398	70.2804	75.3091
gene_1122	1263	263.765	151.01	213.749	196.547	175.465	169.211	412.905	434.368	440.907
gene_1123	2832	491.753	699.652	514.188	571.436	596.114	784.133	897.466	737.805	735.959
gene_1124	207	375.366	590.511	496.46	400.607	680.79	530.398	492.452	576.227	569.028
gene_1125	408	406.11	631.93	507.702	499.984	647.434	575.943	489.451	521.394	570.385
gene_1126	912	343.162	536.004	404.901	367.252	453.107	514.953	504.077	497.908	505.528
gene_1127	567	1099.21	851.215	1054.77	689.796	860.049	919.143	658.727	811.106	775.648
gene_1128	288	2079.38	1239.53	1245.69	1064.8	989.964	1326.01	786.45	709.755	786.053
gene_1129	114	1062.55	644.845	687.762	606.969	593.318	925.19	493.318	429.385	487.493
gene_1130	117	831.236	696.804	778.997	1396.82	765.801	572.886	1390.76	1051.73	1010.23
gene_1131	1026	653.7	507.587	611.826	1043.28	616.924	429.984	1091.75	846.984	821.251
gene_1132	522	510.828	397.717	462.685	649.2	493.54	405.379	647.287	613.236	582.616
gene_1133	177	904.721	758.812	990.035	1290.42	1167.68	640.326	934.199	1057.02	1067.76
gene_1134	297	943.56	909.839	1034.72	1529.92	1255.73	578.195	1137.35	1152.07	1154.01
gene_1135	204	1276.85	1277.48	1299.72	1824.84	1769.14	916.186	1378.83	1283.69	1244.93
gene_1136	768	1177.36	1171.87	1203.18	1735.8	1604.23	869.006	1325.3	1192.86	1166.58
gene_1137	375	934.193	928.592	1137.08	1411.29	1391.08	688.668	1097.75	1079.35	1100.04
gene_1138	288	331.972	235.217	371.431	396.691	374.722	185.803	423.036	510.902	496.249
gene_1139	171	1303.59	1440.28	1612.01	955.195	1957.18	1043.75	629.067	1169.92	1202
gene_1140	768	575.948	395.955	560.849	362.257	671.232	290.246	261.795	494.653	474.345
gene_1141	222	2738.83	1583.97	3716.7	1860.01	3879.97	1165.79	1664.83	2361.82	2257.61
gene_1142	138	997.827	1029.78	920.334	1152.4	939.345	1193.8	768.962	895.887	884.633
gene_1143	249	1920.66	1845.19	1465.63	2096.96	1566.84	2587.31	1477.01	1467.79	1478.63
gene_1144	564	2140.78	1964.02	1505.05	2178.26	1606.87	2863.24	1560.78	1483.33	1547.59
gene_1145	1017	359.342	298.8	175.955	354.132	246.165	117.871	138.022	157.902	147.763
gene_1146	411	66.6067	45.4955	55.0634	55.682	89.4601	30.1908	35.8108	42.132	34.3014
gene_1147	450	189.135	145.078	117.346	207.214	142.778	165.2	267.311	166.391	128.947
gene_1148	948	173.153	134.689	114.275	181.007	107.354	133.929	169.536	115.107	102.913
gene_1149	138	93.22	67.3616	61.8335	88.4457	67.2909	77.8738	94.8036	67.2966	71.0668
gene_1150	867	110.512	84.0499	162.037	49.0655	141.989	33.863	95.4642	289.547	299.995
gene_1151	156	118.088	58.2192	135.558	35.0931	114.227	42.6114	92.0182	228.825	280.936
gene_1152	372	7.74628	24.1273	16.9544	9.16764	15.1801	13.9976	21.7364	13.0025	10.9848
gene_1153	1269	87.1005	69.2121	74.746	69.3077	80.1979	84.3363	91.4262	103.142	100.629
gene_1154	528	75.237	69.8164	70.4996	69.0095	66.7846	74.2794	89.1327	95.4564	84.9386
gene_1155	309	60.2835	58.4387	74.8406	52.8603	66.1962	54.1399	72.0359	81.7115	80.3382
gene_1156	129	8.77569	6.62632	9.58659	6.26137	5.83667	1.71767	11.2686	8.99897	6.33541
gene_1157	801	37.6455	29.0801	35.3555	31.4841	30.8629	40.3877	39.9256	40.5796	43.4907
gene_1158	975	34.7272	31.5617	31.2021	41.2373	42.9878	33.7482	50.6915	50.5027	40.5491
gene_1159	216	2.38229	5.93608	3.4352	2.07746	6.97158	2.05166	5.04741	5.37438	3.31069
gene_1160	1059	188.726	114.82	155.547	415.935	185.803	113.405	289.719	137.846	129.748
gene_1161	11919	237.398	207.818	163.157	249.609	181.795	220.138	200.474	173.455	172.364
gene_1162	852	14.2535	18.6861	10.4507	10.3229	23.4186	20.2854	17.5949	29.9754	19.5444
gene_1163	1878	56.6087	64.9175	40.6297	43.5829	47.8433	77.5173	67.6805	84.5822	82.1402
gene_1164	924	212.401	178.661	158.197	197.947	102.808	228.054	280.033	316.705	277.287
gene_1165	135	276.727	186.789	247.334	303.143	140.361	356.168	330.437	375.49	350.366
gene_1166	264	174.643	111.706	131.63	184.592	74.6276	195.56	192.031	189.447	191.16
gene_1167	1167	155.122	116.829	121.442	94.7451	104.412	143.068	235.814	179.551	167.55
gene_1168	1626	55.888	67.553	47.9913	46.9154	42.4469	90.9619	94.4294	79.3069	62.3255
gene_1169	744	24.8988	29.7283	22.1071	24.4872	20.4087	34.1006	59.2257	31.5962	25.6769
gene_1170	207	23.3671	30.9708	17.3253	10.8389	12.1245	56.1976	43.0127	47.2011	41.4556
gene_1171	813	38.3557	32.9879	28.9013	12.2532	18.3679	94.1643	33.4135	76.6296	62.1998
gene_1172	144	2.14406	0	0	1.86972	1.74289	10.0018	4.41649	3.35899	0
gene_1173	1068	18.5979	18.0083	15.8637	11.2603	13.3948	45.8511	12.6752	27.0833	16.7395
gene_1174	921	339.809	179.707	152.939	215.06	147.834	207.144	282.622	173.101	158.839
gene_1175	1761	406.458	205.811	145.226	208.848	159.337	207.424	293.145	149.476	145.203
gene_1176	822	59.9711	50.045	34.4523	61.687	36.7916	52.16	83.7797	49.311	45.7352
gene_1177	1830	483.419	388.511	323.494	273.359	246.862	560.668	237.758	228.42	233.011
gene_1178	261	66.6384	68.7766	39.3271	50.8907	59.619	84.8962	64.0499	37.0647	37.5755
gene_1179	7328	290.642	191.229	152.626	166.572	136.277	242.246	193.435	136.897	135.407
gene_1180	123	25.9379	17.3739	17.0922	19.7004	17.3439	31.5255	31.0231	29.1003	20.7639
gene_1181	6759	86.2268	88.1638	80.8895	84.8733	74.7286	75.9906	97.776	102.392	98.8031
gene_1182	138	20.8813	13.9369	29.5726	23.4121	25.4614	16.8593	28.3094	32.9473	26.65
gene_1183	6839	86.7079	88.5074	81.5345	85.1534	75.0839	76.4301	98.5053	103.118	99.873
gene_1184	444	2435.19	1828.71	2654.66	2220.62	2361.67	1916.61	3069.78	3567.57	4046.76
gene_1185	396	2555.98	2113.78	2708.81	2523.55	2556.67	1739.62	3022.48	3452.06	3732.91
gene_1186	591	3002.82	3353.73	3079.75	2280.71	2238.41	3761.97	2098.24	2564.65	2636.59
gene_1187	126	95.5638	111.089	67.7224	69.0904	64.7361	110.79	87.2481	80.6158	85.9428
gene_1188	660	108.217	110.087	68.9538	67.1738	56.8501	112.804	86.8614	99.5238	86.2156
gene_1189	252	78.8197	78.017	60.3613	83.3359	66.728	95.8418	118.254	75.2414	57.9709
gene_1190	717	41.6253	39.193	45.8793	51.4446	40.7794	47.7461	78.3088	45.0639	42.0317
gene_1191	132	85.7624	56.6626	106.803	76.8283	104.574	78.0563	85.3471	123.855	136.211
gene_1192	681	183.464	121.127	260.954	128.623	220.572	153.739	161.562	325.73	331.978
gene_1193	798	219.758	141.395	156.986	185.791	168.261	113.983	223.035	203.661	197.788
gene_1194	117	180.321	146.119	173.345	147.276	136.214	101.32	197.237	220.763	206.063
gene_1195	123	166.505	113.799	133.721	126.229	113.246	97.2786	165.457	138.423	153.653
gene_1196	114	210.344	163.086	171.398	228.302	175.023	146.748	270.966	190.932	261.669
gene_1197	678	223.589	168.469	207.571	226.881	178.608	155.4	289.981	241.562	269.409
gene_1198	159	207.124	130.37	219.334	133.208	149.955	131.693	222.848	289.608	310.33
gene_1199	177	2096.09	1574.37	1627.23	3292.73	1546.27	1147.33	2922.71	2024.96	1979.1
gene_1200	573	2539.11	1934.85	2172.05	4234.84	2182.36	1529.4	3494.76	2637.28	2713.53
gene_1201	828	2311.11	1698.75	1707.74	3925.97	1875.2	1495.66	3151.45	2177.68	2265.13
gene_1202	114	423.395	285.869	236.486	615.628	289.504	395.538	613.659	257.122	312.748
gene_1203	165	711.048	515.467	421.967	1135.7	488.264	635.865	1057.75	438.55	544.845
gene_1204	576	2756.19	2005.84	1926.07	4391.49	2104.55	1798.21	4051.65	2652.59	2656.3
gene_1205	249	2183.12	1484.31	1289.32	3063.99	1293.69	1380.64	3174.4	1922.73	1914.75
gene_1206	789	2533.09	1828.36	1677.58	4006.28	1843.36	1682.48	3800.18	2319.77	2347.06
gene_1207	147	526.476	395.415	318.842	600.141	407.197	350.457	528.433	338.257	334.274
gene_1208	1755	555.858	424.962	390.379	661.157	418.223	390.32	604.654	373.506	380.111
gene_1209	123	754.709	590.712	698.769	944.161	793.74	482.79	748.987	707.059	720.923
gene_1210	258	939.796	689.965	755.903	1050.52	739.798	618.79	969.103	687.296	715.505
gene_1211	567	81.3155	45.981	61.7245	81.1991	75.4701	64.4807	75.4708	67.5637	68.6462
gene_1212	171	1523.86	2461.91	2743.82	1664.24	3488.73	1732.46	1499.35	2157.67	2169.82
gene_1213	549	517.761	404.042	316.489	478.484	232.462	550.921	702.004	601.05	629.326
gene_1214	426	2912.54	2472.33	2758.99	2791.2	2705.07	3369.2	3401.88	3988.32	4082.74
gene_1215	693	2529.51	2032.45	2368.41	2372.77	2218.23	2566.39	3092.95	3588.55	3602.97
gene_1216	822	198.693	248.925	284.946	145.21	259.984	177.91	182.37	258.088	246.697
gene_1217	885	248.856	269.719	371.42	169.555	291.814	225.46	225.234	290.545	304.051
gene_1218	309	166.862	206.437	220.52	108.335	170.973	146.285	141.426	188.469	181.174
gene_1219	123	258.542	288.406	360.947	167.818	316.272	213.473	260.003	335.833	343.85
gene_1220	894	270.756	296.525	383.036	196.458	303.194	234.22	265.853	352.653	339.386
gene_1221	801	298.466	302.273	434.301	169.073	313.016	255.466	318.497	381.279	374.964
gene_1222	756	336.515	347.402	526.73	197.3	408.335	300.861	325.678	486.766	457.686
gene_1223	672	372.454	379.856	561.286	176.421	429.126	355.944	311.227	494.635	487.077
gene_1224	528	3305.17	2031.15	3400.84	3088.77	2797.11	1872.51	4806.28	5711.08	5578.67
gene_1225	363	4037.78	2424.57	3750.21	3698.64	3279.64	2153.83	5127.09	5850.44	5865.53
gene_1226	642	12.9846	14.4796	15.7955	12.5813	14.6599	17.6021	17.265	22.4519	23.7097
gene_1227	261	9.85775	16.7848	16.1099	10.6595	13.9432	18.2527	28.1959	28.1692	18.0049
gene_1228	357	3163.55	2644	2024.05	1600.1	1608.5	5338.07	1722.65	1813.65	1708.94
gene_1229	135	1447.67	1188.8	883.074	784.45	752.001	2353.66	876.904	799.708	809.701
gene_1230	2382	439.095	385.456	181.866	298.137	222.213	306.462	314.097	160.176	154.01
gene_1231	183	2580.18	1999.78	3369.42	2686.02	2779.95	1661.84	3283.63	2905.87	2852.62
gene_1232	720	80.7596	102.546	52.3867	104.829	62.0471	69.5512	113.314	73.226	76.0513
gene_1233	777	526.627	426.847	430.527	403.339	343.519	671.582	427.607	394.052	408.765
gene_1234	501	225.55	242.277	126.135	252.58	193.367	120.298	174.816	125.123	118.471
gene_1235	873	152.074	154.46	87.686	137.755	143.744	84.7737	145.803	110.923	105.084
gene_1236	3530	370.202	323.726	366.727	358.757	336.864	324.334	392.42	340.422	343.779
gene_1237	459	56.2781	90.7871	78.9422	75.6685	78.4644	35.4816	141.525	68.4971	72.1119
gene_1238	276	41.7626	56.1346	61.3855	61.4567	49.1042	26.4932	92.4993	59.2351	56.6313
gene_1239	150	14.4081	14.9589	12.3667	18.5476	8.3659	8.12457	25.439	21.2826	17.0264
gene_1240	315	53.2544	75.6426	77.7336	67.8084	77.2849	27.0819	120.273	78.3125	68.43
gene_1241	1104	105.711	120.496	140.47	146.895	122.647	74.9636	148.213	113.651	121.683
gene_1242	870	77.127	100.463	101.492	105.426	95.3424	54.376	114.559	84.0628	97.4615
gene_1243	132	77.1862	84.9938	75.8866	89.0665	81.7576	47.8409	73.6463	74.0199	71.9753
gene_1244	504	68.4057	67.4169	60.6067	79.2403	67.9729	49.4596	66.1571	58.9263	67.4976
gene_1245	558	491.889	608.735	669.309	223.079	479.915	1026.89	306.264	447.287	476.007
gene_1246	2016	173.822	77.752	223.41	385.963	219.107	195.97	101.669	100.242	100.03
gene_1247	414	104.904	47.7467	191.176	172.339	200.963	119.085	31.3817	56.3142	60.9496
gene_1248	909	125.558	104.969	96.5936	60.522	102.158	93.7263	109.944	151.76	146.326
gene_1249	1008	371.433	316.626	329.533	176.644	210.517	231.691	281.664	305.956	299.786
gene_1250	255	6737.49	6493.09	5777.92	5033.89	4816.3	6333.25	3264.31	3204.52	3120.44
gene_1251	909	5812.48	5842.04	5557.67	4618.14	4792.72	5491.82	2939.29	2994.86	2962.93
gene_1252	1167	1556.86	614.819	317.698	2339.33	376.895	745.527	1119.75	441.501	414.937
gene_1253	129	38.2939	79.5158	42.181	38.2639	49.6117	75.5774	85.9234	50.2442	49.8913
gene_1254	438	35.7148	85.138	39.8106	39.3409	55.8681	57.9242	83.1786	54.3328	51.5457
gene_1255	153	58.5202	130.594	29.0981	40.4738	56.5928	41.9987	78.9772	56.273	44.7361
gene_1256	927	38.3017	78.8403	24.4132	32.7231	25.3143	30.2371	57.0407	31.7245	27.9916
gene_1257	9	22.87	47.4886	0	19.9436	0	24.6199	30.2845	10.7488	11.3509
gene_1258	153	852.243	812.195	726.645	930.898	932.551	1116.59	1100.93	781.499	856.662
gene_1259	153	756.054	768.897	714.521	865.202	930.911	922.522	1033.23	792.88	847.314
gene_1260	114	499.227	561.428	522.873	441.647	652.76	471.342	713.279	515.092	567.248
gene_1261	363	417.33	445.059	437.093	334.015	504.374	376.929	564.893	409.875	416.795
gene_1262	21	78.4113	40.7045	41.2224	76.9254	11.9513	58.0326	38.9372	59.886	48.6469
gene_1263	729	224.465	202.999	221.379	223.566	261.822	321.427	326.15	316.492	340.248
gene_1264	132	300.948	305.168	327.905	361.705	432.555	501.91	512.771	467.571	489.122
gene_1265	543	213.6	186.15	205.201	199.657	233.875	287.89	285.946	296.274	316.259
gene_1266	120	68.6099	43.6302	58.7419	107.696	56.4698	58.1645	105.996	69.3296	72.3623
gene_1267	126	468.834	377.365	419.094	823.387	427.258	276.974	819.844	549.723	537.548
gene_1268	522	875.959	628.815	705.518	1488.04	692.831	469.052	1264.46	920.502	929.212
gene_1269	882	510.374	575.073	623.243	412.915	682.219	669.259	760.511	739.581	751.826
gene_1270	132	0	0	0	0	0	0	0	0	0
gene_1271	111	0	0	0	0	0	0	0	0	0
gene_1272	73	329.892	541.565	50.8221	373.738	96.2651	91.0599	67.2066	42.4061	40.5835
gene_1273	60	449.395	753.288	117.484	502.58	165.226	121.869	137.794	79.0035	97.0506
gene_1274	183	449.901	722.839	66.9018	352.12	117.945	108.368	86.3852	68.193	64.1979
gene_1275	168	58.1959	45.1566	89.0697	20.834	58.2625	23.0812	42.1819	153.17	176.953
gene_1276	435	74.9977	55.5126	106.325	29.0902	68.3696	26.7423	46.1577	186.806	194.219
gene_1277	1161	1292.95	808.043	1138.04	861.982	811.513	1190.63	1326.18	1504.41	1533.43
gene_1278	588	761.885	475.734	755.042	527.794	537.381	628.938	817.217	1079.1	1033.92
gene_1279	1500	321.163	820.105	752.967	286.111	944.51	287.093	336.763	493.755	513.108
gene_1280	1611	154.851	133.777	183.85	71.084	211.017	111.821	105.516	151.624	150.86
gene_1281	129	189.874	260.911	227.202	110.618	258.759	188.085	148.605	220.475	190.854
gene_1282	114	85.7624	94.6648	80.2751	68.4906	64.9458	89.4091	140.265	115.408	119.185
gene_1283	522	101.14	108.078	95.2378	71.3501	92.0729	101.239	165.868	148.074	145.605
gene_1284	324	162.313	187.646	134.736	154.563	116.968	190.804	219.843	214.975	217.875
gene_1285	930	295.687	287.689	217.947	318.358	182.565	448.638	351.984	303.843	321.854
gene_1286	1440	314.176	308.305	344.98	250.542	296.466	423.616	326.883	358.136	353.44
gene_1287	867	150.04	127.184	129.23	98.752	123.896	195.639	140.943	156.434	151.411
gene_1288	1128	112.677	138.487	132.109	72.72	96.4525	124.344	104.787	134.131	122.536
gene_1289	810	210.912	255.779	201.99	121.767	149.657	311.305	176.435	221.664	191.326
gene_1290	942	432.09	505.55	427.715	245.516	371.137	557.711	407.008	517.789	500.924
gene_1291	957	743.74	824.203	725.591	507.531	609.74	990.044	612.43	836.18	819.723
gene_1292	618	51.2909	44.2612	44.224	28.1728	44.6723	49.6581	41.1634	94.3909	76.8668
gene_1293	1803	339.568	180.156	226.277	251.369	182.491	191.286	276.692	337.862	329.083
gene_1294	1305	858.886	578.133	845.864	630.769	1017.75	574.662	870.87	912.015	953.714
gene_1295	192	89.5145	58.4333	89.5298	68.7121	72.548	68.6664	104.576	107.824	91.517
gene_1296	1917	248.402	164.148	197.08	184.736	197.823	161.937	330.665	280.477	270.717
gene_1297	888	347.917	269.771	315.713	277.021	336.897	250.898	530.694	386.847	396.899
gene_1298	795	604.544	495.002	521.579	565.007	513.319	467.964	802.367	503.529	533.152
gene_1299	135	390.314	288.889	392.07	376.935	303.031	356.168	567.329	506.625	382.905
gene_1300	201	2827.86	2025.35	2312.76	2144.54	2003.44	2090.67	2114.49	2048.84	1911.02
gene_1301	1446	219.708	129.608	165.232	344.028	186.497	158.063	153.81	182.573	182.416
gene_1302	165	922.492	786.8	987.837	499.86	704.256	929.289	347.996	565.19	622.238
gene_1303	3123	624.475	466.025	614.573	373.067	498.779	614.114	518.269	561.197	566.631
gene_1304	960	4700.1	5480.48	4456.78	6263.64	5625.15	3914.45	5375.78	4910.41	4837.52
gene_1305	141	6362.48	6786.83	5540.46	7920.59	7473.24	4769.45	6464.77	6252.35	5849.12
gene_1306	1632	5691.09	5906.44	4727.39	7585.77	6274.81	4169.2	6167.34	5258.1	5212.27
gene_1307	831	333.761	377.38	327.993	257.899	302.622	324.769	456.016	413.149	400.397
gene_1308	912	314.5	351.83	317.71	259.005	287.027	267.498	464.827	443.175	421.852
gene_1309	303	130.766	135.413	119.177	88.8578	101.468	136.385	220.987	203.056	164.195
gene_1310	738	207.085	211.093	247.334	150.064	185.172	198.761	350.61	358.773	325.301
gene_1311	609	181.326	206.681	236.369	134.546	199.463	190.471	330.891	327.07	336.335
gene_1312	720	249.569	265.491	284.606	194.201	213.33	280.205	442.153	370.967	375.291
gene_1313	693	239.838	256.254	207.718	134.555	258.944	274.656	159.288	237.031	214.341
gene_1314	288	417.734	314.241	313.032	201.929	260.563	416.23	296.22	377.886	346.558
gene_1315	675	292.431	225.096	264.739	160.214	233.501	217.312	238.507	328.196	341.134
gene_1316	1206	4360.74	3824.96	3236.77	3788.32	2973.33	3979.88	5225.13	4058.86	4164.36
gene_1317	120	364.49	288.493	340.084	297.659	212.285	425.617	551.934	389.374	442.687
gene_1318	1311	632.012	461.954	535.891	399.717	423.942	592.652	846.163	702.261	673.732
gene_1319	192	3017.76	1798.63	2542.26	2377.34	1926.12	1473.15	2560.46	2155.46	2509.27
gene_1320	273	3450.1	2070.84	3055.44	2830.13	2297.4	1540.1	2941.59	2542.5	2888.5
gene_1321	1266	435.559	196.481	183.645	176.799	138.672	315.654	405.18	240.778	253.621
gene_1322	723	204.122	123.993	194.823	197.988	179.988	209.933	301.462	263.59	281.607
gene_1323	1158	356.203	290.745	334.371	253.661	301.692	443.445	425.866	441.424	412.427
gene_1324	432	445.488	304.966	365.562	264.461	302.683	609.599	524.3	413.156	426.843
gene_1325	861	1037.4	937.817	992.64	662.726	743.457	1178.54	927.844	965.704	935.088
gene_1326	231	710.157	649.885	652.063	466.992	425.9	869.53	717.388	683.873	680.614
gene_1327	1500	168.437	118.104	142.629	93.4559	154.016	105.472	123.924	164.585	163.454
gene_1328	840	232.906	157.603	184.47	129.705	193.76	151.808	179.868	210.637	215.263
gene_1329	771	301.136	208.433	239.154	177.63	229.818	187.379	277.627	282.312	261.425
gene_1330	831	133.504	113.664	118.905	54.431	110.69	194.382	90.3068	152.384	156.864
gene_1331	123	341.376	244.972	244.318	394.738	217.309	447.662	401.085	366.507	327.239
gene_1332	2115	336.481	263.865	255.111	309.381	219.531	414.348	416.036	369.392	365.549
gene_1333	1317	421.115	433.482	333.535	275.985	398.571	376.112	267.11	315.044	332.228
gene_1334	831	424.292	454.399	479.787	248.287	513.128	444.225	297.816	425.954	445.022
gene_1335	165	681.109	719.453	834.94	389.445	813.013	867.516	512.083	822.574	910.139
gene_1336	537	677.092	709.345	814.544	388.901	795.461	787.287	497.917	888.485	900.973
gene_1337	303	303.65	332.538	373.45	172.384	309.787	330.906	253.97	409.305	467.973
gene_1338	174	223.574	238.262	190.476	116.567	146.403	203.751	160.299	211.269	213.124
gene_1339	1203	778.577	781.431	781.785	496.477	721.011	928.127	643.904	955.729	951.016
gene_1340	882	849.806	882.901	1013.45	686.529	970.188	966.959	778.847	1175.24	1131.85
gene_1341	975	130.148	93.2603	67.7315	74.4665	62.5512	124.88	90.0148	56.1582	56.0562
gene_1342	165	99.7962	117.858	74.2002	89.7464	78.3352	136.976	122.239	118.432	84.8225
gene_1343	123	69.4466	84.2633	58.3145	40.1305	48.9711	77.4626	90.8534	92.0199	73.089
gene_1344	183	141.156	96.3396	108.8	131.922	127.546	198.574	205.537	177.09	164.123
gene_1345	1959	287.468	185.227	275.237	252.518	253.603	170.737	383.912	423.004	421.775
gene_1346	2307	305.845	182.251	320.505	219.639	274.04	238.723	401.496	477.74	505.39
gene_1347	957	330.683	316.752	220.714	171.709	194.461	525.932	229.649	247.255	215.526
gene_1348	933	1766.54	1392.82	1015.71	1526.27	917.693	1820.61	1466.12	1094.61	1061.88
gene_1349	117	98.5168	68.4932	28.5386	78.2404	26.8138	84.2758	78.429	111.622	61.1205
gene_1350	348	921.206	563.723	585.286	540.025	527.556	708.353	667.303	846.466	780.867
gene_1351	561	143.824	88.565	78.0359	77.4282	102.672	174.972	87.4525	67.5965	62.6426
gene_1352	420	35.7752	34.5988	36.5112	62.3951	37.6465	46.6899	75.9275	40.3079	42.3228
gene_1353	894	145.163	230.192	165.996	92.4568	168.581	408.831	236.585	196.941	196.889
gene_1354	1452	93.4881	132.164	135.08	51.1777	124.711	291.09	171.195	140.112	128.12
gene_1355	120	0	1.78082	1.03056	0	0	2.76974	1.51422	1.61232	0
gene_1356	228	8.12486	6.56093	9.76319	3.93624	3.85272	6.80287	5.9772	19.9418	5.37676
gene_1357	459	8.52019	5.5869	7.27453	7.23446	6.0147	8.44801	12.668	10.1165	8.01243
gene_1358	618	93.2562	83.3356	81.4442	80.1618	53.8098	103.798	131.723	90.0079	73.2301
gene_1359	123	38.4885	33.8791	28.1518	85.3685	29.5867	49.54	67.2168	31.4598	37.3751
gene_1360	624	30.5116	31.8493	23.3858	60.4062	20.3114	36.3972	56.0554	24.0297	26.3582
gene_1361	405	183.214	185.733	206.112	217.386	211.006	183.281	362.292	317.686	297.647
gene_1362	879	208.406	195.1	194.153	238.711	207.291	219.689	372.509	315.309	281.837
gene_1363	348	9.46344	9.82523	6.39657	11.3472	5.40898	9.23246	13.5758	17.7911	9.68744
gene_1364	1395	167.32	94.6709	153.631	93.0274	116.673	203.869	209.386	206.792	211.567
gene_1365	3177	378.877	263.037	357.689	162.091	262.432	262.798	332.9	408.088	399.92
gene_1366	1044	474.552	332.523	440.297	212.847	388.365	315.708	327.821	510.474	486.231
gene_1367	909	664.248	519.554	673.162	344.669	644.699	451.812	480.654	714.421	731.405
gene_1368	426	329.762	252.827	369.55	176.754	454.233	209.616	210.072	412.844	383.694
gene_1369	1677	576.986	388.468	450.349	201.006	352.295	343.798	319.91	499.731	508.051
gene_1370	924	201.82	201.904	245.728	146.663	195.159	243.521	243.947	220.699	201.332
gene_1371	333	26.2696	24.7069	28.2243	16.44	22.2337	31.2739	51.0198	52.2913	39.8817
gene_1372	1233	197.149	144.892	203.303	139.46	176.579	185.278	253.697	347.648	351.299
gene_1373	864	255.143	200.961	256.781	208.681	214.667	254.662	322.509	482.575	466.807
gene_1374	291	164.452	114.193	162.34	106.709	146.188	150.765	201.064	344.071	337.369
gene_1375	441	680.032	725.655	682.552	467.047	719.922	779.798	648.129	774.789	776.497
gene_1376	555	157.988	180.97	111.857	128.556	126.393	214.992	133.906	187.377	179.836
gene_1377	636	385.607	446.046	457.335	223.943	515.371	414.416	317.13	386.956	394.659
gene_1378	2232	440.708	423.185	436.381	333.654	399.179	582.886	464.484	459.38	460.72
gene_1379	639	182.96	134.105	163.728	120.926	130.005	195.225	202.892	206.195	212.47
gene_1380	645	95.2561	53.3419	87.238	53.2912	65.7598	77.4668	103.812	137.534	116.572
gene_1381	123	349.743	301.437	354.914	345.122	300.968	274.722	562.109	495.492	450.992
gene_1382	1299	1119.86	886.381	1077.49	862.781	890.398	955.912	1412.04	1469.7	1392.63
gene_1383	498	270.307	293.943	366.78	122.906	337.408	261.179	266.54	396.086	390.377
gene_1384	2814	278.463	308.511	343.095	140.743	379.23	196.539	255.384	364.06	362.056
gene_1385	129	146.793	120.93	160.096	80.0064	93.3867	171.767	149.309	197.977	197.19
gene_1386	126	103.732	82.2571	108.945	63.3923	74.6955	126.617	125.464	149.715	145.13
gene_1387	3627	171.525	143.909	177.028	104.222	115.697	196.715	179.477	205.64	203.19
gene_1388	1548	148.123	136.185	158.259	98.1528	118.112	148.865	157.174	160.232	165.777
gene_1389	1851	171.97	152.164	171.37	142.401	118.302	208.172	188.775	182.084	181.358
gene_1390	909	89.3288	75.6997	71.5609	127.067	68.6114	120.052	111.043	107.488	99.686
gene_1391	126	94.747	73.777	77.5373	155.275	64.7361	160.029	125.464	101.346	107.834
gene_1392	963	103.877	85.9899	98.497	188.626	99.0355	150.826	148.026	131.898	132.18
gene_1393	1083	347.801	363.071	685.479	299.735	786.997	435.281	364.672	723.443	745.766
gene_1394	969	122.457	106.188	156.211	220.244	161.62	151.149	143.734	206.057	190.611
gene_1395	1374	871.331	468.458	1554.21	6592.11	2686.13	1492.6	1936.02	1467.91	1501.89
gene_1396	684	268.421	221.353	327.971	178.968	357.936	363.791	276.412	390.774	397.283
gene_1397	651	358.068	296.749	465.034	179.768	496.171	456.092	310.241	497.514	529.467
gene_1398	609	83.481	65.6185	75.3374	53.3468	72.3258	61.853	95.1798	102.616	98.1325
gene_1399	135	120.449	110.015	126.415	95.0647	102.25	127.203	150.076	131.852	134.698
gene_1400	615	129.522	109.629	120.45	90.7679	115.898	112.411	149.945	153.052	163.62
gene_1401	141	152.548	115.943	102.617	88.4734	73.8691	140.648	184.284	139.963	132.589
gene_1402	621	124.956	104.785	93.7958	75.0054	73.1511	125.419	162.98	141.915	117.293
gene_1403	1257	170.46	142.551	160.856	123.731	150.646	207.036	225.652	199.942	206.999
gene_1404	333	137.838	93.6938	103.613	84.0867	132.648	120.438	159.607	149.321	165.356
gene_1405	1347	199.87	167.532	153.321	142.182	187.161	119.508	223.525	168.701	167.534
gene_1406	1002	474.312	413.641	495.285	551.555	378.845	655.56	682.851	501.362	508.855
gene_1407	1107	616.839	475.658	431.773	452.461	377.599	469.58	691.208	511.397	518.267
gene_1408	366	1072.17	1231.98	1120.1	1099.76	1181.85	646.878	325.186	472.858	423.148
gene_1409	432	1592.32	1806.79	1906.82	1491.62	1850.08	1277.93	995.392	1142.28	1202.49
gene_1410	870	96.4088	84.3742	68.5144	73.1381	67.6484	89.6504	87.3028	83.9516	88.8896
gene_1411	618	250.46	185.517	146.479	257.186	150.87	264.963	244.775	187.686	201.176
gene_1412	810	222.474	151.832	126.873	223.369	129.362	228.555	228.928	163.023	164.336
gene_1413	267	479.884	415.392	464.099	362.011	431.455	381.747	397.441	405.796	431.973
gene_1414	372	313.448	256.496	304.514	249.939	276.614	301.693	290.877	313.101	354.534
gene_1415	312	1610.68	1421.23	2298.94	1734.52	1557.75	1297.52	805.45	1595.57	1495.7
gene_1416	2358	310.054	178.354	166.358	217.058	145.605	211.149	196.926	187.037	187.55
gene_1417	300	481.985	363.288	589.48	330.566	462.634	495.599	430.342	470.474	472.653
gene_1418	315	1177.8	947.398	1800.04	744.467	1439.73	1179.29	1083.03	1449.24	1430.22
gene_1419	393	1454.95	1204.71	2645.15	850.649	2163.64	1281.83	1179.71	2146.72	2096.98
gene_1420	258	1092.57	827.462	1459.56	686.316	1348.27	1079.98	884.94	1372.72	1275.4
gene_1421	2607	448.53	235.913	369.246	363.839	343.396	286.472	447.193	447.7	418.783
gene_1422	1362	810.776	584.691	1033.46	662.225	887.633	627.319	976.374	1248.87	1243.83
gene_1423	957	811.812	627.028	1007.82	734.851	927.46	723.895	986.286	1151.77	1157.58
gene_1424	1137	149.892	94.2568	199.912	105.454	254.729	96.953	154.059	224.193	258.047
gene_1425	1401	279.655	208.36	220.765	259.054	172.065	209.796	376.059	268.88	272.496
gene_1426	363	452.769	453.3	470.48	515.485	374.737	807.574	652.493	470.37	549.348
gene_1427	450	910.682	917.005	936.572	922.991	757.392	1692.13	1138.7	945.892	1051.32
gene_1428	123	704.507	674.975	703.796	483.025	560.107	1165.54	730.521	568.636	569.762
gene_1429	1017	803.08	808.672	800.857	557.892	688.274	1309.87	772.567	667.851	679.952
gene_1430	222	183.114	177.601	202.212	133.002	148.099	191.137	239.82	153.388	150.017
gene_1431	420	127.663	146.536	150.462	124.576	124.592	170.141	212.64	125.761	127.698
gene_1432	1896	255.984	257.43	312.559	228.105	306.904	273	383.971	262.716	261.108
gene_1433	117	299.948	242.009	292.784	201.738	290.661	215.898	309.057	237.3	242.736
gene_1434	2613	284.719	271.928	319.556	225.963	306.782	265.632	323.498	249.011	242.827
gene_1435	1635	2877.21	2538.11	4847.45	3612.19	6164.51	2393.87	2606.13	4538.8	4499.22
gene_1436	285	2063.35	1876.8	3249.62	2304.12	3834.66	1879.54	1656.72	2990.42	2942.52
gene_1437	117	175.923	194.521	120.496	177.959	134.069	227.261	242.276	183.556	187.727
gene_1438	1518	133.762	130.078	104.115	100.566	98.9523	125.459	156.809	119.745	126.924
gene_1439	654	265.942	211.902	185.69	239.461	206.269	188.037	289.231	188.005	188.853
gene_1440	1923	232.482	213.643	240.903	139.263	207.19	178.197	252.859	229.195	245.223
gene_1441	1050	827.436	786.92	1094.04	547.966	811.372	1018.95	983.034	1077.58	1064.49
gene_1442	546	761.495	711.938	1054.11	465.991	765.801	896.259	905.539	1071.92	1088.57
gene_1443	222	221.128	200.222	264.603	126.939	212.539	224.074	245.959	292.831	290.83
gene_1444	810	457.908	431.355	654.367	297.049	488.32	456.015	535.25	727.214	685.345
gene_1445	474	651.143	475.638	959.855	383.599	580.053	746.778	645.749	914.53	881.063
gene_1446	654	483.102	450.924	629.303	545.477	565.274	519.898	532.062	474.672	461.275
gene_1447	855	370.855	360.039	489.461	393.1	498.725	363.856	400.499	460.839	432.65
gene_1448	348	254.921	250.236	345.77	280.586	315.885	223.808	272.56	324.131	324.089
gene_1449	861	324.403	312.234	341.557	353.461	348.336	315.126	351.279	368.529	366.157
gene_1450	324	310.65	278.336	308.404	322.699	309.073	283.471	303.406	288.127	326.655
gene_1451	648	274.598	304.554	302.679	315.359	319.531	286.89	398.465	298.278	342.893
gene_1452	234	766.144	821.462	823.919	698.027	787.252	931.769	748.57	757.375	733.009
gene_1453	600	940.127	1042.32	1060.65	840.175	1092.17	1117.31	898.237	1006.89	979.87
gene_1454	330	674.56	935.094	912.888	556.155	1044.22	863.823	706.179	845.146	841.105
gene_1455	1815	373.329	363.641	306.204	309.192	362.983	594.174	354.453	406.197	398.784
gene_1456	117	326.337	307.763	399.54	296.086	376.465	576.674	429.418	467.158	512.539
gene_1457	516	280.224	161.517	320.672	176.014	199.176	202.47	327.143	452.948	452.388
gene_1458	519	193.535	113.026	173.706	103.407	126.214	168.639	203.589	295.436	293.287
gene_1459	49997	503.506	437.656	617.697	456.96	619.671	488.89	506.485	600.448	598.063
gene_1460	876	1683.18	1196.44	1941.83	1737.25	1660.14	1584.44	2132.57	2667.5	2693.21
gene_1461	396	1594.4	1111.13	1815.66	1669.83	1665.26	1505.17	2092.61	2737.03	2636
gene_1462	810	2312.28	1506.18	2629.38	2220.72	2666.55	2216.89	2743.77	3676.8	3538.21
gene_1463	1032	219.292	144.847	268.784	142.011	246.843	166.077	221.411	275.5	293.112
gene_1464	117	310.504	271.233	319.209	141.907	223.091	583.302	261.689	279.468	317.826
gene_1465	516	417.045	394.266	481.007	184.884	373.547	772.736	335.066	449.948	450.21
gene_1466	1176	856.924	1048.51	768.187	897.845	762.214	1599.38	1186.73	968.952	986.663
gene_1467	420	95.0737	57.2407	98.6392	82.4812	80.0736	155.105	95.6124	96.7389	86.5915
gene_1468	147	96.614	71.9598	81.6034	82.4201	65.732	161.285	101.978	86.8676	78.53
gene_1469	849	90.3081	67.0798	99.0502	84.3552	77.8945	164.292	96.9531	88.9907	88.8021
gene_1470	1788	139.983	126.45	189.65	70.0202	130.893	200.636	298.322	273.661	270.48
gene_1471	1749	119.214	125.177	157.536	68.5541	127.139	155.447	223.991	212.173	208.464
gene_1472	216	456.447	331.926	261.075	347.352	304.426	393.918	523.248	319.328	292.287
gene_1473	258	493.832	363.619	226.723	361.073	236.872	572.413	572.588	395.955	228.867
gene_1474	624	868.179	704.11	652.819	1066.74	574.15	782.451	1166.83	683.064	681.711
gene_1475	699	157.685	124.734	119.244	97.8351	120.821	169.592	132.966	154.589	151.703
gene_1476	654	119.281	95.4129	135.013	52.4207	102.655	116.549	120.027	164.042	147.302
gene_1477	159	105.504	394.469	58.3335	88.6175	67.085	68.2854	85.1394	77.2695	72.6032
gene_1478	195	46.9714	83.2877	65.9558	37.7395	43.7601	81.2457	76.876	87.8092	77.5357
gene_1479	120	77.1862	120.206	100.995	40.3859	77.3845	72.0132	97.6674	149.139	129.401
gene_1480	666	112.959	172.628	132.58	79.7745	121.343	121.602	160.017	186.796	167.503
gene_1481	768	88.3085	95.3019	135.1	68.8289	135.619	92.9017	119.009	208.089	169.067
gene_1482	135	1734.31	1556.84	2456.85	2137.29	2803.5	1578.14	2313.06	3132.19	2897.52
gene_1483	348	3051.07	2498.06	3502.12	3215.65	3843.26	2363.51	3506.47	4444.71	4209.34
gene_1484	285	14.8053	11.2473	9.98015	9.13209	10.5674	17.4931	10.8387	16.2929	15.7718
gene_1485	192	58.9616	46.7466	47.6633	90.2138	32.0257	43.2772	74.7648	62.9811	59.0604
gene_1486	801	113.964	75.635	85.5325	136.132	62.3526	69.9869	128.397	105.676	117.973
gene_1487	516	127.646	76.4097	72.8581	130.967	59.3395	68.9214	130.294	107.8	126.114
gene_1488	273	1192.76	911.155	900.097	1036.19	797.058	1200.02	1119.86	1000.34	1055.64
gene_1489	1428	480.99	430.465	407.634	228.451	379.102	603.291	376.965	593.44	583.119
gene_1490	342	187.173	152.151	163.081	72.6893	180.16	231.945	146.109	207.621	241.357
gene_1491	1461	963.99	845.068	700.526	737.628	534.507	1029.56	1001.07	1016.52	985.574
gene_1492	1176	419.011	329.907	378.993	303.047	319.803	277.068	289.866	479.335	440.949
gene_1493	3570	224.452	188.528	255.301	213.732	269.607	105.638	196.544	284.066	280.549
gene_1494	693	279.34	214.47	309.971	250.461	385.881	139.566	200.848	311.993	309.866
gene_1495	123	1826.53	2473.17	1600.63	1879.57	1456.89	1288.94	1789.74	1152.22	1120.42
gene_1496	1773	2645.78	3798.79	2032.52	2622.79	1835.54	1958.59	2338.1	1613.19	1525.69
gene_1497	216	1607.57	2347.22	1316.25	1686.48	1224.67	1227.92	1398.97	979.034	974.762
gene_1498	195	1209.65	1683.84	979.824	1205.82	888.716	903.361	1015.69	663.282	703.06
gene_1499	219	901.797	1346.6	447.234	897.464	370.735	723.42	697.373	313.628	342.394
gene_1500	567	747.63	768.863	974.941	845.547	798.08	552.385	1107.87	749.855	756.369
gene_1501	255	835.023	992.652	1098.94	1077.66	842.003	728.17	1367.08	820.574	800.842
gene_1502	393	939.851	1062.78	1138.18	1091.57	859.26	747.336	1392.62	896.004	852.62
gene_1503	927	812.883	915.539	1032.83	897.076	841.598	601.275	1041.43	754.605	754.121
gene_1504	138	1589.96	1634.49	1690.12	1636.9	1285.8	1215.47	1769.67	1131.42	1254.03
gene_1505	978	1175.52	1185.83	1145.75	1347.66	893.047	968.559	1402.75	847.306	860.199
gene_1506	1023	1119.69	1144.01	971.566	1390.76	782.739	918.156	1431.63	785.637	813.473
gene_1507	243	205.83	167.529	139.444	131.111	75.9128	183.737	164.882	214.577	171.105
gene_1508	1005	415.141	364.67	306.891	289.242	247.98	389.913	329.965	378.966	380.578
gene_1509	2049	390.414	399.76	324.89	314.879	274.433	453.918	333.794	390.685	412.224
gene_1510	1611	1064.09	1344.34	939.593	914.9	766.952	1637.57	934.138	1015.55	998.629
gene_1511	363	762.364	1011.98	587.333	672.727	495.04	1167.41	661.753	699.292	688.374
gene_1512	186	2474.94	2423.64	3035.16	1817.6	2828.21	2168.14	2054.95	2608.83	2541.88
gene_1513	687	192.797	156.775	280.816	134.946	216.637	188.842	280.627	306.833	304.988
gene_1514	660	269.294	215.641	336.899	177.997	250.026	285.871	325.971	315.721	333.253
gene_1515	153	275.112	243.728	349.178	189.465	274.762	399.711	403.199	345.225	375.916
gene_1516	114	297.009	248.378	352.56	191.301	245.473	320.707	376.962	280.882	340.528
gene_1517	894	267.878	237.961	325.906	161.624	247.187	285.773	337.397	328.415	334.358
gene_1518	1983	255.808	250.177	290.303	169.083	231.802	257.894	301.195	306.169	298.027
gene_1519	636	366.027	335.164	433.224	249.201	377.057	314.426	371.27	417.073	440.117
gene_1520	144	297.31	327.226	387.318	188.218	386.051	221.579	297.797	360.756	373.162
gene_1521	1320	348.039	403.842	413.254	222.394	450.808	281.926	317.712	376.622	390.988
gene_1522	927	280.546	249.776	289.49	173.103	213.479	255.163	249.038	271.119	284.435
gene_1523	2397	180.67	127.845	131.406	157.103	112.034	213.722	215.061	190.168	189.912
gene_1524	195	884.54	836.165	693.804	1012.52	641.6	1487.42	997.058	639.965	693.106
gene_1525	615	877.036	856.359	617.129	1049.38	631.115	1422.97	1129.24	776.114	805.474
gene_1526	141	529.902	416.031	639.385	731.337	538.443	327.654	1123.1	586.608	567.306
gene_1527	450	300.511	258.338	412.498	212.001	308.98	284.852	339.792	382.871	370.041
gene_1528	1692	396.818	329.515	474.203	275.392	364.97	317.898	360.46	462.826	432.302
gene_1529	813	400.393	334.085	466.832	322.557	370.137	283.447	362.855	465.489	432.886
gene_1530	804	389.387	304.6	469.75	304.624	357.111	293.096	321.942	394.175	423.881
gene_1531	243	349.402	290.648	350.644	252.989	276.281	248.935	310.696	370.235	314.463
gene_1532	1068	507.829	399.785	520.606	389.321	436.272	323.24	397.526	460.053	447.948
gene_1533	891	537.444	460.496	623.748	468.776	539.135	331.125	358.009	466.106	470.777
gene_1534	366	1319.62	1135.06	1598.55	921.249	1227.8	1162.08	1050.03	1360.16	1295.96
gene_1535	459	2139.24	2053.65	2854.31	1631.08	2148.61	2100.42	2003.53	2332.69	2314.92
gene_1536	570	1900.86	1810.82	2152.46	1374.85	1826.85	1603.53	1701.51	1787.29	1790.28
gene_1537	294	3155.71	2725.75	3963.66	2813.58	4016.91	3018.83	3157.93	4141.35	4309.07
gene_1538	312	3001.68	2510.28	4097.66	2610.41	4087.22	2851.77	3226.75	4398.52	4814.55
gene_1539	1359	208.707	172.579	173.443	159.483	158.361	199.976	241.741	194.261	207.098
gene_1540	897	251.493	306.135	282.628	117.461	254.474	349.784	152.131	234.891	239.167
gene_1541	1605	182.554	234.536	197.636	79.2899	175.918	199.145	126.742	179.916	169.882
gene_1542	741	2623.57	3766.69	1975.5	2820.29	1705.69	2274.1	2617.58	2105.02	2138.99
gene_1543	450	39.3364	33.4795	26.6571	45.272	19.5204	26.8357	49.8684	53.5289	42.2255
gene_1544	636	103.239	127.514	94.5003	109.784	94.3136	112.009	119.138	114.687	125.61
gene_1545	825	282.673	344.897	280.162	247.482	239.569	284.293	218.379	241.789	236.884
gene_1546	957	218.197	196.616	197.066	175.554	153.156	254.92	178.859	206.922	185.743
gene_1547	723	219.352	222.418	235.703	147.839	207.238	145.114	199.425	246.865	247.837
gene_1548	1404	758.887	662.177	613.755	548.194	503.92	1157.37	638.886	601.38	583.919
gene_1549	153	95.5158	128.499	105.885	142.538	123.848	217.234	258.903	159.335	141.553
gene_1550	1086	260.225	244.986	273.639	303.286	289.802	301.662	491.077	370.298	363.481
gene_1551	867	174.136	135.934	206.54	176.077	203.937	167.526	320.135	281.179	290.333
gene_1552	840	251.774	196.908	317.265	243.384	295.645	214.721	410.895	388.683	399.999
gene_1553	1296	307.951	241.236	373.673	293.615	301.23	291.336	481.747	379.566	397.756
gene_1554	186	784.588	413.611	545.864	543.786	378.489	421.119	608.62	454.569	477.838
gene_1555	1299	970.284	523.142	692.307	661.456	502.533	571.773	787.676	604.935	596.829
gene_1556	918	111.211	94.1625	122.589	100.403	107.444	105.6	226.738	248.592	219.563
gene_1557	936	171.085	148.744	216.153	154.755	158.201	162.042	317.405	306.753	298.29
gene_1558	396	321.999	409.319	322.596	302.554	359.987	306.909	515.295	654.942	558.002
gene_1559	2862	585.342	553.474	596.773	537.6	513.705	733.139	910.661	906.412	930.884
gene_1560	906	126.088	124.658	135.133	148.983	143.772	109.567	169.974	156.213	139.143
gene_1561	927	600.503	903.436	398.616	475.259	344.789	959.34	281.087	247.952	256.994
gene_1562	201	227.846	333.306	146.432	163.865	139.848	369.85	96.2775	89.5196	104.7
gene_1563	417	399.813	601.38	260.383	255.25	284.38	679.084	157.959	187.446	192.803
gene_1564	795	446.223	531.693	302.245	227.357	422.557	256.837	172.564	225.359	210.871
gene_1565	387	124.721	115.132	158.818	104.356	173.803	159.171	102.122	180.979	199.301
gene_1566	387	134.295	136.116	210.266	119.43	243.519	157.739	113.156	260.22	282.718
gene_1567	552	247.592	219.893	305.807	172.989	325.77	291.023	214.789	328.772	367.178
gene_1568	1329	682.614	425.79	689.614	633.964	708.552	379.969	537.19	776.022	754.466
gene_1569	1368	6494.09	2255.94	3350.4	5778.86	3686.68	2412.59	3781.84	3572.69	3551.35
gene_1570	144	1.42937	2.22603	1.7176	0.623239	0.871447	2.30812	0.630926	2.68719	0
gene_1571	126	0	1.69602	0	0.712273	0.99594	0.879282	1.44212	5.37438	0
gene_1572	237	155.458	188.001	151.323	110.952	119.135	198.206	117.688	159.599	125.435
gene_1573	177	106.404	135.222	97.8157	75.5492	81.532	132.697	78.5343	94.0062	73.3001
gene_1574	168	196.028	223.239	216.417	152.248	174.041	220.92	176.299	189.447	203.709
gene_1575	2961	383.646	286.375	389.253	417.301	300.731	260.754	650.027	547.109	546.398
gene_1576	702	449.923	432.725	409.053	670.157	379.683	374.033	836.188	618.743	592.577
gene_1577	1158	209.562	181.589	155.278	254.281	156.048	276.113	200.693	183.871	176.704
gene_1578	816	207.848	166.167	118.666	195.55	115.492	304.4	174.581	148.072	154.865
gene_1579	132	116.949	64.7572	80.571	167.255	56.0895	53.7162	222.316	132.65	122.281
gene_1580	1443	96.5674	56.2755	77.2169	145.659	53.5696	60.1166	208.34	129.589	124.813
gene_1581	435	90.3758	112.008	108.6	47.6584	174.241	123.524	73.9359	121.646	120.007
gene_1582	729	2423.93	2473.95	2394.63	2348.06	2694.3	2686.15	2693.45	2130.11	2148.55
gene_1583	969	12.0014	9.92409	13.4005	10.4658	10.4897	15.4351	17.2518	12.8786	14.2326
gene_1584	1014	12.6867	12.7503	13.4156	10.2668	10.643	18.902	17.9198	18.1266	12.8957
gene_1585	348	8.57624	10.1323	6.04121	8.76832	7.57258	15.2813	18.7973	10.5634	7.04541
gene_1586	387	11.7009	18.2224	9.90615	15.7694	9.40353	17.463	26.2935	15.2483	18.7423
gene_1587	270	28.2063	23.3486	21.9853	14.6253	17.1966	38.5712	45.4267	23.6473	37.4581
gene_1588	558	16.0459	23.5528	10.638	16.8878	11.9192	28.3923	24.7486	24.2714	21.0542
gene_1589	1017	93.605	138.579	77.5807	107.484	76.2555	132.904	119.977	154.097	136.814
gene_1590	1185	567.986	494.663	368.601	664.88	306.467	895.946	762.172	459.367	474.412
gene_1591	144	0	1.48402	1.7176	1.86972	2.61434	4.61623	6.94019	6.04618	2.1283
gene_1592	801	110.624	121.923	121.969	108.682	169.825	191.288	111.27	164.492	165.673
gene_1593	498	107.461	126.589	105.787	129.393	148.671	160.178	119.496	169.779	159.187
gene_1594	459	143.049	128.964	188.599	111.645	177.434	180.305	188.041	282.629	295.124
gene_1595	186	131.687	116.615	188.825	173.703	197.678	68.4989	94.2726	117.023	109.299
gene_1596	1245	322.632	337.799	611.978	529.251	651.028	168.009	297.736	349.27	367.196
gene_1597	129	247.315	273.336	219.533	190.624	230.549	211.273	223.26	211.476	222.531
gene_1598	3012	328.596	402.601	310.81	222.876	289.848	252.329	257.991	276.984	278.765
gene_1599	276	260.27	175.372	218.658	210.709	265.072	260.516	224.829	210.653	163.972
gene_1600	3552	181.347	129.23	169.485	135.529	181.096	196.283	167.537	192.089	190.282
gene_1601	819	257.476	428.963	373.87	257.404	384.126	219.144	326.584	309.943	295.873
gene_1602	771	205.696	359.629	324.806	226.519	383.627	161.371	231.67	273.278	232.142
gene_1603	1119	213.647	321.789	313.754	243.815	396.539	169.897	213.534	244.225	228.054
gene_1604	129	15.158	24.0204	13.4212	9.04421	11.6733	13.7413	10.5644	14.9983	4.75156
gene_1605	777	610.072	630.783	779.564	366.147	679.123	384.698	488.527	578.192	577.846
gene_1606	1020	437.186	460.5	513.582	284.725	505.399	272.955	343.194	413.227	405.629
gene_1607	1224	679.541	1078.71	1231.32	403.199	1143.03	794.625	516.989	811.374	858.665
gene_1608	738	185.052	171.422	179.971	141.186	161.537	168.136	194.756	188.628	171.787
gene_1609	570	124.22	106.849	146.014	98.721	123.507	119.73	137.236	163.438	161.661
gene_1610	927	130.892	165.403	166.357	92.8444	200.484	122.143	112.807	165.719	168.501
gene_1611	159	60.8428	75.937	85.5558	44.591	97.8652	61.3175	78.8539	102.823	76.4582
gene_1612	762	182.33	196.592	211.467	135.208	170.118	133.18	212.23	215.06	218.126
gene_1613	609	169.835	150.887	133.414	106.546	128.991	119.34	197.968	158.372	149.631
gene_1614	987	1391.8	1316.62	756.286	1440.49	806.33	1418.26	1335.28	810.862	795.221
gene_1615	639	2346.59	2946.3	2081.05	2091.55	1612.5	3191.57	2126.45	1443.82	1494.97
gene_1616	657	217.265	321.199	284.604	254.076	297.963	321.576	250.711	263.418	261.694
gene_1617	861	247.904	313.847	283.386	233.07	315.543	289.52	270.555	298.868	293.068
gene_1618	996	605.71	638.951	551.908	332.043	501.702	989.765	510.731	628.512	620.541
gene_1619	780	222.718	253.562	216.417	121.848	208.826	264.475	191.258	255.49	263.778
gene_1620	933	217.632	177.281	226.922	136.88	211.03	246.634	149.962	280.574	258.517
gene_1621	720	284.159	197.523	317.412	169.895	259.343	321.751	201.644	325.553	321.941
gene_1622	1458	271.475	245.358	431.647	207.438	361.317	294.223	256.67	419.268	427.622
gene_1623	261	3895.78	2756.39	3593.93	3582.63	3418.96	2613.95	4649.19	3401.43	3767.73
gene_1624	1665	89.811	173.141	117.948	134.161	154.882	145.723	113.499	135.376	129.585
gene_1625	582	116.354	271.897	154.265	141.404	165.593	232.62	158.291	156.744	170.44
gene_1626	1932	683.01	1377.7	372.665	591.016	420.698	802.249	444.674	280.703	276.388
gene_1627	162	3.81166	9.89346	4.58026	12.7418	13.1685	7.52275	7.85153	9.55446	1.89182
gene_1628	222	46.8216	36.0978	46.2359	53.767	49.7432	38.427	61.3874	36.1682	38.6546
gene_1629	165	46.7795	49.2155	39.7234	35.8985	30.4214	40.2871	45.702	32.8326	32.8145
gene_1630	765	837.848	414.967	553.349	887.14	409.109	870.676	716.257	566.27	550.32
gene_1631	858	2138.9	1458.41	2050.31	1590.44	1261.47	2441.24	1643.73	1821.13	1919.1
gene_1632	708	373.721	205.096	639.47	200.788	621.593	373.054	470.436	679.769	668.792
gene_1633	186	17.7058	33.8931	79.1203	19.3003	72.1896	23.2301	43.4729	72.8142	73.0488
gene_1634	561	94.4762	180.177	418.837	76.1484	454.756	76.822	132.474	248.831	263.864
gene_1635	2235	163.697	103.885	153.048	421.346	172.596	87.1941	592.885	308.136	311.96
gene_1636	402	351.498	255.96	362.08	393.812	325.895	184.098	563.879	417.758	371.786
gene_1637	462	154.372	115.638	223.778	161.427	249.619	113.667	251.125	256.505	270.211
gene_1638	540	115.493	79.5434	160.996	85.0928	159.417	78.7837	163.2	166.785	186.155
gene_1639	234	2.19904	8.6758	8.98436	6.1365	8.04413	8.99573	11.2596	12.4024	10.0412
gene_1640	135	659.418	1076.41	1330.11	1305.64	1826.55	450.544	924.013	960.94	940.615
gene_1641	474	625.306	1018.23	1343.9	1304.54	1878.62	383.556	912.559	1062.29	993.998
gene_1642	19339	272.542	331.018	281.399	258.677	287.989	248.992	240.295	248.563	247.163
gene_1643	414	70.35	61.9417	39.7288	92.3477	38.4952	70.3808	99.4121	73.6057	75.2617
gene_1644	606	878.003	801.37	667.108	939.819	609.219	653.22	859.06	646.044	661.333
gene_1645	198	3812.01	3316.65	2770.64	3631.1	2599.77	2732.25	3364.79	2592.9	2565.83
gene_1646	303	760.483	669.66	800.775	911.681	1192.76	550.291	507.64	536.055	537.765
gene_1647	201	332.297	271.642	329.779	342.018	471.362	241.973	224.647	216.58	243.452
gene_1648	207	81.0393	67.1035	78.8602	102.753	108.514	82.9584	81.6364	71.5027	72.5473
gene_1649	300	91.2512	61.2603	63.8946	76.5836	70.2735	89.7395	62.9917	60.6231	52.4414
gene_1650	132	85.7624	72.8519	63.7073	89.7464	68.4482	87.2887	82.594	53.4996	81.2624
gene_1651	291	89.4758	104.279	109.643	103.316	125.057	117.643	78.365	98.4011	103.563
gene_1652	732	67.9069	65.8321	83.4584	85.21	78.8589	78.4003	67.6436	77.9726	77.7353
gene_1653	498	57.6571	62.2215	79.2164	86.5025	73.5796	65.4059	68.7786	70.7088	74.0546
gene_1654	120	662.943	696.302	735.819	670.106	751.885	851.233	614.775	840.016	800.241
gene_1655	1629	539.087	534.837	554.186	523.768	524.14	724.451	506.526	584.234	592.82
gene_1656	156	419.576	367.124	486.741	344.603	427.948	497.843	304.592	457.65	444.651
gene_1657	204	383.408	354.593	246.122	212.928	233.753	304.128	278.795	231.415	243.878
gene_1658	255	465.337	464.271	321.534	260.792	332.175	343.23	330.279	311.082	328.51
gene_1659	183	291.311	322.3	277.068	153.991	333.264	204.628	204.544	359.467	339.97
gene_1660	2691	121.425	323.486	145.312	105.821	159.157	115.236	114.757	134.557	135.376
gene_1661	117	101.156	292.238	160.661	69.8027	152.302	132.569	86.9708	151.31	134.465
gene_1662	1737	114.172	269.246	166.456	85.6646	156.842	105.623	80.2878	132.772	126.331
gene_1663	114	162.497	328.046	221.299	129.109	220.155	158.41	140.265	126.439	154.134
gene_1664	453	174.705	318.189	244.604	133.926	209.701	148.453	131.567	151.408	163.048
gene_1665	168	156.21	308.464	251.751	122.333	215.123	140.465	119.516	171.021	166.008
gene_1666	1086	187.73	366.594	263.163	161.064	230.871	189.342	150.753	188.579	186.162
gene_1667	675	189.058	319.598	276.831	149.976	240.566	159.045	154.249	201.36	201.29
gene_1668	546	288.953	389.628	320.719	248.693	305.907	170.445	230.129	226.433	218.163
gene_1669	858	313.543	399.751	368.118	333.359	367.982	215.898	290.667	255.152	258.492
gene_1670	117	282.356	372.603	345.634	278.444	282.081	235.783	303.621	253.009	217.414
gene_1671	357	156.246	186.463	233.131	179.995	211.608	113.583	167.71	205.943	193.729
gene_1672	1953	682.358	748.055	554.634	725.277	489.103	999.999	802.376	628.877	618.757
gene_1673	1167	193.043	167.461	206.854	138.272	225.062	166.612	179.449	225.89	212.983
gene_1674	138	209.559	187.374	205.216	151.528	207.329	194.283	177.757	208.199	193.213
gene_1675	1305	1046.97	971.388	893.72	885.841	791.202	1348.49	990.059	903.119	899.699
gene_1676	1950	1105.99	1022.9	786.205	816.922	777.513	1176.76	921.999	792.465	818.368
gene_1677	1398	388.765	431.831	227.165	320.468	325.031	417.799	240.001	212.715	197.667
gene_1678	486	481.54	497.531	309.677	318.544	326.631	669.753	384.725	298.776	282.512
gene_1679	120	24.0135	17.8082	6.18335	30.6633	9.41163	42.4693	21.9562	8.86773	7.66189
gene_1680	408	70.3756	50.544	38.1913	90.6262	44.29	67.0711	71.2576	41.4934	46.8226
gene_1681	369	99.2892	65.1521	36.1952	54.4802	47.2707	115.293	49.7355	60.298	35.4371
gene_1682	303	268.666	213.346	122.851	127.955	155.307	326.518	132.232	180.068	124.411
gene_1683	270	267.96	258.417	190.539	138.276	203.105	374.633	189.446	219.275	190.317
gene_1684	513	45.1381	29.7845	38.0885	22.9177	50.8803	24.4039	58.6208	127.854	58.3478
gene_1685	456	420.461	376.082	336.016	364.299	312.895	396.996	424.381	358.74	371.669
gene_1686	201	630.802	545.942	475.595	587.147	433.278	459.694	556.873	516.422	501.136
gene_1687	240	593.476	516.884	451.385	543.713	401.04	418.231	520.893	494.578	471.206
gene_1688	2343	477.107	478.337	350.416	487.457	349.257	376.486	442.169	411.605	391.891
gene_1689	219	826.139	1015.8	804.118	483.565	790.749	423.429	596.977	595.452	589.161
gene_1690	132	249.491	304.359	456.256	129.86	439.21	182.971	329.688	551.852	515.436
gene_1691	135	150.942	200.244	317.87	103.042	325.34	160.85	230.835	359.009	320.853
gene_1692	1581	233.625	263.981	346.596	107.968	344.319	177.502	290.892	406.964	374.775
gene_1693	1026	163.3	199.119	195.143	89.6589	209.392	158.734	200.391	238.359	242.452
gene_1694	1044	158.217	245.221	219.734	125.507	213.955	179.874	196.501	259.824	218.212
gene_1695	1173	185.036	284.567	327.987	166.716	363.307	192.205	238.326	322.546	318.059
gene_1696	132	419.456	331.881	415.034	537.118	643.604	161.988	684.154	542.324	534.01
gene_1697	246	9.62212	20.8487	11.0597	12.404	11.2225	18.4649	19.5741	12.5839	16.6111
gene_1698	1023	25.1503	45.4345	21.2761	27.5468	30.2988	33.1394	32.3271	17.5889	20.7712
gene_1699	1194	14.3081	43.5809	11.2895	18.4153	15.5547	36.7443	34.85	12.2342	14.1174
gene_1700	852	42.398	40.6329	42.3835	35.7089	28.7209	59.0358	69.5263	52.2299	54.4366
gene_1701	1287	45.1802	67.1648	36.6101	33.8205	39.5869	62.4967	76.3818	65.0188	54.294
gene_1702	570	27.444	37.3036	14.1024	17.0046	18.493	29.9326	42.0795	56.0067	25.0916
gene_1703	363	379.339	354.693	287.194	248.719	470.495	451.399	311.104	367.235	238.37
gene_1704	156	364.16	293.836	359.11	200.779	329.005	398.416	345.359	377.654	308.44
gene_1705	147	1.4002	0.726867	1.68254	0.610519	0	1.50734	1.85415	1.31618	1.38991
gene_1706	384	68.0739	75.685	39.6121	75.4898	43.7902	87.1314	67.9035	43.8348	54.2717
gene_1707	1326	63.9531	64.4642	42.4348	63.5534	47.0345	78.7057	61.8022	41.8764	49.6154
gene_1708	2382	2014.62	4749.15	2106.96	3673.8	2582.31	2990.85	958.08	1036.59	1046.93
gene_1709	993	65.8116	216.174	116.693	28.8309	130.038	50.7646	53.4324	55.0428	58.7437
gene_1710	1689	40.1545	65.0965	55.5001	27.6306	49.4821	31.7479	36.578	34.0791	37.7424
gene_1711	114	64.9989	82.4802	69.4271	38.5752	69.3489	81.6344	60.5689	45.8237	36.7412
gene_1712	1974	64.2827	88.3375	67.1586	37.7353	61.8542	60.9511	66.0919	45.5271	45.1795
gene_1713	159	53.0756	53.0887	101.889	39.511	19.7309	39.717	55.4263	48.0653	34.6953
gene_1714	699	46.5252	47.2338	80.3217	33.7672	33.0327	44.5377	46.9214	43.0412	38.4373
gene_1715	201	30.2088	27.6426	43.6834	41.5244	21.2269	34.1739	46.5567	28.8773	20.8383
gene_1716	741	407.076	358.039	522.706	215.222	155.463	489.208	231.854	230.032	218.517
gene_1717	399	59.8402	48.2027	67.8774	33.7392	28.9347	59.6986	37.571	41.4595	20.2269
gene_1718	549	45.1776	39.509	71.1818	28.2807	35.4293	42.3785	33.9252	47.2241	32.9363
gene_1719	882	67.3264	64.2065	125.77	32.0523	45.671	63.6852	43.3665	54.5116	50.8476
gene_1720	123	425.047	812.229	342.849	275.076	271.381	571.062	289.549	325.609	223.42
gene_1721	135	151.704	261.979	78.7805	113.014	79.9408	282.308	139.982	174.13	87.7806
gene_1722	258	488.247	781.906	231.516	273.065	210.12	614.496	273.265	346.835	182.935
gene_1723	690	134.237	132.865	262.927	145.545	67.2909	200.866	146.946	145.529	147.612
gene_1724	549	38.2416	32.3078	41.8981	49.8591	12.8003	67.8056	51.9635	50.0434	22.888
gene_1725	813	126.966	144.174	198.202	70.8698	51.8624	162.982	90.1829	93.4072	100.525
gene_1726	1017	152.197	150.241	234.445	62.2135	63.1761	187.264	82.456	97.9755	109.09
gene_1727	1095	239.571	296.056	139.027	349.478	139.928	364.746	434.354	185.615	186.777
gene_1728	882	53.2077	65.0546	30.9869	70.8203	40.549	53.8874	79.1105	61.6409	55.0173
gene_1729	114	54.1657	60.9229	43.3919	65.3416	41.8295	49.5638	74.9142	65.3412	69.0018
gene_1730	1152	53.8695	56.8565	40.9003	56.9484	47.4939	43.3733	75.3957	63.9048	54.8038
gene_1731	117	18.4719	22.8311	17.9687	29.9155	22.5236	24.6199	51.2506	28.939	27.0676
gene_1732	282	439.395	482.717	473.619	230.413	490.829	379.906	296.401	431.209	387.26
gene_1733	519	84.4735	96.7615	82.683	138.683	79.5485	115.059	152.998	143.524	121.055
gene_1734	117	246.292	275.799	196.599	223.215	180.189	420.432	194.131	212.495	215.668
gene_1735	810	401.114	407.479	292.984	338.155	266.624	587.458	304.639	330.943	317.07
gene_1736	1479	265.255	509.25	296.165	517.786	310.2	345.178	246.269	295.711	301.226
gene_1737	660	491.964	540.237	262.324	302.146	248.125	346.301	321.841	214.438	201.221
gene_1738	945	220.205	128.672	344.959	102.187	382.175	205.283	149.5	422.58	407.337
gene_1739	726	1711.42	1618.49	1598.3	1049.14	1811.63	2427.45	1176.59	1416.04	1361.41
gene_1740	894	60.3215	56.6517	50.4905	50.1937	45.6194	41.1433	70.9348	85.2688	66.5059
gene_1741	1158	283.505	274.136	276.702	299.077	243.066	214.212	265.813	286.625	288.302
gene_1742	4209	31.3219	40.2367	34.9641	30.0647	31.6628	25.664	43.3005	55.414	48.8584
gene_1743	858	10.7953	13.6986	7.92738	18.4095	8.62916	17.4319	22.5545	12.5152	10.3587
gene_1744	291	15.9147	26.437	18.2738	29.2986	29.3238	27.4119	37.1531	26.5949	17.9041
gene_1745	336	8.57624	7.6321	6.62502	6.94466	5.60216	20.1136	11.8975	13.8198	9.42534
gene_1746	2841	146.493	179.286	215.209	76.4787	190.684	151.697	146.306	194.295	194.932
gene_1747	963	185.418	404.43	66.1355	219.753	64.5034	101.011	236.898	86.0906	85.1851
gene_1748	1230	77.5627	138.036	124.069	72.3808	212.106	57.2863	72.018	104.84	108.388
gene_1749	384	70.754	115.754	109.497	50.716	109.476	63.7617	61.7519	77.0888	84.866
gene_1750	558	1844.72	1664.4	1369.42	1226.53	2322.66	1614.39	1344.4	1201.26	1321.47
gene_1751	117	1608.81	1457.54	1185.94	1018.66	2106.49	1375.87	1192.74	1049.25	1227.65
gene_1752	459	1610.76	1479.13	1218.35	1046.85	2059.76	1377.99	1175.75	1067.71	1200.97
gene_1753	363	1602.98	1473.23	1230.2	1086.85	2021.64	1372.81	1209.13	1065.19	1236.31
gene_1754	1542	1790.13	1609.12	1375.9	1185.97	2261.8	1535.03	1302.23	1186.71	1342.83
gene_1755	612	1810.76	1633.47	1377.51	1154.53	2270.27	1527.88	1259.77	1197.86	1327.89
gene_1756	987	1836.83	1645.07	1398.55	1182.07	2291.21	1555.54	1287.04	1216.54	1342.24
gene_1757	222	1699.02	1498.3	1257.84	1099.19	2150.26	1429.29	1188.05	1100.3	1275.14
gene_1758	390	1788.87	1617.54	1366.05	1202.83	2228.87	1531.45	1246.79	1162.6	1328.58
gene_1759	4477	1735.83	1571.43	1329.62	1146.46	2186.53	1484.36	1247.25	1145.29	1290.16
gene_1760	360	1548.58	1425.85	1202.32	1037.32	1954.48	1343.32	1126.58	979.75	1122.32
gene_1761	282	23.3566	29.1752	29.3819	20.6862	23.1397	50.6803	37.0502	18.8675	22.4604
gene_1762	255	5.24664	6.70428	5.81963	6.68698	3.44478	16.9443	7.48205	5.69052	3.60559
gene_1763	834	76.6309	80.3292	72.5098	71.5603	62.5938	40.2509	141.618	107.526	96.6463
gene_1764	732	77.1862	56.636	66.0571	59.4631	42.6866	26.3352	146.085	100.704	90.5749
gene_1765	117	227.82	94.064	7.39888	222.448	33.2491	74.8066	135.115	41.3414	20.0824
gene_1766	1368	7549.27	3134.95	1942.69	5344.04	1761.7	6076.58	4687.05	1844.47	1919.73
gene_1767	648	469.311	4309.59	579.976	2094.64	576.511	3149.12	2244.42	1190.28	1168.67
gene_1768	492	90.3643	55.1621	37.9547	55.453	56.6228	67.3294	81.805	77.863	49.8334
gene_1769	1113	71.3839	47.8086	56.778	76.9254	63.5898	77.5427	95.5879	111.602	124.646
gene_1770	699	588.779	376.036	394.355	369.642	406.626	405.277	358.475	310.423	327.083
gene_1771	309	464.616	392.818	311.369	337.493	291.182	526.699	399.579	329.351	322.014
gene_1772	723	434.008	520.059	583.613	294.189	581.968	559.771	317.547	576.286	575.083
gene_1773	1080	325.802	387.824	483.905	188.384	436.886	482.242	244.968	452.165	441.93
gene_1774	2145	70.0013	72.6277	74.9497	46.8606	77.5747	77.1653	73.0639	58.314	56.6753
gene_1775	483	786.457	1493.24	953.235	547.211	943.631	780.573	274.817	542.779	561.343
gene_1776	882	27.3039	23.9866	32.6694	20.6559	25.1831	35.4225	32.4476	39.1562	34.4003
gene_1777	1356	12.6746	19.9358	23.1648	36.6001	18.7862	186.61	16.9513	19.3335	18.9099
gene_1778	132	19.4915	24.284	43.0961	50.9922	21.8654	156.952	32.3493	27.8491	23.9918
gene_1779	507	21.7197	32.4552	51.7109	62.8401	33.4141	179.842	39.4236	30.7199	31.6349
gene_1780	1818	22.0208	31.5611	43.3991	62.3485	34.0986	142.722	34.3324	26.2866	26.4106
gene_1781	1416	39.6833	50.3309	56.9427	76.69	54.591	98.8969	46.1967	49.7358	50.2856
gene_1782	2429	593.678	529.804	410.917	492.478	395.994	717.555	511.719	602.179	626.998
gene_1783	1386	877.672	819.256	598.17	748.858	585.794	1060.57	692.085	896.475	933.726
gene_1784	303	78.7995	67.7065	95.0971	53.3147	72.4768	49.3617	85.1563	120.684	110.925
gene_1785	558	337.701	215.805	237.361	233.534	216.794	430.848	426.262	305.82	325.882
gene_1786	915	1225.31	1296.79	1012.04	491.3	943.975	844.422	995.912	848.554	875.66
gene_1787	306	35.6503	38.0607	32.3313	25.8094	32.3973	33.3093	39.1917	53.7438	41.7314
gene_1788	144	0.714687	0.74201	0	1.86972	0	3.84686	1.89278	4.70259	2.1283
gene_1789	861	10.16	8.06645	13.645	9.69386	8.3076	15.6984	14.3508	13.8198	12.1024
gene_1790	222	1.85432	1.44391	10.0271	3.63837	0	0	8.59424	6.10065	5.52208
gene_1791	132	106.813	43.7111	495.605	114.903	54.1882	69.6631	187.213	170.759	132.342
gene_1792	783	78.0734	32.2049	321.408	82.4108	34.7778	53.7676	146.897	125.032	96.1568
gene_1793	918	95.2916	39.2247	398.752	109.494	59.1901	71.2046	194.078	174.404	144.446
gene_1794	231	2.22759	0.925103	4.8182	0.388512	0	5.7553	7.8661	2.09392	1.32673
gene_1795	486	151.196	150.82	233.593	201.283	197.012	306.609	239.472	258.767	253.715
gene_1796	144	330.9	334.646	251.628	345.897	253.591	278.513	397.484	232.442	244.045
gene_1797	552	344.541	358.1	254.727	387.275	264.844	337.186	443.569	237.817	253.545
gene_1798	843	314.482	306.352	183.227	350.043	196.643	257.852	370.958	216.658	216.92
gene_1799	168	177.651	149.462	75.0836	158.659	100.092	125.298	165.483	112.286	103.983
gene_1800	73	12.6881	7.31845	6.77628	19.6704	3.43804	16.6943	28.625	13.2519	8.39659
gene_1801	123	486.126	742.734	56.3037	352.419	73.4566	89.1721	72.3873	56.6277	53.1556
gene_1802	147	0	0	0	0	0	0	0	0	0
gene_1803	162	0	0	0	0	0	0	0	0	0
gene_1804	117	607.814	1058.45	715.578	440.294	950.28	611.71	556.768	507.673	520.397
gene_1805	633	513.599	912.524	558.162	356.008	733.106	553.423	447.808	392.457	401.856
gene_1806	135	515.337	714.704	380.162	387.571	463.842	732.852	397.736	276.602	322.367
gene_1807	186	738.11	1331.02	725.38	566.946	897.984	984.002	608.132	559.629	579.447
gene_1808	918	30.9417	22.8132	39.4711	46.3396	37.3185	32.3438	38.8948	35.9346	39.0606
gene_1809	825	29.6894	21.1108	40.1731	45.3627	38.0268	33.1697	38.9844	36.8194	37.8915
gene_1810	210	721.874	677.222	807.958	463.689	674.65	565.554	587.951	848.999	849.861
gene_1811	1443	980.58	809.034	1139.4	622.565	1054.43	683.087	943.163	1317.67	1326.79
gene_1812	204	126.121	227.317	156.402	61.5906	118.107	82.5491	48.9896	134.202	102.158
gene_1813	234	130.183	218.265	151.149	58.2968	114.763	81.9085	48.9211	126.918	103.468
gene_1814	636	274.925	433.614	275.723	138.853	233.416	197.191	127.423	195.303	183.275
gene_1815	174	89.3112	98.8664	81.734	54.1573	67.7926	61.1253	53.2589	67.8284	65.1701
gene_1816	897	273.407	272.543	262.775	226.417	252.096	151.919	318.645	315.237	307.842
gene_1817	300	340.648	390.713	274.129	290.778	322.924	144.396	338.58	320.206	303.751
gene_1818	114	250.065	320.548	222.384	227.515	238.868	127.311	297.266	259.668	259.877
gene_1819	2234	291.423	350.441	267.207	219.666	248.168	166.879	268.941	271.467	266.005
gene_1820	21	151.922	142.466	170.778	102.567	113.537	184.649	177.38	239.544	179.994
gene_1821	159	0	0	0	0	0	0	0	0	0
gene_1822	47	37.2245	34.1009	49.9931	76.3799	37.3795	40.0728	46.3932	49.3986	52.166
gene_1823	316	90.539	32.4606	108.013	12.7803	71.4808	14.024	45.1392	208.478	231.796
gene_1824	435	76.8904	29.4757	93.5321	12.7914	64.9078	13.2438	40.9363	185.027	202.908
