# Supplementary material for: Transcriptomic analysis on the formation of the viable putative non-culturable state of beer-spoilage Lactobacillus acetotolerans
Source: Sci Rep. 2016 Nov 7;6:36753. doi: 10.1038/srep36753 (PMC5098190; doi:10.1038/srep36753)
Supplement: Supplementary Table S2 [file srep36753-s2.xls]

## Sheet: Table S2-1
Table S2-1 Differentally expressed genes of BM-LA14526 normal state versus mid-term state
gene	BM-LA14526 normal state	BM-LA14526 mid-term state	log2(Fold_change)	p-value	q-value	GO Component		GO Process		GO Function		COG	KEGG
gene_0012	106.058	52.7651	-1.0072	5.56079e-60	2.30594e-59			GO:0006200	ATP catabolic process	GO:0005524	ATP binding	[R] COG3845 ABC-type uncharacterized transport systems, ATPase components
								GO:0008643	carbohydrate transport	GO:0015407	monosaccharide-transporting ATPase activity
gene_0013	128.644	56.3927	-1.1898	5.70927e-71	2.51153e-70	GO:0005886	plasma membrane	GO:0006810	transport	GO:0005215	transporter activity	[R] COG4603 ABC-type uncharacterized transport system, permease component
						GO:0016021	integral to membrane
gene_0022	198.251	75.3744	-1.39518	2.62896e-32	8.98516e-32	GO:0016020	membrane	GO:0055085	transmembrane transport	GO:0005215	transporter activity	[R] COG2252 Permeases
gene_0023	149.493	71.8596	-1.05683	8.68159e-61	3.62501e-60	GO:0016020	membrane	GO:0055085	transmembrane transport	GO:0005215	transporter activity	[R] COG2252 Permeases
gene_0035	1464.22	715.536	-1.03304	0	0	GO:0005737	cytoplasm	GO:0002098	tRNA wobble uridine modification	GO:0050660	flavin adenine dinucleotide binding	[D] COG0445 NAD/FAD-utilizing enzyme apparently involved in cell division
								GO:0055114	oxidation-reduction process
gene_0036	1133.47	560.073	-1.01706	0	0	GO:0005737	cytoplasm	GO:0006184	GTP catabolic process	GO:0046872	metal ion binding	[R] COG0486 Predicted GTPase
								GO:0006400	tRNA modification	GO:0003924	GTPase activity
										GO:0005525	GTP binding
gene_0037	812.853	359.183	-1.17828	6.35519e-68	2.73576e-67	GO:0005737	cytoplasm	GO:0006184	GTP catabolic process	GO:0046872	metal ion binding	[R] COG0486 Predicted GTPase
								GO:0006400	tRNA modification	GO:0003924	GTPase activity
										GO:0005525	GTP binding
gene_0056	33.4022	85.2921	1.35247	4.75956e-07	9.22324e-07			GO:0016310	phosphorylation	GO:0008865	fructokinase activity		Starch and sucrose metabolism
gene_0095	420.797	1085.47	1.36712	0	0	GO:0005622	intracellular	GO:0006355	regulation of transcription, DNA-dependent	GO:0003700	sequence-specific DNA binding transcription factor activity	[KG] COG1349 Transcriptional regulators of sugar metabolism
										GO:0003677	DNA binding
gene_0096	531.108	1521	1.51794	0	0			GO:0005975	carbohydrate metabolic process	GO:0008662	1-phosphofructokinase activity	[G] COG1105 Fructose-1-phosphate kinase and related fructose-6-phosphate kinase (PfkB)	Fructose and mannose metabolism
								GO:0016310	phosphorylation				Phosphotransferase system (PTS)
gene_0097	751.289	1745.87	1.21651	0	0	GO:0005886	plasma membrane	GO:0009401	phosphoenolpyruvate-dependent sugar phosphotransferase system	GO:0005351	sugar:hydrogen symporter activity	[G] COG1299 Phosphotransferase system, fructose-specific IIC component	Fructose and mannose metabolism
						GO:0016021	integral to membrane			GO:0008982	protein-N(PI)-phosphohistidine-sugar phosphotransferase activity		Phosphotransferase system (PTS)
gene_0098	609.788	1322.17	1.11653	0	0	GO:0005886	plasma membrane	GO:0009401	phosphoenolpyruvate-dependent sugar phosphotransferase system	GO:0005351	sugar:hydrogen symporter activity		Fructose and mannose metabolism
						GO:0016021	integral to membrane			GO:0008982	protein-N(PI)-phosphohistidine-sugar phosphotransferase activity
gene_0126	229.493	1516.39	2.72412	0	0							[M] COG0791 Cell wall-associated hydrolases (invasion-associated proteins)
gene_0138	294.972	840.628	1.51089	0	0							[M] COG1732 Periplasmic glycine betaine/choline-binding (lipo)protein of an ABC-type transport system (osmoprotectant binding protein)	ABC transporters
gene_0149	552.894	2323.6	2.07129	0	0	GO:0005840	ribosome					[J] COG1544 Ribosome-associated protein Y (PSrp-1)
gene_0163	310.174	152.74	-1.022	9.16975e-108	4.56719e-107			GO:0043937	regulation of sporulation	GO:0004519	endonuclease activity	[S] COG1481 Uncharacterized protein conserved in bacteria
								GO:0006355	regulation of transcription, DNA-dependent	GO:0003677	DNA binding
gene_0165	460.258	1241.83	1.43195	0	0
gene_0166	591.235	1730.31	1.54923	0	0
gene_0167	545.337	1557.25	1.51378	0	0
gene_0173	239.989	1028.65	2.09971	0	0			GO:0005975	carbohydrate metabolic process	GO:0030246	carbohydrate binding	[C] COG0554 Glycerol kinase	ABC transporters
								GO:0006508	proteolysis	GO:0008237	metallopeptidase activity
										GO:0008270	zinc ion binding
										GO:0004177	aminopeptidase activity
gene_0190	276.567	562.823	1.02505	0	0			GO:0016311	dephosphorylation	GO:0016791	phosphatase activity	[T] COG2365 Protein tyrosine/serine phosphatase
gene_0205	132.381	852.992	2.68784	0	0			GO:0005975	carbohydrate metabolic process	GO:0004574	oligo-1,6-glucosidase activity	[G] COG0366 Glycosidases	Starch and sucrose metabolism
										GO:0043169	cation binding		Galactose metabolism
gene_0206	185.006	1299.67	2.8125	0	0			GO:0005975	carbohydrate metabolic process	GO:0043169	cation binding	[G] COG0366 Glycosidases
gene_0207	181.013	2988.75	4.04538	0	0			GO:0005975	carbohydrate metabolic process	GO:0016787	hydrolase activity	[G] COG1554 Trehalose and maltose hydrolases (possible phosphorylases)	Starch and sucrose metabolism
										GO:0030246	carbohydrate binding
gene_0208	187.636	2882.26	3.94119	0	0			GO:0005975	carbohydrate metabolic process	GO:0016787	hydrolase activity	[G] COG1554 Trehalose and maltose hydrolases (possible phosphorylases)	Starch and sucrose metabolism
										GO:0030246	carbohydrate binding
gene_0209	181.149	3398.07	4.22947	0	0			GO:0005975	carbohydrate metabolic process	GO:0016787	hydrolase activity	[R] COG0637 Predicted phosphatase/phosphohexomutase	Starch and sucrose metabolism
										GO:0000287	magnesium ion binding
										GO:0008801	beta-phosphoglucomutase activity
gene_0210	315.159	4865.27	3.94837	0	0			GO:0006810	transport	GO:0015423	maltose-transporting ATPase activity	[G] COG3839 ABC-type sugar transport systems, ATPase components	ABC transporters
								GO:0006200	ATP catabolic process	GO:0015430	glycerol-3-phosphate-transporting ATPase activity
										GO:0005524	ATP binding
gene_0211	271.457	3869.03	3.83318	0	0
gene_0212	523.907	6110.06	3.5438	0	0	GO:0043190	ATP-binding cassette (ABC) transporter complex					[G] COG2182 Maltose-binding periplasmic proteins/domains	Bacterial chemotaxis
gene_0213	396.332	4714.93	3.57245	0	0	GO:0005886	plasma membrane	GO:0006810	transport	GO:0005215	transporter activity	[G] COG1175 ABC-type sugar transport systems, permease components
						GO:0016021	integral to membrane
gene_0214	353.125	4172.85	3.56278	0	0	GO:0005886	plasma membrane	GO:0006810	transport	GO:0005215	transporter activity	[G] COG3833 ABC-type maltose transport systems, permease component	ABC transporters
						GO:0016021	integral to membrane
gene_0215	92.2459	221.879	1.26622	0	0					GO:0016779	nucleotidyltransferase activity	[R] COG2110 Predicted phosphatase homologous to the C-terminal domain of histone macroH2A1
gene_0219	207.236	655.109	1.66046	0	0			GO:0006508	proteolysis	GO:0008233	peptidase activity	NULL
gene_0243	217.825	439.49	1.01266	0	0			GO:0006631	fatty acid metabolic process	GO:0050151	oleate hydratase activity	[S] COG4716 Myosin-crossreactive antigen
gene_0295	37.3816	108.127	1.53233	0	0							NULL
gene_0337	203.208	98.6826	-1.04209	7.45886e-38	2.70253e-37							[S] COG5506 Uncharacterized conserved protein
gene_0343	176.034	86.7838	-1.02036	1.02601e-83	4.74432e-83			GO:0046901	tetrahydrofolylpolyglutamate biosynthetic process	GO:0004326	tetrahydrofolylpolyglutamate synthase activity	[H] COG0285 Folylpolyglutamate synthase	Folate biosynthesis
										GO:0005524	ATP binding
gene_0344	136.764	67.7658	-1.01306	3.87355e-35	1.35724e-34			GO:0008152	metabolic process	GO:0016787	hydrolase activity	[R] COG0637 Predicted phosphatase/phosphohexomutase
gene_0479	284.796	140.898	-1.01528	7.34281e-51	2.93712e-50	GO:0005737	cytoplasm	GO:0042254	ribosome biogenesis			[S] COG0779 Uncharacterized protein conserved in bacteria
gene_0527	236.228	114.137	-1.04941	1.51439e-153	8.66461e-153	GO:0005737	cytoplasm	GO:0006420	arginyl-tRNA aminoacylation	GO:0004814	arginine-tRNA ligase activity	[J] COG0018 Arginyl-tRNA synthetase	Aminoacyl-tRNA biosynthesis
										GO:0005524	ATP binding
gene_0568	3313.3	1533.2	-1.11172	0	0			GO:0006352	DNA-dependent transcription, initiation	GO:0003899	DNA-directed RNA polymerase activity	[K] COG0568 DNA-directed RNA polymerase, sigma subunit (sigma70/sigma32)
								GO:0006355	regulation of transcription, DNA-dependent	GO:0003700	sequence-specific DNA binding transcription factor activity
										GO:0003677	DNA binding
										GO:0016987	sigma factor activity
gene_0570	683.25	330.061	-1.04968	0	0	GO:1990077	primosome complex	GO:0006269	DNA replication, synthesis of RNA primer	GO:0003677	DNA binding	[L] COG0358 DNA primase (bacterial type)	DNA replication
										GO:0003896	DNA primase activity
										GO:0008270	zinc ion binding
gene_0572	508.969	254.087	-1.00226	7.55355e-167	4.40543e-166	GO:0005737	cytoplasm	GO:0006426	glycyl-tRNA aminoacylation	GO:0005524	ATP binding	[J] COG0752 Glycyl-tRNA synthetase, alpha subunit	Aminoacyl-tRNA biosynthesis
										GO:0004820	glycine-tRNA ligase activity
gene_0598	955.214	2163.44	1.17943	0	0	GO:0016020	membrane	GO:0006814	sodium ion transport	GO:0005215	transporter activity	[P] COG0471 Di- and tricarboxylate transporters
								GO:0055085	transmembrane transport
gene_0599	1064.04	2226.56	1.06526	0	0			GO:0032259	methylation	GO:0008168	methyltransferase activity	[H] COG0684 Demethylmenaquinone methyltransferase
gene_0600	860.612	1724.99	1.00315	0	0	GO:0005737	cytoplasm	GO:0044262	cellular carbohydrate metabolic process	GO:0004459	L-lactate dehydrogenase activity	[C] COG0039 Malate/lactate dehydrogenases	Glycolysis / Gluconeogenesis
								GO:0006096	glycolysis				Pyruvate metabolism
								GO:0055114	oxidation-reduction process				Propanoate metabolism
													Cysteine and methionine metabolism
gene_0604	78.9908	36.473	-1.11486	1.5543e-51	6.27273e-51			GO:0008152	metabolic process	GO:0016773	phosphotransferase activity, alcohol group as acceptor	[G] COG1070 Sugar (pentulose and hexulose) kinases	Pentose phosphate pathway
										GO:0016301	kinase activity
										GO:0000166	nucleotide binding
gene_0621	13.0803	29.9793	1.19657	0	0							[V] COG0534 Na+-driven multidrug efflux pump
gene_0622	17.1525	42.9493	1.32422	2.65925e-11	6.18781e-11							[V] COG0534 Na+-driven multidrug efflux pump
gene_0623	19.5889	39.2591	1.00299	0	0	GO:0005737	cytoplasm	GO:0006591	ornithine metabolic process	GO:0004585	ornithine carbamoyltransferase activity	[E] COG0078 Ornithine carbamoyltransferase
										GO:0016597	amino acid binding
gene_0628	282.444	888.631	1.65362	0	0
gene_0629	1440.28	3010.28	1.06355	0	0							[M] COG5632 N-acetylmuramoyl-L-alanine amidase
gene_0630	1461.54	3219.13	1.13918	0	0	GO:0030312	external encapsulating structure			GO:0016811	hydrolase activity, acting on carbon-nitrogen (but not peptide) bonds, in linear amides	[NU] COG1705 Muramidase (flagellum-specific)
gene_0643	349.82	133.327	-1.39164	9.74761e-97	4.62564e-96	GO:0030288	outer membrane-bounded periplasmic space	GO:0015716	organic phosphonate transport	GO:0015604	organic phosphonate transmembrane transporter activity	[P] COG3221 ABC-type phosphate/phosphonate transport system, periplasmic component	ABC transporters
gene_0644	371.065	123.767	-1.58405	3.72836e-98	1.78803e-97	GO:0030288	outer membrane-bounded periplasmic space	GO:0015716	organic phosphonate transport	GO:0015604	organic phosphonate transmembrane transporter activity	[P] COG3221 ABC-type phosphate/phosphonate transport system, periplasmic component	ABC transporters
gene_0645	662.106	304.436	-1.12092	1.41902e-284	9.86762e-284	GO:0030288	outer membrane-bounded periplasmic space	GO:0015716	organic phosphonate transport	GO:0015604	organic phosphonate transmembrane transporter activity	[P] COG3221 ABC-type phosphate/phosphonate transport system, periplasmic component	ABC transporters
gene_0686	16.8247	7.93998	-1.08337	0.000145556	0.00024549
gene_0713	273.214	132.926	-1.03941	6.51761e-19	1.87641e-18
gene_0716	247.682	118.959	-1.05802	5.21159e-16	1.42766e-15	GO:0005886	plasma membrane	GO:0006810	transport	GO:0005215	transporter activity		ABC transporters
						GO:0016021	integral to membrane
gene_0718	336.679	166.125	-1.0191	3.46964e-53	1.40653e-52	GO:0005886	plasma membrane	GO:0006810	transport	GO:0005215	transporter activity	[E] COG0765 ABC-type amino acid transport system, permease component
						GO:0016021	integral to membrane
gene_0719	468.337	188.922	-1.30976	8.00424e-37	2.87136e-36
gene_0720	164.727	1040	2.65843	0	0			GO:0005975	carbohydrate metabolic process	GO:0004574	oligo-1,6-glucosidase activity	[G] COG0366 Glycosidases
										GO:0043169	cation binding
gene_0724	334.705	151.473	-1.14383	1.6348e-229	1.06321e-228			GO:0006541	glutamine metabolic process	GO:0003922	GMP synthase (glutamine-hydrolyzing) activity	[F] COG0519 GMP synthase, PP-ATPase domain/subunit	Purine metabolism
								GO:0006177	GMP biosynthetic process	GO:0005524	ATP binding		Drug metabolism - other enzymes
										GO:0016740	transferase activity
										GO:0016462	pyrophosphatase activity
gene_0743	125.318	298.742	1.25331	0	0			GO:0006508	proteolysis	GO:0004177	aminopeptidase activity	[R] COG0596 Predicted hydrolases or acyltransferases (alpha/beta hydrolase superfamily)	Arginine and proline metabolism
gene_0746	168.073	350.191	1.05905	0	0			GO:0005975	carbohydrate metabolic process	GO:0008706	6-phospho-beta-glucosidase activity	[G] COG2723 Beta-glucosidase/6-phospho-beta-glucosidase/beta-galactosidase	Glycolysis / Gluconeogenesis
gene_0750	11.7923	58.0004	2.29822	0	0							[K] COG1737 Transcriptional regulators
gene_0793	140.818	2314.41	4.03874	0	0	GO:0009986	cell surface	GO:0006096	glycolysis	GO:0004634	phosphopyruvate hydratase activity	[G] COG0148 Enolase	Glycolysis / Gluconeogenesis
						GO:0000015	phosphopyruvate hydratase complex			GO:0000287	magnesium ion binding		RNA degradation
						GO:0005576	extracellular region						Methane metabolism
gene_0797	227.442	477.617	1.07036	0	0							[R] COG0517 FOG: CBS domain
gene_0817	1159.45	426.518	-1.44276	0	0			GO:0006541	glutamine metabolic process	GO:0016740	transferase activity	[R] COG2071 Predicted glutamine amidotransferases
gene_0818	909.008	316.591	-1.52167	0	0	GO:0016021	integral to membrane	GO:0006835	dicarboxylic acid transport	GO:0017153	sodium:dicarboxylate symporter activity	[E] COG0531 Amino acid transporters
								GO:0003333	amino acid transmembrane transport	GO:0015171	amino acid transmembrane transporter activity
gene_0836	65.8755	28.9061	-1.18837	2.48815e-14	6.46346e-14					GO:0008080	N-acetyltransferase activity	NULL
gene_0837	909.759	2029.92	1.15787	0	0			GO:0008152	metabolic process	GO:0048037	cofactor binding	[CHR] COG1052 Lactate dehydrogenase and related dehydrogenases	Pyruvate metabolism
										GO:0016616	oxidoreductase activity, acting on the CH-OH group of donors, NAD or NADP as acceptor
gene_0841	38.7519	17.8082	-1.12173	0.00051733	0.000832146
gene_0851	1019.84	493.872	-1.04613	4.93185e-288	3.45612e-287			GO:0006200	ATP catabolic process	GO:0005524	ATP binding	[E] COG1126 ABC-type polar amino acid transport system, ATPase component
										GO:0016887	ATPase activity
gene_0852	722.798	323.033	-1.16191	1.08279e-43	4.07852e-43
gene_0853	923.364	416.834	-1.14743	3.26083326255223e-322	2.38633706941322e-321	GO:0030288	outer membrane-bounded periplasmic space	GO:0006810	transport	GO:0005215	transporter activity	[ET] COG0834 ABC-type amino acid transport/signal transduction systems, periplasmic component/domain	ABC transporters
gene_0857	80.0449	34.7977	-1.20182	1.726e-11	4.0686e-11
gene_0980	526.79	203.448	-1.37257	1.76605e-190	1.09726e-189					GO:0004619	phosphoglycerate mutase activity	[G] COG0406 Fructose-2,6-bisphosphatase	Glycolysis / Gluconeogenesis
													Methane metabolism
													Glycine, serine and threonine metabolism
gene_0994	16.4248	38.7464	1.23819	0	0							[G] COG1879 ABC-type sugar transport system, periplasmic component	ABC transporters
													Bacterial chemotaxis
gene_0996	884.517	2293.3	1.37446	0	0			GO:0000160	phosphorelay signal transduction system	GO:0000156	phosphorelay response regulator activity	[TK] COG2197 Response regulator containing a CheY-like receiver domain and an HTH DNA-binding domain
										GO:0043565	sequence-specific DNA binding
										GO:0008984	protein-glutamate methylesterase activity
										GO:0003700	sequence-specific DNA binding transcription factor activity
gene_1004	57.4409	139.981	1.28508	3.84075e-11	8.85724e-11
gene_1005	42.0808	86.9042	1.04626	5.32451e-09	1.122e-08
gene_1027	41.2556	19.7869	-1.06004	9.73942e-24	2.99981e-23			GO:0006200	ATP catabolic process	GO:0005524	ATP binding	[P] COG1122 ABC-type cobalt transport system, ATPase component	ABC transporters
										GO:0016887	ATPase activity
gene_1035	25.4837	9.15852	-1.47639	7.52809e-05	0.000130122			GO:0006200	ATP catabolic process	GO:0005524	ATP binding	[E] COG1126 ABC-type polar amino acid transport system, ATPase component
										GO:0016887	ATPase activity
gene_1067	66.9365	30.4043	-1.13852	5.56014e-05	9.65681e-05
gene_1071	59.5823	26.9935	-1.14227	5.36996e-24	1.66533e-23							[P] COG1464 ABC-type metal ion transport system, periplasmic component/surface antigen	ABC transporters
gene_1073	352.851	172.994	-1.02834	4.46461e-29	1.47569e-28
gene_1075	329.093	159.5	-1.04494	4.08471e-122	2.11609e-121	GO:0005737	cytoplasm	GO:0032259	methylation	GO:0004799	thymidylate synthase activity	[F] COG0207 Thymidylate synthase	Pyrimidine metabolism
								GO:0006235	dTTP biosynthetic process				One carbon pool by folate
								GO:0006231	dTMP biosynthetic process
gene_1084	24.1405	53.2048	1.1401	3.70685e-07	7.25324e-07
gene_1119	94.3386	45.2055	-1.06135	3.30654e-07	6.49102e-07
gene_1151	118.088	58.2192	-1.0203	3.13388e-08	6.40232e-08
gene_1152	7.74628	24.1273	1.63909	2.43043e-08	4.97646e-08							[H] COG1575 1,4-dihydroxy-2-naphthoate octaprenyltransferase
gene_1246	173.822	77.752	-1.16066	6.49792e-159	3.74148e-158	GO:0016020	membrane	GO:0006825	copper ion transport	GO:0019829	cation-transporting ATPase activity	[P] COG2217 Cation transport ATPase
										GO:0043167	ion binding
										GO:0000166	nucleotide binding
gene_1247	104.904	47.7467	-1.1356	1.65051e-20	4.87601e-20							[K] COG3682 Predicted transcriptional regulator
gene_1252	1556.86	614.819	-1.34041	0	0					GO:0016787	hydrolase activity	[V] COG1680 Beta-lactamase class C and other penicillin binding proteins
gene_1253	38.2939	79.5158	1.05413	2.17628e-05	3.88039e-05
gene_1254	35.7148	85.138	1.25328	0	0
gene_1255	58.5202	130.594	1.15808	1.49246e-10	3.36036e-10
gene_1256	38.3017	78.8403	1.04152	0	0			GO:0006200	ATP catabolic process	GO:0005524	ATP binding	[R] COG4586 ABC-type uncharacterized transport system, ATPase component
										GO:0016887	ATPase activity
gene_1279	321.163	820.105	1.3525	0	0	GO:0016021	integral to membrane	GO:0003333	amino acid transmembrane transport	GO:0015171	amino acid transmembrane transporter activity	[E] COG0531 Amino acid transporters
gene_1321	435.559	196.481	-1.14848	9.17505e-245	6.12121e-244					GO:0016740	transferase activity	[R] COG0457 FOG: TPR repeat
gene_1477	105.504	394.469	1.90261	0	0
gene_1569	6494.09	2255.94	-1.5254	0	0	GO:0005737	cytoplasm	GO:0045454	cell redox homeostasis	GO:0050660	flavin adenine dinucleotide binding	[R] COG0446 Uncharacterized NAD(FAD)-dependent dehydrogenases
								GO:0055114	oxidation-reduction process
gene_1625	116.354	271.897	1.22454	0	0	GO:0005622	intracellular	GO:0006355	regulation of transcription, DNA-dependent	GO:0003700	sequence-specific DNA binding transcription factor activity	[K] COG2188 Transcriptional regulators
										GO:0003677	DNA binding
gene_1626	683.01	1377.7	1.01228	0	0			GO:0016310	phosphorylation	GO:0016301	kinase activity	[G] COG1263 Phosphotransferase system IIC components, glucose/maltose/N-acetylglucosamine-specific	Phosphotransferase system (PTS)
								GO:0009401	phosphoenolpyruvate-dependent sugar phosphotransferase system	GO:0005351	sugar:hydrogen symporter activity
										GO:0008982	protein-N(PI)-phosphohistidine-sugar phosphotransferase activity
gene_1630	837.848	414.967	-1.01369	2.15437e-232	1.41127e-231							[E] COG0345 Pyrroline-5-carboxylate reductase	Arginine and proline metabolism
gene_1660	121.425	323.486	1.41364	0	0					GO:0003676	nucleic acid binding	[R] COG1203 Predicted helicases
										GO:0005524	ATP binding
										GO:0008026	ATP-dependent helicase activity
gene_1661	101.156	292.238	1.53056	0	0
gene_1662	114.172	269.246	1.23772	0	0
gene_1663	162.497	328.046	1.01349	3.33067e-15	8.85566e-15
gene_1699	14.3081	43.5809	1.60686	0	0					GO:0043167	ion binding	[P] COG0474 Cation transport ATPase
										GO:0000166	nucleotide binding
										GO:0019829	cation-transporting ATPase activity
gene_1708	2014.62	4749.15	1.23716	0	0			GO:0006094	gluconeogenesis	GO:0046872	metal ion binding	[G] COG0574 Phosphoenolpyruvate synthase/pyruvate phosphate dikinase	Pyruvate metabolism
								GO:0006090	pyruvate metabolic process	GO:0008986	pyruvate, water dikinase activity		Carbon fixation pathways in prokaryotes
								GO:0016310	phosphorylation	GO:0005524	ATP binding		Methane metabolism
gene_1709	65.8116	216.174	1.71578	0	0							NULL
gene_1747	185.418	404.43	1.12511	0	0					GO:0008800	beta-lactamase activity	[V] COG1680 Beta-lactamase class C and other penicillin binding proteins
gene_1765	227.82	94.064	-1.27618	1.59252e-15	4.28464e-15
gene_1766	7549.27	3134.95	-1.26789	0	0	GO:0005737	cytoplasm	GO:0045454	cell redox homeostasis	GO:0050660	flavin adenine dinucleotide binding	[R] COG0446 Uncharacterized NAD(FAD)-dependent dehydrogenases
								GO:0055114	oxidation-reduction process
gene_1767	469.311	4309.59	3.19893	0	0							NULL
gene_1791	106.813	43.7111	-1.28902	5.48816e-09	1.15513e-08	GO:0016020	membrane	GO:0006810	transport	GO:0042626	ATPase activity, coupled to transmembrane movement of substances
										GO:0005524	ATP binding
gene_1792	78.0734	32.2049	-1.27755	1.163e-33	4.02047e-33							[V] COG0842 ABC-type multidrug transport system, permease component	ABC transporters
gene_1793	95.2916	39.2247	-1.28059	1.29715e-47	5.07627e-47					GO:0016887	ATPase activity	[V] COG1131 ABC-type multidrug transport system, ATPase component	ABC transporters
gene_1823	90.539	32.4606	-1.47985	2.39895e-20	7.07554e-20
gene_1824	76.8904	29.4757	-1.38328	2.06092e-21	6.19992e-21

## Sheet: Table S2-2
Table S2-2 Differentally expressed genes of BM-LA14526 normal state versus VPNC state
gene	BM-LA14526 normal state	BM-LA14526 VPNC state	log2(Fold_change)	p-value	q-value	GO Component		GO Process		GO Function		COG	KEGG
gene_0008	111.374	39.5283	-1.49445	2.15e-16	6.08e-16
gene_0025	220.366	503.751	1.19281	0	0							[S] COG4633 Uncharacterized protein conserved in bacteria
gene_0026	135.65	388.514	1.51808	0	0	GO:0016021	integral to membrane			GO:0004008	copper-exporting ATPase activity	[P] COG2217 Cation transport ATPase
										GO:0046872	metal ion binding
										GO:0005524	ATP binding
gene_0027	63.8072	224.25	1.81332	0	0
gene_0028	240.393	647.525	1.42954	0	0	GO:0016021	integral to membrane	GO:0060003	copper ion export	GO:0008551	cadmium-exporting ATPase activity	[P] COG2217 Cation transport ATPase
										GO:0004008	copper-exporting ATPase activity
										GO:0046872	metal ion binding
										GO:0005524	ATP binding
gene_0033	8631.51	4168.8	-1.04998	0	0			GO:0055114	oxidation-reduction process	GO:0000287	magnesium ion binding	[EH] COG0028 Thiamine pyrophosphate-requiring enzymes [acetolactate synthase, pyruvate dehydrogenase (cytochrome), glyoxylate carboligase, phosphonopyruvate decarboxylase]	Pyruvate metabolism
										GO:0030976	thiamine pyrophosphate binding
gene_0034	7853.22	3497.33	-1.16703	0	0			GO:0055114	oxidation-reduction process	GO:0000287	magnesium ion binding	[EH] COG0028 Thiamine pyrophosphate-requiring enzymes [acetolactate synthase, pyruvate dehydrogenase (cytochrome), glyoxylate carboligase, phosphonopyruvate decarboxylase]	Pyruvate metabolism
										GO:0030976	thiamine pyrophosphate binding
gene_0044	548.416	261.818	-1.06671	1.56e-45	5.84e-45					GO:0003723	RNA binding	[S] COG2501 Uncharacterized conserved protein
gene_0066	1628.67	628.15	-1.37451	1.59e-111	7.27e-111
gene_0095	420.797	1055.02	1.32607	0	0	GO:0005622	intracellular	GO:0006355	regulation of transcription, DNA-dependent	GO:0003700	sequence-specific DNA binding transcription factor activity	[KG] COG1349 Transcriptional regulators of sugar metabolism
										GO:0003677	DNA binding
gene_0096	531.108	1157.6	1.12406	0	0			GO:0005975	carbohydrate metabolic process	GO:0008662	1-phosphofructokinase activity	[G] COG1105 Fructose-1-phosphate kinase and related fructose-6-phosphate kinase (PfkB)	Fructose and mannose metabolism
								GO:0016310	phosphorylation
gene_0107	282.019	110.246	-1.35507	7.68e-40	2.78e-39	GO:0005576	extracellular region
						GO:0016020	membrane
gene_0108	120.763	42.0579	-1.52173	4.27e-35	1.49e-34			GO:0006313	transposition, DNA-mediated	GO:0004803	transposase activity	[L] COG3464 Transposase and inactivated derivatives
										GO:0003677	DNA binding
gene_0118	28.3016	3.09168	-3.19442	1.85e-06	3.5e-06
gene_0119	222.462	109.302	-1.02524	2.64e-46	9.94e-46
gene_0120	286.154	135.732	-1.07603	1.9e-14	5.04e-14
gene_0127	600.73	245.172	-1.29292	3.07e-269	1.63e-268							[M] COG0791 Cell wall-associated hydrolases (invasion-associated proteins)
gene_0138	294.972	854.483	1.53447	0	0							[M] COG1732 Periplasmic glycine betaine/choline-binding (lipo)protein of an ABC-type transport system (osmoprotectant binding protein)	ABC transporters
gene_0149	552.894	1194.79	1.11168	0	0	GO:0005840	ribosome					[J] COG1544 Ribosome-associated protein Y (PSrp-1)
gene_0165	460.258	210.921	-1.12574	3.2e-34	1.11e-33
gene_0168	521.207	251.456	-1.05155	3.84e-84	1.65e-83			GO:0006355	regulation of transcription, DNA-dependent	GO:0003700	sequence-specific DNA binding transcription factor activity	[P] COG0735 Fe2+/Zn2+ uptake regulation proteins
										GO:0003677	DNA binding
gene_0209	181.149	418.379	1.20763	0	0			GO:0005975	carbohydrate metabolic process	GO:0016787	hydrolase activity	[R] COG0637 Predicted phosphatase/phosphohexomutase	Starch and sucrose metabolism
										GO:0000287	magnesium ion binding
										GO:0008801	beta-phosphoglucomutase activity
gene_0214	353.125	812.628	1.20242	0	0	GO:0005886	plasma membrane	GO:0006810	transport	GO:0005215	transporter activity	[G] COG3833 ABC-type maltose transport systems, permease component	ABC transporters
						GO:0016021	integral to membrane
gene_0216	18.0246	3.49342	-2.36726	7.85e-05	0.000134248
gene_0225	121.627	43.0961	-1.49683	2.72e-11	6.49e-11
gene_0273	660.992	292.888	-1.17428	6.09e-231	3.17e-230			GO:0009987	cellular process	GO:0046872	metal ion binding	[J] COG0024 Methionine aminopeptidase
										GO:0008235	metalloexopeptidase activity
								GO:0006508	proteolysis	GO:0004177	aminopeptidase activity
gene_0289	264.46	529.145	1.00061	0	0
gene_0307	344.921	142.404	-1.27628	6.76e-29	2.21e-28
gene_0336	281.082	140.475	-1.00068	1.33e-121	6.27e-121					GO:0005524	ATP binding	[L] COG2256 ATPase related to the helicase subunit of the Holliday junction resolvase
										GO:0004386	helicase activity
gene_0337	203.208	95.0477	-1.09623	1.04e-37	3.72e-37							[S] COG5506 Uncharacterized conserved protein
gene_0418	60.0337	29.043	-1.04758	0.000415389	0.000670186
gene_0431	44.4405	17.8006	-1.31995	0.000278248	0.000456671
gene_0451	745.437	2215.61	1.57155	0	0			GO:0006200	ATP catabolic process	GO:0015415	phosphate ion transmembrane-transporting ATPase activity	[E] COG4608 ABC-type oligopeptide transport system, ATPase component
										GO:0005524	ATP binding
gene_0452	919.642	2911.75	1.66274	0	0	GO:0016021	integral to membrane					[R] COG0390 ABC-type uncharacterized transport system, permease component
gene_0453	31.6269	215.153	2.76614	0	0							[K] COG1396 Predicted transcriptional regulators
gene_0473	174.863	83.1364	-1.07267	1.75e-58	7.03e-58			GO:0031119	tRNA pseudouridine synthesis	GO:0009982	pseudouridine synthase activity	[J] COG0130 Pseudouridine synthase
										GO:0003723	RNA binding
										GO:0016829	lyase activity
gene_0551	156.945	333.901	1.08916	0	0
gene_0577	959.148	478.235	-1.00403	2.32e-140	1.13e-139					GO:0016884	carbon-nitrogen ligase activity, with glutamine as amido-N-donor	[S] COG1610 Uncharacterized conserved protein
gene_0616	78.1391	180.096	1.20465	0	0							[R] COG1106 Predicted ATPases
gene_0621	13.0803	29.7552	1.18575	0	0							[V] COG0534 Na+-driven multidrug efflux pump
gene_0622	17.1525	42.7379	1.3171	1.46e-10	3.36e-10							[V] COG0534 Na+-driven multidrug efflux pump
gene_0629	1440.28	665.097	-1.11471	0	0							[M] COG5632 N-acetylmuramoyl-L-alanine amidase
gene_0643	349.82	98.1743	-1.8332	7.89e-131	3.81e-130	GO:0030288	outer membrane-bounded periplasmic space	GO:0015716	organic phosphonate transport	GO:0015604	organic phosphonate transmembrane transporter activity	[P] COG3221 ABC-type phosphate/phosphonate transport system, periplasmic component	ABC transporters
gene_0644	371.065	77.2919	-2.26328	1.56e-143	7.73e-143	GO:0030288	outer membrane-bounded periplasmic space	GO:0015716	organic phosphonate transport	GO:0015604	organic phosphonate transmembrane transporter activity	[P] COG3221 ABC-type phosphate/phosphonate transport system, periplasmic component	ABC transporters
gene_0645	662.106	297.635	-1.15352	2.25e-273	1.2e-272	GO:0030288	outer membrane-bounded periplasmic space	GO:0015716	organic phosphonate transport	GO:0015604	organic phosphonate transmembrane transporter activity	[P] COG3221 ABC-type phosphate/phosphonate transport system, periplasmic component	ABC transporters
gene_0686	16.8247	8.13945	-1.04758	0.000415389	0.000670186
gene_0689	559.87	275.349	-1.02383	5.97e-60	2.41e-59							[O] COG0542 ATPases with chaperone activity, ATP-binding subunit
gene_0701	245.299	101.948	-1.26671	2.15e-66	8.85e-66	GO:0005737	cytoplasm			GO:0004045	aminoacyl-tRNA hydrolase activity	[J] COG0193 Peptidyl-tRNA hydrolase
gene_0741	745.272	359.744	-1.0508	0	0							[R] COG5263 FOG: Glucan-binding domain (YG repeat)
gene_0749	173.795	79.0973	-1.13569	1.57e-139	7.61e-139	GO:0016021	integral to membrane	GO:0009401	phosphoenolpyruvate-dependent sugar phosphotransferase system	GO:0008982	protein-N(PI)-phosphohistidine-sugar phosphotransferase activity	[G] COG1263 Phosphotransferase system IIC components, glucose/maltose/N-acetylglucosamine-specific	Phosphotransferase system (PTS)
						GO:0005886	plasma membrane	GO:0016310	phosphorylation	GO:0016301	kinase activity		Starch and sucrose metabolism
										GO:0005351	sugar:hydrogen symporter activity
gene_0770	36.6148	15.2142	-1.26701	1.76e-22	5.47e-22	GO:0005886	plasma membrane	GO:0009401	phosphoenolpyruvate-dependent sugar phosphotransferase system	GO:0005351	sugar:hydrogen symporter activity	[G] COG1455 Phosphotransferase system cellobiose-specific component IIC	Phosphotransferase system (PTS)
						GO:0016021	integral to membrane			GO:0008982	protein-N(PI)-phosphohistidine-sugar phosphotransferase activity
gene_0777	32.6714	69.6854	1.09283	9.02e-05	0.000153389	GO:0016021	integral to membrane	GO:0003333	amino acid transmembrane transport	GO:0015171	amino acid transmembrane transporter activity
gene_0793	140.818	68.0313	-1.04956	3.1e-65	1.27e-64	GO:0009986	cell surface	GO:0006096	glycolysis	GO:0004634	phosphopyruvate hydratase activity	[G] COG0148 Enolase	Glycolysis / Gluconeogenesis
						GO:0000015	phosphopyruvate hydratase complex			GO:0000287	magnesium ion binding		RNA degradation
						GO:0005576	extracellular region						Methane metabolism
gene_0817	1159.45	390.001	-1.57189	0	0			GO:0006541	glutamine metabolic process	GO:0016740	transferase activity	[R] COG2071 Predicted glutamine amidotransferases
gene_0818	909.008	370.297	-1.29561	0	0	GO:0016021	integral to membrane	GO:0006835	dicarboxylic acid transport	GO:0017153	sodium:dicarboxylate symporter activity	[E] COG0531 Amino acid transporters
								GO:0003333	amino acid transmembrane transport	GO:0015171	amino acid transmembrane transporter activity
gene_0846	382.003	179.914	-1.08628	1.52e-92	6.68e-92	GO:0005737	cytoplasm	GO:0044211	CTP salvage	GO:0017111	nucleoside-triphosphatase activity	[F] COG0572 Uridine kinase	Pyrimidine metabolism
								GO:0044206	UMP salvage	GO:0004849	uridine kinase activity		Drug metabolism - other enzymes
										GO:0016773	phosphotransferase activity, alcohol group as acceptor
								GO:0016310	phosphorylation	GO:0005524	ATP binding
gene_0847	316.48	129.163	-1.29292	2.01e-237	1.05e-236					GO:0004309	exopolyphosphatase activity	[FP] COG0248 Exopolyphosphatase	Purine metabolism
gene_0848	545.483	215.907	-1.33712	0	0	GO:0009358	polyphosphate kinase complex	GO:0016310	phosphorylation	GO:0005524	ATP binding	[P] COG0855 Polyphosphate kinase	RNA degradation
								GO:0006799	polyphosphate biosynthetic process	GO:0008976	polyphosphate kinase activity		Oxidative phosphorylation
gene_0849	624.762	306.652	-1.0267	6.13e-297	3.34e-296							[S] COG4320 Uncharacterized protein conserved in bacteria
gene_0856	6247.44	1938.24	-1.68852	0	0			GO:0006879	cellular iron ion homeostasis	GO:0016722	oxidoreductase activity, oxidizing metal ions	[P] COG0783 DNA-binding ferritin-like protein (oxidative damage protectant)
								GO:0006950	response to stress	GO:0008199	ferric iron binding
								GO:0055114	oxidation-reduction process
gene_0857	80.0449	26.5339	-1.59297	1.74e-15	4.76e-15
gene_0937	590.344	265.589	-1.15236	0	0	GO:0016021	integral to membrane	GO:0006810	transport	GO:0005215	transporter activity	[E] COG0765 ABC-type amino acid transport system, permease component
						GO:0005886	plasma membrane
						GO:0030288	outer membrane-bounded periplasmic space
gene_0949	188.259	69.3742	-1.44025	6.95e-15	1.87e-14
gene_0950	138.117	47.6886	-1.53417	1.14e-41	4.18e-41							NULL
gene_0959	529.208	1170.95	1.14577	0	0			GO:0015074	DNA integration	GO:0003676	nucleic acid binding	[L] COG2801 Transposase and inactivated derivatives
gene_0968	253.329	73.9888	-1.77563	1.27e-24	4.05e-24
gene_0980	526.79	161.27	-1.70775	2.36e-239	1.24e-238					GO:0004619	phosphoglycerate mutase activity	[G] COG0406 Fructose-2,6-bisphosphatase	Glycolysis / Gluconeogenesis
													Methane metabolism
													Glycine, serine and threonine metabolism
gene_1004	57.4409	125.584	1.1285	4.63e-08	9.36e-08
gene_1005	42.0808	86.8418	1.04523	1.71e-08	3.52e-08
gene_1013	1150.79	2512.5	1.1265	0	0			GO:0035556	intracellular signal transduction	GO:0003677	DNA binding	[TK] COG0745 Response regulators consisting of a CheY-like receiver domain and a winged-helix DNA-binding domain	Two-component system
								GO:0000160	phosphorelay signal transduction system	GO:0000156	phosphorelay response regulator activity
								GO:0006355	regulation of transcription, DNA-dependent
gene_1014	176.781	81.6469	-1.11449	1.49e-128	7.14e-128	GO:0016021	integral to membrane	GO:0000160	phosphorelay signal transduction system	GO:0005524	ATP binding	[T] COG5002 Signal transduction histidine kinase	Two-component system
								GO:0006355	regulation of transcription, DNA-dependent	GO:0000155	phosphorelay sensor kinase activity
								GO:0023014	signal transduction by phosphorylation
gene_1045	8.87893	24.2484	1.44943	4.22e-05	7.39e-05
gene_1085	240.004	93.4583	-1.36066	3.88e-101	1.75e-100					GO:0003824	catalytic activity	[H] COG0340 Biotin-(acetyl-CoA carboxylase) ligase	Biotin metabolism
gene_1114	358.132	127.221	-1.49315	3.26e-77	1.38e-76					GO:0003677	DNA binding	[T] COG2337 Growth inhibitor
gene_1115	193.355	68.9538	-1.48755	7.38e-21	2.24e-20
gene_1116	382.416	142.589	-1.42328	3.35e-41	1.22e-40
gene_1145	359.342	175.955	-1.03015	7.89e-126	3.76e-125
gene_1174	339.809	152.939	-1.15177	5.97e-129	2.86e-128							[H] COG0476 Dinucleotide-utilizing enzymes involved in molybdopterin and thiamine biosynthesis family 2
gene_1175	406.458	145.226	-1.48481	0	0	GO:0016020	membrane	GO:0055114	oxidation-reduction process	GO:0000104	succinate dehydrogenase activity	[S] COG3976 Uncharacterized protein conserved in bacteria
										GO:0010181	FMN binding
gene_1230	439.095	181.866	-1.27166	0	0	GO:0005737	cytoplasm	GO:0006508	proteolysis	GO:0008239	dipeptidyl-peptidase activity	NULL
										GO:0004177	aminopeptidase activity
										GO:0008236	serine-type peptidase activity
gene_1252	1556.86	317.698	-2.29291	0	0					GO:0016787	hydrolase activity	[V] COG1680 Beta-lactamase class C and other penicillin binding proteins
gene_1255	58.5202	29.0981	-1.00801	0.000272811	0.000448154
gene_1272	329.892	50.8221	-2.69847	6.68e-33	2.29e-32
gene_1273	449.395	117.484	-1.93552	4.09e-25	1.31e-24
gene_1274	449.901	66.9018	-2.74949	7.37e-111	3.36e-110
gene_1279	321.163	752.967	1.22928	0	0	GO:0016021	integral to membrane	GO:0003333	amino acid transmembrane transport	GO:0015171	amino acid transmembrane transporter activity	[E] COG0531 Amino acid transporters
gene_1321	435.559	183.645	-1.24595	3.77e-255	1.99e-254					GO:0016740	transferase activity	[R] COG0457 FOG: TPR repeat
gene_1349	98.5168	28.5386	-1.78746	1.65e-10	3.8e-10
gene_1473	493.832	226.723	-1.12309	1.56e-51	6.01e-51	GO:0005737	cytoplasm					[S] COG4224 Uncharacterized protein conserved in bacteria
gene_1499	901.797	447.234	-1.01177	6.55e-67	2.7e-66
gene_1633	17.7058	79.1203	2.15983	0	0
gene_1634	94.4762	418.837	2.14837	0	0					GO:0016787	hydrolase activity	[E] COG2755 Lysophospholipase L1 and related esterases
gene_1640	659.418	1330.11	1.01228	0	0
gene_1641	625.306	1343.9	1.10379	0	0							NULL
gene_1681	99.2892	36.1952	-1.45584	4.92e-23	1.54e-22
gene_1682	268.666	122.851	-1.1289	8.48e-34	2.94e-33					GO:0003677	DNA binding
gene_1691	150.942	317.87	1.07444	0	0			GO:0008152	metabolic process	GO:0008484	sulfuric ester hydrolase activity	[M] COG1368 Phosphoglycerol transferase and related proteins, alkaline phosphatase superfamily
										GO:0016740	transferase activity
gene_1722	488.247	231.516	-1.0765	9.98e-48	3.79e-47
gene_1747	185.418	66.1355	-1.48728	3.3e-109	1.5e-108					GO:0008800	beta-lactamase activity	[V] COG1680 Beta-lactamase class C and other penicillin binding proteins
gene_1765	227.82	7.39888	-4.94444	6.2e-58	2.47e-57
gene_1766	7549.27	1942.69	-1.95828	0	0	GO:0005737	cytoplasm	GO:0045454	cell redox homeostasis	GO:0050660	flavin adenine dinucleotide binding	[R] COG0446 Uncharacterized NAD(FAD)-dependent dehydrogenases
								GO:0055114	oxidation-reduction process
gene_1768	90.3643	37.9547	-1.25147	2.81e-22	8.72e-22							[K] COG1396 Predicted transcriptional regulators
gene_1779	21.7197	51.7109	1.25146	4.17e-14	1.09e-13	GO:0016020	membrane	GO:0055114	oxidation-reduction process	GO:0000104	succinate dehydrogenase activity	[S] COG3976 Uncharacterized protein conserved in bacteria
										GO:0010181	FMN binding
gene_1790	1.85432	10.0271	2.43494	0.000573949	0.000910558
gene_1791	106.813	495.605	2.2141	0	0	GO:0016020	membrane	GO:0006810	transport	GO:0042626	ATPase activity, coupled to transmembrane movement of substances
										GO:0005524	ATP binding
gene_1792	78.0734	321.408	2.0415	0	0							[V] COG0842 ABC-type multidrug transport system, permease component	ABC transporters
gene_1793	95.2916	398.752	2.06507	0	0					GO:0016887	ATPase activity	[V] COG1131 ABC-type multidrug transport system, ATPase component	ABC transporters
										GO:0000166	nucleotide binding
gene_1799	177.651	75.0836	-1.24248	2.74e-15	7.42e-15
gene_1801	486.126	56.3037	-3.11003	1.77e-91	7.8e-91

## Sheet: Table S2-3
Table S2-3 Differentally expressed genes of BM-LA14526 mid-term state versus VPNC state
gene	BM-LA14526 mid-term state	BM-LA14526 VPNC state	log2(Fold_change)	p-value	q-value	GO Component		GO Process		GO Function		COG	KEGG
gene_0008	106.849	39.5283	-1.43462	9.2567e-15	2.30208e-14	GO:0005886	plasma membrane
gene_0016	533.658	1139.92	1.09495	8.88178e-16	2.41841e-15			GO:0019262	N-acetylneuraminate catabolic process	GO:0004342	glucosamine-6-phosphate deaminase activity	[G] COG0363 6-phosphogluconolactonase/Glucosamine-6-phosphate isomerase/deaminase	Amino sugar and nucleotide sugar metabolism
								GO:0005975	carbohydrate metabolic process	GO:0016787	hydrolase activity
								GO:0006044	N-acetylglucosamine metabolic process
gene_0025	152.728	503.751	1.72175	0	0							[S] COG4633 Uncharacterized protein conserved in bacteria
gene_0026	107.781	388.514	1.84986	0	0	GO:0016021	integral to membrane			GO:0004008	copper-exporting ATPase activity	[P] COG2217 Cation transport ATPase
										GO:0046872	metal ion binding
										GO:0005524	ATP binding
gene_0027	47.7261	224.25	2.23226	0	0
gene_0028	176.54	647.525	1.87494	0	0	GO:0016021	integral to membrane	GO:0060003	copper ion export	GO:0008551	cadmium-exporting ATPase activity	[P] COG2217 Cation transport ATPase
										GO:0004008	copper-exporting ATPase activity
										GO:0046872	metal ion binding
										GO:0005524	ATP binding
gene_0035	715.536	1527.83	1.09439	6.66134e-16	1.96792e-15	GO:0005737	cytoplasm	GO:0002098	tRNA wobble uridine modification	GO:0050660	flavin adenine dinucleotide binding	[D] COG0445 NAD/FAD-utilizing enzyme apparently involved in cell division
								GO:0055114	oxidation-reduction process
gene_0036	560.073	1151.64	1.04	1.11022e-15	2.83115e-15	GO:0005737	cytoplasm	GO:0006184	GTP catabolic process	GO:0046872	metal ion binding	[R] COG0486 Predicted GTPase
								GO:0006400	tRNA modification	GO:0003924	GTPase activity
										GO:0005525	GTP binding
gene_0048	1572.65	3390.18	1.10816	1.11022e-15	2.83115e-15	GO:0005840	ribosome					[J] COG0360 Ribosomal protein S6	Ribosome
gene_0049	2941.92	6350.83	1.11019	8.88178e-16	2.41841e-15			GO:0006260	DNA replication	GO:0003697	single-stranded DNA binding	[L] COG0629 Single-stranded DNA-binding protein	Homologous recombination
													Mismatch repair
													DNA replication
gene_0055	188.779	67.5315	-1.48307	8.39524e-100	9.72987e-99			GO:0016310	phosphorylation	GO:0008865	fructokinase activity	[KG] COG1940 Transcriptional regulator/sugar kinase	Amino sugar and nucleotide sugar metabolism
													Fructose and mannose metabolism
gene_0056	85.2921	42.3072	-1.01151	0.000157245	0.000252935			GO:0016310	phosphorylation	GO:0008865	fructokinase activity		Starch and sucrose metabolism
gene_0066	1875.8	628.15	-1.57832	1.2335e-154	1.74232e-153			GO:0035335	peptidyl-tyrosine dephosphorylation
gene_0107	305.225	110.246	-1.46915	1.21037e-47	9.64027e-47	GO:0005576	extracellular region
						GO:0016020	membrane
gene_0108	140.781	42.0579	-1.743	2.62395e-48	2.09916e-47			GO:0006313	transposition, DNA-mediated	GO:0004803	transposase activity	[L] COG3464 Transposase and inactivated derivatives
										GO:0003677	DNA binding
gene_0118	24.9315	3.09168	-3.01151	1.59502e-05	2.72313e-05
gene_0119	229.528	109.302	-1.07035	2.51984e-50	2.03387e-49
gene_0120	302.306	135.732	-1.15525	1.31427e-16	6.88753e-16
gene_0126	1516.39	177.508	-3.09468	0	0							[M] COG0791 Cell wall-associated hydrolases (invasion-associated proteins)
gene_0127	562.156	245.172	-1.19718	1.39543e-220	2.33606e-219							[M] COG0791 Cell wall-associated hydrolases (invasion-associated proteins)
gene_0129	141.65	58.5294	-1.2751	7.03625e-28	4.43259e-27					GO:0000166	nucleotide binding
gene_0165	1241.83	210.921	-2.55769	6.16815e-272	1.09333e-270
gene_0166	1730.31	299.283	-2.53145	0	0
gene_0167	1557.25	277.28	-2.48959	0	0
gene_0173	1028.65	274.771	-1.90445	0	0			GO:0005975	carbohydrate metabolic process	GO:0030246	carbohydrate binding	[C] COG0554 Glycerol kinase	ABC transporters
								GO:0006508	proteolysis	GO:0008237	metallopeptidase activity
										GO:0008270	zinc ion binding
										GO:0004177	aminopeptidase activity
gene_0184	40.4295	17.8259	-1.18143	1.01554e-14	2.51864e-14			GO:0006200	ATP catabolic process	GO:0016829	lyase activity	[V] COG1131 ABC-type multidrug transport system, ATPase component
										GO:0005524	ATP binding
										GO:0016887	ATPase activity
gene_0205	852.992	161.46	-2.40136	0	0			GO:0005975	carbohydrate metabolic process	GO:0004574	oligo-1,6-glucosidase activity	[G] COG0366 Glycosidases	Starch and sucrose metabolism
										GO:0043169	cation binding		Galactose metabolism
gene_0206	1299.67	247.182	-2.3945	0	0			GO:0005975	carbohydrate metabolic process	GO:0043169	cation binding	[G] COG0366 Glycosidases
gene_0207	2988.75	306.098	-3.28748	0	0			GO:0005975	carbohydrate metabolic process	GO:0016787	hydrolase activity	[G] COG1554 Trehalose and maltose hydrolases (possible phosphorylases)	Starch and sucrose metabolism
										GO:0030246	carbohydrate binding
gene_0208	2882.26	271.317	-3.40915	0	0			GO:0005975	carbohydrate metabolic process	GO:0016787	hydrolase activity	[G] COG1554 Trehalose and maltose hydrolases (possible phosphorylases)	Starch and sucrose metabolism
										GO:0030246	carbohydrate binding
gene_0209	3398.07	418.379	-3.02183	0	0			GO:0005975	carbohydrate metabolic process	GO:0016787	hydrolase activity	[R] COG0637 Predicted phosphatase/phosphohexomutase	Starch and sucrose metabolism
										GO:0000287	magnesium ion binding
										GO:0008801	beta-phosphoglucomutase activity
gene_0210	4865.27	626.602	-2.9569	0	0			GO:0006810	transport	GO:0015423	maltose-transporting ATPase activity	[G] COG3839 ABC-type sugar transport systems, ATPase components	ABC transporters
								GO:0006200	ATP catabolic process	GO:0015430	glycerol-3-phosphate-transporting ATPase activity
										GO:0005524	ATP binding
gene_0211	3869.03	436.419	-3.14819	0	0
gene_0212	6110.06	720.886	-3.08334	0	0	GO:0043190	ATP-binding cassette (ABC) transporter complex					[G] COG2182 Maltose-binding periplasmic proteins/domains	Bacterial chemotaxis
gene_0213	4714.93	655.075	-2.8475	0	0	GO:0005886	plasma membrane	GO:0006810	transport	GO:0005215	transporter activity	[G] COG1175 ABC-type sugar transport systems, permease components
						GO:0016021	integral to membrane
gene_0214	4172.85	812.628	-2.36037	0	0	GO:0005886	plasma membrane	GO:0006810	transport	GO:0005215	transporter activity	[G] COG3833 ABC-type maltose transport systems, permease component	ABC transporters
						GO:0016021	integral to membrane
gene_0215	221.879	71.005	-1.64378	3.44696e-97	3.87087e-96					GO:0016779	nucleotidyltransferase activity	[R] COG2110 Predicted phosphatase homologous to the C-terminal domain of histone macroH2A1
gene_0216	33.2018	3.49342	-3.24855	2.02359e-10	4.30429e-10
gene_0219	655.109	165.565	-1.98434	2.2191e-214	3.58226e-213			GO:0006508	proteolysis	GO:0008233	peptidase activity	NULL
gene_0225	104.421	43.0961	-1.27678	5.60058e-08	1.07607e-07
gene_0243	439.49	184.456	-1.25255	0	0			GO:0006631	fatty acid metabolic process	GO:0050151	oleate hydratase activity	[S] COG4716 Myosin-crossreactive antigen
gene_0266	113.973	44.2598	-1.36462	1.37474e-18	7.46406e-18
gene_0294	94.3836	38.4117	-1.29699	8.66373e-32	5.7168e-31
gene_0295	108.127	39.5587	-1.45066	4.08138e-43	3.11356e-42
gene_0427	56.3927	24.6189	-1.19574	1.25174e-06	2.26768e-06
gene_0451	985.71	2215.61	1.16847	2.22045e-16	9.00127e-16			GO:0006200	ATP catabolic process	GO:0015415	phosphate ion transmembrane-transporting ATPase activity	[E] COG4608 ABC-type oligopeptide transport system, ATPase component
										GO:0005524	ATP binding
gene_0452	1152.86	2911.75	1.33667	6.66134e-16	1.96792e-15	GO:0016021	integral to membrane					[R] COG0390 ABC-type uncharacterized transport system, permease component
gene_0453	29.7907	215.153	2.85243	0	0							[K] COG1396 Predicted transcriptional regulators
gene_0462	190.773	431.176	1.17642	2.22045e-16	9.00127e-16					GO:0008080	N-acetyltransferase activity	[KR] COG0454 Histone acetyltransferase HPA2 and related acetyltransferases
gene_0470	1469.04	3050.67	1.05425	1.11022e-15	2.83115e-15	GO:0005737	cytoplasm	GO:0006457	protein folding	GO:0051087	chaperone binding	[O] COG0576 Molecular chaperone GrpE (heat shock protein)
								GO:0006950	response to stress	GO:0000774	adenyl-nucleotide exchange factor activity
										GO:0042803	protein homodimerization activity
gene_0471	1584.12	3584.7	1.17817	8.88178e-16	2.41841e-15			GO:0006950	response to stress	GO:0003677	DNA binding	[K] COG1420 Transcriptional regulator of heat shock gene
								GO:0006355	regulation of transcription, DNA-dependent
gene_0510	682.704	1369.97	1.00481	2.22045e-16	9.00127e-16			GO:0045454	cell redox homeostasis	GO:0009055	electron carrier activity	[OC] COG0526 Thiol-disulfide isomerase and thioredoxins
								GO:0006662	glycerol ether metabolic process	GO:0016853	isomerase activity
								GO:0055114	oxidation-reduction process	GO:0015035	protein disulfide oxidoreductase activity
gene_0536	76.7124	36.9944	-1.05215	0.000178428	0.000286245
gene_0540	161.841	80.1363	-1.01405	1.76871e-21	1.01518e-20	GO:0016020	membrane	GO:0008152	metabolic process	GO:0003824	catalytic activity	[I] COG0671 Membrane-associated phospholipid phosphatase
gene_0571	285.436	576.179	1.01335	0	0	GO:0005737	cytoplasm	GO:0006420	arginyl-tRNA aminoacylation	GO:0005524	ATP binding	[J] COG0751 Glycyl-tRNA synthetase, beta subunit	Aminoacyl-tRNA biosynthesis
								GO:0006426	glycyl-tRNA aminoacylation	GO:0004814	arginine-tRNA ligase activity
										GO:0004820	glycine-tRNA ligase activity
gene_0596	671.225	1416.63	1.07759	1.11022e-15	2.83115e-15			GO:0009058	biosynthetic process	GO:0016829	lyase activity	[C] COG3053 Citrate lyase synthetase	Two-component system
gene_0604	36.473	103.097	1.4991	0	0			GO:0008152	metabolic process	GO:0016773	phosphotransferase activity, alcohol group as acceptor	[G] COG1070 Sugar (pentulose and hexulose) kinases	Pentose phosphate pathway
										GO:0016301	kinase activity
										GO:0000166	nucleotide binding
gene_0615	23.8099	52.8375	1.15	2.57572e-13	6.11141e-13
gene_0616	65.5343	180.096	1.45844	2.22045e-16	9.00127e-16							[R] COG1106 Predicted ATPases
gene_0628	888.631	419.094	-1.08431	6.05718e-60	5.29053e-59
gene_0629	3010.28	665.097	-2.17826	0	0							[M] COG5632 N-acetylmuramoyl-L-alanine amidase
gene_0630	3219.13	919.812	-1.80726	0	0	GO:0030312	external encapsulating structure			GO:0016811	hydrolase activity, acting on carbon-nitrogen (but not peptide) bonds, in linear amides	[NU] COG1705 Muramidase (flagellum-specific)
gene_0631	167.315	345.117	1.04452	0	0
gene_0632	102.792	327.692	1.67261	0	0
gene_0641	99.9939	203.26	1.02341	2.22045e-16	9.00127e-16	GO:0005886	plasma membrane	GO:0071805	potassium ion transmembrane transport	GO:0015079	potassium ion transmembrane transporter activity	[P] COG3158 K+ transporter
						GO:0016021	integral to membrane
gene_0660	1320.9	3210.64	1.28134	1.11022e-15	2.83115e-15	GO:0005737	cytoplasm	GO:0046939	nucleotide phosphorylation	GO:0004017	adenylate kinase activity	[F] COG0563 Adenylate kinase and related kinases	Purine metabolism
								GO:0044209	AMP salvage	GO:0008270	zinc ion binding
										GO:0005524	ATP binding
gene_0661	1354.67	2921.87	1.10895	8.88178e-16	2.41841e-15	GO:0016021	integral to membrane	GO:0006605	protein targeting			[U] COG0201 Preprotein translocase subunit SecY	Protein export
						GO:0005886	plasma membrane	GO:0065002	intracellular protein transmembrane transport
gene_0663	1520.59	3106.3	1.03057	0	0	GO:0015934	large ribosomal subunit	GO:0006412	translation	GO:0003735	structural constituent of ribosome	[J] COG1841 Ribosomal protein L30/L7E	Ribosome
gene_0668	1708.79	3454.31	1.01542	2.22045e-16	9.00127e-16	GO:0015934	large ribosomal subunit	GO:0006412	translation	GO:0003735	structural constituent of ribosome	[J] COG0096 Ribosomal protein S8	Ribosome
gene_0702	2857.18	1415.48	-1.0133	2.00418e-216	3.26446e-215	GO:0005737	cytoplasm	GO:0044262	cellular carbohydrate metabolic process	GO:0004459	L-lactate dehydrogenase activity	[C] COG0039 Malate/lactate dehydrogenases	Glycolysis / Gluconeogenesis
								GO:0006096	glycolysis				Pyruvate metabolism
								GO:0055114	oxidation-reduction process				Cysteine and methionine metabolism
													Propanoate metabolism
gene_0712	228.336	557.772	1.28852	2.22045e-16	9.00127e-16	GO:0030288	outer membrane-bounded periplasmic space	GO:0006810	transport	GO:0005215	transporter activity	[ET] COG0834 ABC-type amino acid transport/signal transduction systems, periplasmic component/domain	ABC transporters
gene_0713	132.926	321.682	1.27501	0	0
gene_0714	147.945	389.526	1.39666	4.44089e-16	1.51208e-15			GO:0006200	ATP catabolic process	GO:0015419	sulfate transmembrane-transporting ATPase activity	[E] COG1126 ABC-type polar amino acid transport system, ATPase component	ABC transporters
										GO:0015416	organic phosphonate transmembrane-transporting ATPase activity
										GO:0005524	ATP binding
										GO:0015426	polar-amino acid-transporting ATPase activity
gene_0715	103.196	251.562	1.28553	6.66134e-16	1.96792e-15
gene_0716	118.959	307.519	1.37021	0	0	GO:0005886	plasma membrane	GO:0006810	transport	GO:0005215	transporter activity		ABC transporters
						GO:0016021	integral to membrane
gene_0717	159.306	376.378	1.24038	2.22045e-16	9.00127e-16	GO:0005886	plasma membrane	GO:0006810	transport	GO:0005215	transporter activity	[E] COG0765 ABC-type amino acid transport system, permease component	ABC transporters
						GO:0016021	integral to membrane
gene_0718	166.125	353.629	1.08997	4.44089e-16	1.51208e-15	GO:0005886	plasma membrane	GO:0006810	transport	GO:0005215	transporter activity	[E] COG0765 ABC-type amino acid transport system, permease component
						GO:0016021	integral to membrane
gene_0719	188.922	390.716	1.04833	0	0
gene_0720	1040	202.753	-2.35879	0	0			GO:0005975	carbohydrate metabolic process	GO:0004574	oligo-1,6-glucosidase activity	[G] COG0366 Glycosidases
										GO:0043169	cation binding
gene_0741	1027.66	359.744	-1.51432	0	0							[R] COG5263 FOG: Glucan-binding domain (YG repeat)
gene_0742	270.778	121.384	-1.15753	1.90035e-102	2.23106e-101			GO:0016310	phosphorylation	GO:0016301	kinase activity	[KG] COG1940 Transcriptional regulator/sugar kinase
gene_0743	298.742	118.199	-1.33768	5.00961e-135	6.65984e-134			GO:0006508	proteolysis	GO:0004177	aminopeptidase activity	[R] COG0596 Predicted hydrolases or acyltransferases (alpha/beta hydrolase superfamily)	Arginine and proline metabolism
gene_0744	108.181	47.2901	-1.19384	1.1164e-60	9.79831e-60	GO:0005886	plasma membrane	GO:0009401	phosphoenolpyruvate-dependent sugar phosphotransferase system	GO:0005351	sugar:hydrogen symporter activity	[G] COG1455 Phosphotransferase system cellobiose-specific component IIC	Phosphotransferase system (PTS)
						GO:0016021	integral to membrane			GO:0008982	protein-N(PI)-phosphohistidine-sugar phosphotransferase activity
gene_0750	58.0004	14.3133	-2.01871	3.34606e-47	2.65337e-46							[K] COG1737 Transcriptional regulators
gene_0752	302.665	812.201	1.42411	4.44089e-16	1.51208e-15
gene_0753	1263.74	581.685	-1.11939	0	0
gene_0768	848.841	269.976	-1.65266	0	0			GO:0044237	cellular metabolic process	GO:0050662	coenzyme binding	[M] COG1087 UDP-glucose 4-epimerase	Amino sugar and nucleotide sugar metabolism
								GO:0006012	galactose metabolic process	GO:0003978	UDP-glucose 4-epimerase activity		Galactose metabolism
gene_0769	651.245	196.173	-1.73107	0	0			GO:0006457	protein folding	GO:0003755	peptidyl-prolyl cis-trans isomerase activity	[S] COG3589 Uncharacterized conserved protein
								GO:0000413	protein peptidyl-prolyl isomerization
gene_0770	47.9623	15.2142	-1.65648	9.41638e-42	7.0061e-41	GO:0005886	plasma membrane	GO:0009401	phosphoenolpyruvate-dependent sugar phosphotransferase system	GO:0005351	sugar:hydrogen symporter activity	[G] COG1455 Phosphotransferase system cellobiose-specific component IIC	Phosphotransferase system (PTS)
						GO:0016021	integral to membrane			GO:0008982	protein-N(PI)-phosphohistidine-sugar phosphotransferase activity
gene_0771	46.9171	22.3701	-1.06854	1.50453e-24	9.12817e-24			GO:0005975	carbohydrate metabolic process	GO:0008422	beta-glucosidase activity	[G] COG2723 Beta-glucosidase/6-phospho-beta-glucosidase/beta-galactosidase
gene_0793	2314.41	68.0313	-5.0883	0	0	GO:0009986	cell surface	GO:0006096	glycolysis	GO:0004634	phosphopyruvate hydratase activity	[G] COG0148 Enolase	Glycolysis / Gluconeogenesis
						GO:0000015	phosphopyruvate hydratase complex			GO:0000287	magnesium ion binding		RNA degradation
						GO:0005576	extracellular region						Methane metabolism
gene_0829	35.6165	14.1702	-1.32969	2.38334e-08	4.69399e-08							[KR] COG0454 Histone acetyltransferase HPA2 and related acetyltransferases
gene_0833	51.6788	24.0464	-1.10375	1.93264e-13	4.6037e-13
gene_0835	50.9734	113.236	1.15152	2.22045e-16	9.00127e-16	GO:0016021	integral to membrane	GO:0055085	transmembrane transport			[GEPR] COG0477 Permeases of the major facilitator superfamily
gene_0836	28.9061	66.9116	1.21088	6.86118e-14	1.66287e-13					GO:0008080	N-acetyltransferase activity	NULL
gene_0846	458.354	179.914	-1.34915	1.61665e-152	2.19768e-151	GO:0005737	cytoplasm	GO:0044211	CTP salvage	GO:0017111	nucleoside-triphosphatase activity	[F] COG0572 Uridine kinase	Pyrimidine metabolism
								GO:0044206	UMP salvage	GO:0004849	uridine kinase activity		Drug metabolism - other enzymes
										GO:0016773	phosphotransferase activity, alcohol group as acceptor
								GO:0016310	phosphorylation	GO:0005524	ATP binding
gene_0847	301.483	129.163	-1.22288	1.12074e-204	1.77745e-203					GO:0004309	exopolyphosphatase activity	[FP] COG0248 Exopolyphosphatase	Purine metabolism
gene_0848	457.523	215.907	-1.08343	0	0	GO:0009358	polyphosphate kinase complex	GO:0016310	phosphorylation	GO:0005524	ATP binding	[P] COG0855 Polyphosphate kinase	RNA degradation
								GO:0006799	polyphosphate biosynthetic process	GO:0008976	polyphosphate kinase activity		Oxidative phosphorylation
gene_0864	1030.39	2716.36	1.39848	6.66134e-16	1.96792e-15					GO:0030246	carbohydrate binding	[K] COG2390 Transcriptional regulator, contains sigma factor-related N-terminal domain
gene_0865	8015.49	19729.3	1.29948	6.66134e-16	1.96792e-15	GO:0005737	cytoplasm	GO:0006096	glycolysis	GO:0051287	NAD binding	[G] COG0057 Glyceraldehyde-3-phosphate dehydrogenase/erythrose-4-phosphate dehydrogenase	Glycolysis / Gluconeogenesis
								GO:0055114	oxidation-reduction process	GO:0050661	NADP binding		Alzheimer's disease
gene_0866	2238.21	5135.19	1.19807	8.88178e-16	2.41841e-15	GO:0005737	cytoplasm	GO:0016310	phosphorylation	GO:0004618	phosphoglycerate kinase activity	[G] COG0126 3-phosphoglycerate kinase	Glycolysis / Gluconeogenesis
								GO:0006096	glycolysis	GO:0005524	ATP binding		Carbon fixation in photosynthetic organisms
gene_0867	2777.66	6035.97	1.11972	8.88178e-16	2.41841e-15	GO:0005737	cytoplasm	GO:0006094	gluconeogenesis	GO:0004807	triose-phosphate isomerase activity	[G] COG0149 Triosephosphate isomerase	Fructose and mannose metabolism
								GO:0006098	pentose-phosphate shunt				Glycolysis / Gluconeogenesis
								GO:0006096	glycolysis				Inositol phosphate metabolism
													Carbon fixation in photosynthetic organisms
gene_0949	156.365	69.3742	-1.17245	1.8636e-09	3.8245e-09
gene_0950	112.436	47.6886	-1.23739	7.5229e-25	4.61065e-24
gene_0956	87.5571	40.3636	-1.11717	6.35907e-21	3.60414e-20
gene_0959	546.202	1170.95	1.10017	4.44089e-16	1.51208e-15			GO:0015074	DNA integration	GO:0003676	nucleic acid binding	[L] COG2801 Transposase and inactivated derivatives
gene_0968	494.978	73.9888	-2.74199	2.5515e-77	2.49358e-76
gene_0973	262.945	701.954	1.41662	6.66134e-16	1.96792e-15	GO:0016021	integral to membrane	GO:0070588	calcium ion transmembrane transport	GO:0005388	calcium-transporting ATPase activity	[P] COG0474 Cation transport ATPase
										GO:0046872	metal ion binding
										GO:0005524	ATP binding
										GO:0008900	hydrogen:potassium-exchanging ATPase activity
gene_1014	272.351	81.6469	-1.738	0	0	GO:0016021	integral to membrane	GO:0000160	phosphorelay signal transduction system	GO:0005524	ATP binding	[T] COG5002 Signal transduction histidine kinase	Two-component system
								GO:0006355	regulation of transcription, DNA-dependent	GO:0000155	phosphorelay sensor kinase activity
								GO:0023014	signal transduction by phosphorylation
gene_1015	235.841	84.2687	-1.48475	6.99006e-191	1.07102e-189							[S] COG4863 Uncharacterized protein conserved in bacteria
gene_1016	255.101	114.589	-1.1546	5.07417e-87	5.39653e-86							[S] COG4853 Uncharacterized protein conserved in bacteria
gene_1017	235.122	113.904	-1.04559	4.24853e-66	3.89916e-65					GO:0008800	beta-lactamase activity	[R] COG1235 Metal-dependent hydrolases of the beta-lactamase superfamily I
gene_1067	30.4043	103.559	1.76811	1.61275e-11	3.58214e-11
gene_1068	52.3592	152.91	1.54617	0	0	GO:0005886	plasma membrane	GO:0006810	transport	GO:0005215	transporter activity	[P] COG2011 ABC-type metal ion transport system, permease component	ABC transporters
						GO:0016021	integral to membrane
gene_1069	68.4932	156.434	1.19152	1.88546e-09	3.8606e-09	GO:0005886	plasma membrane	GO:0006810	transport	GO:0005215	transporter activity		ABC transporters
						GO:0016021	integral to membrane
gene_1070	44.1684	110.741	1.3261	0	0	GO:0005886	plasma membrane	GO:0006200	ATP catabolic process	GO:0005524	ATP binding	[P] COG1135 ABC-type metal ion transport system, ATPase component	ABC transporters
								GO:0015821	methionine transport	GO:0016887	ATPase activity
gene_1071	26.9935	79.5519	1.55928	0	0							[P] COG1464 ABC-type metal ion transport system, periplasmic component/surface antigen	ABC transporters
gene_1082	19.7027	52.6243	1.41734	1.2618e-05	2.16651e-05			GO:0006313	transposition, DNA-mediated	GO:0004803	transposase activity
										GO:0003677	DNA binding
gene_1083	13.4879	30.246	1.16508	6.68739e-08	1.28352e-07			GO:0006313	transposition, DNA-mediated	GO:0004803	transposase activity	[L] COG3464 Transposase and inactivated derivatives
										GO:0003677	DNA binding
gene_1084	53.2048	26.4637	-1.00754	1.35179e-05	2.31883e-05
gene_1114	377.657	127.221	-1.56974	3.7823e-86	3.99907e-85					GO:0003677	DNA binding	[T] COG2337 Growth inhibitor
gene_1115	196.214	68.9538	-1.50873	2.81413e-21	1.59998e-20
gene_1116	402.291	142.589	-1.49638	7.86011e-46	6.09917e-45
gene_1141	1583.97	3716.7	1.23048	6.66134e-16	1.96792e-15
gene_1151	58.2192	135.558	1.21934	4.75671e-11	1.03866e-10
gene_1192	121.127	260.954	1.10728	2.22045e-16	9.00127e-16			GO:0008152	metabolic process	GO:0004619	phosphoglycerate mutase activity	[G] COG0406 Fructose-2,6-bisphosphatase	Glycolysis / Gluconeogenesis
													Methane metabolism
													Glycine, serine and threonine metabolism
gene_1230	385.456	181.866	-1.08369	0	0	GO:0005737	cytoplasm	GO:0006508	proteolysis	GO:0008239	dipeptidyl-peptidase activity	NULL
										GO:0004177	aminopeptidase activity
										GO:0008236	serine-type peptidase activity
gene_1246	77.752	223.41	1.52274	4.44089e-16	1.51208e-15	GO:0016020	membrane	GO:0006825	copper ion transport	GO:0019829	cation-transporting ATPase activity	[P] COG2217 Cation transport ATPase
										GO:0043167	ion binding
										GO:0000166	nucleotide binding
gene_1247	47.7467	191.176	2.00143	0	0							[K] COG3682 Predicted transcriptional regulator
gene_1254	85.138	39.8106	-1.09665	1.92946e-15	4.86537e-15
gene_1255	130.594	29.0981	-2.16609	1.94602e-21	1.11342e-20
gene_1256	78.8403	24.4132	-1.69127	5.94599e-54	4.97701e-53			GO:0006200	ATP catabolic process	GO:0005524	ATP binding	[R] COG4586 ABC-type uncharacterized transport system, ATPase component
										GO:0016887	ATPase activity
gene_1272	541.565	50.8221	-3.41361	1.50277e-65	1.37223e-64
gene_1273	753.288	117.484	-2.68074	2.77703e-59	2.41388e-58
gene_1274	722.839	66.9018	-3.43356	1.35985e-216	2.2351e-215
gene_1349	68.4932	28.5386	-1.26305	4.28028e-05	7.09326e-05
gene_1395	468.458	1554.21	1.73019	2.22045e-16	9.00127e-16	GO:0016021	integral to membrane	GO:0006835	dicarboxylic acid transport	GO:0017153	sodium:dicarboxylate symporter activity	[R] COG1823 Predicted Na+/dicarboxylate symporter
gene_1419	1204.71	2645.15	1.13466	8.88178e-16	2.41841e-15	GO:0005737	cytoplasm	GO:0090305	nucleic acid phosphodiester bond hydrolysis	GO:0003676	nucleic acid binding	[L] COG0816 Predicted endonuclease involved in recombination (possible Holliday junction resolvase in Mycoplasmas and B. subtilis)
								GO:0006310	DNA recombination	GO:0004518	nuclease activity
								GO:0006281	DNA repair
gene_1424	94.2568	199.912	1.0847	2.22045e-16	9.00127e-16	GO:0005737	cytoplasm	GO:0006261	DNA-dependent DNA replication	GO:0003887	DNA-directed DNA polymerase activity	[L] COG0389 Nucleotidyltransferase/DNA polymerase involved in DNA repair
								GO:0006281	DNA repair	GO:0000287	magnesium ion binding
										GO:0003684	damaged DNA binding
gene_1445	475.638	959.855	1.01295	0	0			GO:0006810	transport	GO:0005215	transporter activity
gene_1477	394.469	58.3335	-2.75752	4.27478e-84	4.44184e-83
gene_1499	1346.6	447.234	-1.59022	1.56009e-194	2.4316e-193
gene_1561	903.436	398.616	-1.18042	0	0			GO:0055114	oxidation-reduction process	GO:0009013	succinate-semialdehyde dehydrogenase [NAD(P)+] activity	[C] COG1012 NAD-dependent aldehyde dehydrogenases	Alanine, aspartate and glutamate metabolism
													Butanoate metabolism
													Tyrosine metabolism
gene_1562	333.306	146.432	-1.18662	7.27607e-30	4.68154e-29							[C] COG1012 NAD-dependent aldehyde dehydrogenases	Alanine, aspartate and glutamate metabolism
													Butanoate metabolism
													Tyrosine metabolism
gene_1563	601.38	260.383	-1.20764	5.08895e-110	6.30193e-109			GO:0055114	oxidation-reduction process	GO:0009013	succinate-semialdehyde dehydrogenase [NAD(P)+] activity	[C] COG1012 NAD-dependent aldehyde dehydrogenases	Alanine, aspartate and glutamate metabolism
													Butanoate metabolism
													Tyrosine metabolism
gene_1588	23.5528	10.638	-1.14667	1.10257e-06	2.00548e-06
gene_1626	1377.7	372.665	-1.88631	0	0			GO:0016310	phosphorylation	GO:0016301	kinase activity	[G] COG1263 Phosphotransferase system IIC components, glucose/maltose/N-acetylglucosamine-specific	Phosphotransferase system (PTS)
								GO:0009401	phosphoenolpyruvate-dependent sugar phosphotransferase system	GO:0005351	sugar:hydrogen symporter activity
										GO:0008982	protein-N(PI)-phosphohistidine-sugar phosphotransferase activity
gene_1632	205.096	639.47	1.64058	4.44089e-16	1.51208e-15			GO:0008152	metabolic process	GO:0008253	5'-nucleotidase activity	[R] COG1011 Predicted hydrolase (HAD superfamily)
										GO:0046872	metal ion binding
										GO:0008967	phosphoglycolate phosphatase activity
gene_1633	33.8931	79.1203	1.22306	3.85036e-08	7.49349e-08
gene_1634	180.177	418.837	1.21697	2.22045e-16	9.00127e-16					GO:0016787	hydrolase activity	[E] COG2755 Lysophospholipase L1 and related esterases
gene_1638	79.5434	160.996	1.01721	0	0					GO:0008817	cob(I)yrinic acid a,c-diamide adenosyltransferase activity	[S] COG2096 Uncharacterized conserved protein
gene_1660	323.486	145.312	-1.15455	0	0					GO:0003676	nucleic acid binding	[R] COG1203 Predicted helicases
										GO:0005524	ATP binding
										GO:0008026	ATP-dependent helicase activity
gene_1698	45.4345	21.2761	-1.09455	7.965e-19	4.36385e-18	GO:0016021	integral to membrane	GO:0006812	cation transport	GO:0046872	metal ion binding	[P] COG0474 Cation transport ATPase
										GO:0005524	ATP binding
										GO:0008553	hydrogen-exporting ATPase activity, phosphorylative mechanism
gene_1699	43.5809	11.2895	-1.94871	8.07296e-47	6.29134e-46					GO:0043167	ion binding	[P] COG0474 Cation transport ATPase
										GO:0000166	nucleotide binding
										GO:0019829	cation-transporting ATPase activity
gene_1702	37.3036	14.1024	-1.40337	3.77021e-13	8.88727e-13
gene_1708	4749.15	2106.96	-1.17251	0	0			GO:0006094	gluconeogenesis	GO:0046872	metal ion binding	[G] COG0574 Phosphoenolpyruvate synthase/pyruvate phosphate dikinase	Pyruvate metabolism
								GO:0006090	pyruvate metabolic process	GO:0008986	pyruvate, water dikinase activity		Carbon fixation pathways in prokaryotes
								GO:0016310	phosphorylation	GO:0005524	ATP binding		Methane metabolism
gene_1720	812.229	342.849	-1.24431	5.65546e-47	4.44568e-46
gene_1721	261.979	78.7805	-1.73354	7.90053e-28	4.95977e-27
gene_1722	781.906	231.516	-1.75588	1.66168e-153	2.32893e-152
gene_1727	296.056	139.027	-1.09051	1.09143e-120	1.4095e-119
gene_1728	65.0546	30.9869	-1.06999	4.11181e-22	2.3904e-21					GO:0017111	nucleoside-triphosphatase activity	[R] COG4152 ABC-type uncharacterized transport system, ATPase component
										GO:0000166	nucleotide binding
gene_1737	540.237	262.324	-1.04224	2.68355e-123	3.5415e-122					GO:0003824	catalytic activity	[S] COG1359 Uncharacterized conserved protein
gene_1738	128.672	344.959	1.42273	2.22045e-16	9.00127e-16							[I] COG0331 (acyl-carrier-protein) S-malonyltransferase	Fatty acid biosynthesis
gene_1747	404.43	66.1355	-2.61239	0	0					GO:0008800	beta-lactamase activity	[V] COG1680 Beta-lactamase class C and other penicillin binding proteins
gene_1765	94.064	7.39888	-3.66826	2.52567e-20	1.41814e-19
gene_1767	4309.59	579.976	-2.89349	0	0
gene_1790	1.44391	10.0271	2.79585	0.000245305	0.000389729
gene_1791	43.7111	495.605	3.50312	0	0	GO:0016020	membrane	GO:0006810	transport	GO:0042626	ATPase activity, coupled to transmembrane movement of substances
										GO:0005524	ATP binding
gene_1792	32.2049	321.408	3.31905	0	0							[V] COG0842 ABC-type multidrug transport system, permease component	ABC transporters
gene_1793	39.2247	398.752	3.34566	0	0					GO:0016887	ATPase activity	[V] COG1131 ABC-type multidrug transport system, ATPase component	ABC transporters
gene_1801	742.734	56.3037	-3.72154	1.95327e-160	2.80279e-159
gene_1823	32.4606	108.013	1.73444	0	0
gene_1824	29.4757	93.5321	1.66594	0	0

## Sheet: Table S2-4
Table S2-4 Differentally expressed genes of BM-LA14527 normal state versus mid-term state
gene	BM-LA14527 normal state	BM-LA14527 mid-term state	log2(Fold_change)	p-value	q-value	GO Component		GO Process		GO Function		COG	KEGG
gene_0008	126.628	38.9644	-1.70037	1.19045e-22	2.73984e-22	GO:0005886	plasma membrane
gene_0010	884.931	287.154	-1.62374	0	0							[R] COG1744 Uncharacterized ABC-type transport system, periplasmic component/surface lipoprotein
gene_0012	170.162	65.8835	-1.36892	1.1479e-146	3.48414e-146			GO:0006200	ATP catabolic process	GO:0005524	ATP binding	[R] COG3845 ABC-type uncharacterized transport systems, ATPase components
								GO:0008643	carbohydrate transport	GO:0015407	monosaccharide-transporting ATPase activity
gene_0013	197.956	83.3322	-1.24823	2.14863e-111	6.35109e-111	GO:0005886	plasma membrane	GO:0006810	transport	GO:0005215	transporter activity	[R] COG4603 ABC-type uncharacterized transport system, permease component
						GO:0016021	integral to membrane
gene_0014	226.851	94.4114	-1.26471	2.86428e-108	8.42518e-108	GO:0005886	plasma membrane	GO:0006810	transport	GO:0005215	transporter activity	[R] COG1079 Uncharacterized ABC-type transport system, permease component
						GO:0016021	integral to membrane
gene_0030	179.896	75.2769	-1.25688	7.85943e-138	2.37357e-137	GO:0016020	membrane	GO:0055085	transmembrane transport	GO:0005247	voltage-gated chloride channel activity	[P] COG0038 Chloride channel protein EriC
								GO:0006813	potassium ion transport	GO:0008324	cation transmembrane transporter activity
								GO:0006821	chloride transport
gene_0033	9208.42	3718.95	-1.30806	0	0			GO:0055114	oxidation-reduction process	GO:0000287	magnesium ion binding	[EH] COG0028 Thiamine pyrophosphate-requiring enzymes [acetolactate synthase, pyruvate dehydrogenase (cytochrome), glyoxylate carboligase, phosphonopyruvate decarboxylase]	Pyruvate metabolism
										GO:0030976	thiamine pyrophosphate binding
gene_0034	7615.31	3151.41	-1.27291	0	0			GO:0055114	oxidation-reduction process	GO:0000287	magnesium ion binding	[EH] COG0028 Thiamine pyrophosphate-requiring enzymes [acetolactate synthase, pyruvate dehydrogenase (cytochrome), glyoxylate carboligase, phosphonopyruvate decarboxylase]	Pyruvate metabolism
										GO:0030976	thiamine pyrophosphate binding
gene_0055	164.892	71.5241	-1.20502	9.47942e-68	2.61407e-67			GO:0016310	phosphorylation	GO:0008865	fructokinase activity	[KG] COG1940 Transcriptional regulator/sugar kinase	Amino sugar and nucleotide sugar metabolism
													Fructose and mannose metabolism
gene_0066	914.558	2428.1	1.40868	0	0			GO:0035335	peptidyl-tyrosine dephosphorylation
gene_0073	524.654	1068.55	1.02622	0	0			GO:0009403	toxin biosynthetic process	GO:0004725	protein tyrosine phosphatase activity	[T] COG2365 Protein tyrosine/serine phosphatase
gene_0075	186.639	392.268	1.07159	0	0	GO:0016020	membrane
gene_0095	253.163	1830.92	2.85443	0	0	GO:0005622	intracellular	GO:0006355	regulation of transcription, DNA-dependent	GO:0003700	sequence-specific DNA binding transcription factor activity	[KG] COG1349 Transcriptional regulators of sugar metabolism
										GO:0003677	DNA binding
gene_0096	357.416	1488.31	2.058	0	0			GO:0005975	carbohydrate metabolic process	GO:0008662	1-phosphofructokinase activity	[G] COG1105 Fructose-1-phosphate kinase and related fructose-6-phosphate kinase (PfkB)	Fructose and mannose metabolism
								GO:0016310	phosphorylation
gene_0097	651.15	1661.52	1.35144	0	0	GO:0005886	plasma membrane	GO:0009401	phosphoenolpyruvate-dependent sugar phosphotransferase system	GO:0005351	sugar:hydrogen symporter activity	[G] COG1299 Phosphotransferase system, fructose-specific IIC component	Fructose and mannose metabolism
						GO:0016021	integral to membrane			GO:0008982	protein-N(PI)-phosphohistidine-sugar phosphotransferase activity
gene_0107	262.282	106.519	-1.30001	2.29122e-36	5.7567e-36	GO:0005576	extracellular region
						GO:0016020	membrane
gene_0108	70.1396	29.6763	-1.24092	1.87107e-16	4.08295e-16			GO:0006313	transposition, DNA-mediated	GO:0004803	transposase activity	[L] COG3464 Transposase and inactivated derivatives
										GO:0003677	DNA binding
gene_0117	1064.58	370.295	-1.52354	0	0			GO:0055114	oxidation-reduction process	GO:0005507	copper ion binding	[Q] COG2132 Putative multicopper oxidases
								GO:0051301	cell division
gene_0126	1062.55	168.001	-2.66099	0	0							[M] COG0791 Cell wall-associated hydrolases (invasion-associated proteins)
gene_0127	860.682	291.435	-1.56231	0	0							[M] COG0791 Cell wall-associated hydrolases (invasion-associated proteins)
gene_0134	1459.59	482.687	-1.5964	0	0			GO:0008152	metabolic process	GO:0016887	ATPase activity	[E] COG1125 ABC-type proline/glycine betaine transport systems, ATPase components	ABC transporters
										GO:0000166	nucleotide binding
gene_0135	1609.62	643.698	-1.32226	0	0	GO:0016021	integral to membrane	GO:0006810	transport	GO:0015418	quaternary-ammonium-compound-transporting ATPase activity	[E] COG1174 ABC-type proline/glycine betaine transport systems, permease component
						GO:0005886	plasma membrane
gene_0136	1411.5	643.89	-1.13234	0	0							[M] COG1732 Periplasmic glycine betaine/choline-binding (lipo)protein of an ABC-type transport system (osmoprotectant binding protein)	ABC transporters
gene_0137	1260.51	519.458	-1.27893	0	0	GO:0016021	integral to membrane	GO:0006810	transport	GO:0005524	ATP binding	[E] COG1174 ABC-type proline/glycine betaine transport systems, permease component	ABC transporters
						GO:0005886	plasma membrane			GO:0005215	transporter activity
gene_0138	251.334	862.092	1.77824	0	0							[M] COG1732 Periplasmic glycine betaine/choline-binding (lipo)protein of an ABC-type transport system (osmoprotectant binding protein)	ABC transporters
gene_0140	104.321	230.062	1.14099	0	0							[M] COG1732 Periplasmic glycine betaine/choline-binding (lipo)protein of an ABC-type transport system (osmoprotectant binding protein)	ABC transporters
gene_0149	417.384	878.864	1.07426	0	0	GO:0005840	ribosome					[J] COG1544 Ribosome-associated protein Y (PSrp-1)
gene_0157	408.203	1184.25	1.53661	0	0			GO:0005975	carbohydrate metabolic process	GO:0008966	phosphoglucosamine mutase activity	[G] COG1109 Phosphomannomutase	Purine metabolism
										GO:0004614	phosphoglucomutase activity		Amino sugar and nucleotide sugar metabolism
										GO:0004615	phosphomannomutase activity
										GO:0004619	phosphoglycerate mutase activity
gene_0158	352.512	135.395	-1.3805	0	0	GO:0005737	cytoplasm	GO:0090305	nucleic acid phosphodiester bond hydrolysis	GO:0003677	DNA binding	[L] COG0556 Helicase subunit of the DNA excision repair complex	Nucleotide excision repair
								GO:0006289	nucleotide-excision repair	GO:0005524	ATP binding
								GO:0009432	SOS response	GO:0004386	helicase activity
										GO:0009381	excinuclease ABC activity
gene_0159	621.758	215.38	-1.52947	0	0	GO:0043190	ATP-binding cassette (ABC) transporter complex	GO:0090305	nucleic acid phosphodiester bond hydrolysis	GO:0008270	zinc ion binding	[L] COG0178 Excinuclease ATPase subunit	Nucleotide excision repair
						GO:0009380	excinuclease repair complex	GO:0006810	transport	GO:0003677	DNA binding
						GO:0005737	cytoplasm	GO:0006289	nucleotide-excision repair	GO:0005524	ATP binding
								GO:0009432	SOS response	GO:0016887	ATPase activity
								GO:0006200	ATP catabolic process	GO:0009381	excinuclease ABC activity
gene_0165	728.441	217.513	-1.74371	1.19563e-104	3.49983e-104
gene_0166	1174.03	334.209	-1.81265	0	0
gene_0167	1104.05	311.069	-1.8275	0	0
gene_0168	444.544	170.943	-1.37881	1.09836e-113	3.26263e-113			GO:0006355	regulation of transcription, DNA-dependent	GO:0003700	sequence-specific DNA binding transcription factor activity	[P] COG0735 Fe2+/Zn2+ uptake regulation proteins
										GO:0003677	DNA binding
gene_0176	62.3674	216.554	1.79586	0	0			GO:0006313	transposition, DNA-mediated	GO:0004803	transposase activity	[L] COG3547 Transposase and inactivated derivatives
										GO:0003677	DNA binding
gene_0215	147.43	73.4518	-1.00516	3.20248e-33	7.92516e-33					GO:0016779	nucleotidyltransferase activity	[R] COG2110 Predicted phosphatase homologous to the C-terminal domain of histone macroH2A1
gene_0218	284.996	914.022	1.68129	0	0					GO:0016874	ligase activity
gene_0219	418.326	164.918	-1.34288	4.22316e-84	1.2031e-83			GO:0006508	proteolysis	GO:0008233	peptidase activity	NULL
gene_0235	124.889	298.091	1.25511	0	0							[R] COG0628 Predicted permease
gene_0256	1089.22	2883.49	1.40452	0	0
gene_0266	24.5622	53.2775	1.11709	6.06317e-08	1.04063e-07
gene_0267	329.918	733.417	1.15253	0	0			GO:0008299	isoprenoid biosynthetic process	GO:0004421	hydroxymethylglutaryl-CoA synthase activity	[I] COG3425 3-hydroxy-3-methylglutaryl CoA synthase	Terpenoid backbone biosynthesis
								GO:0015936	coenzyme A metabolic process	GO:0050662	coenzyme binding		Synthesis and degradation of ketone bodies
								GO:0055114	oxidation-reduction process	GO:0004420	hydroxymethylglutaryl-CoA reductase (NADPH) activity		Butanoate metabolism
													Valine, leucine and isoleucine degradation
gene_0268	187.934	478.658	1.34877	0	0			GO:0008299	isoprenoid biosynthetic process	GO:0042282	hydroxymethylglutaryl-CoA reductase activity	[I] COG1257 Hydroxymethylglutaryl-CoA reductase	Terpenoid backbone biosynthesis
								GO:0015936	coenzyme A metabolic process	GO:0004421	hydroxymethylglutaryl-CoA synthase activity
								GO:0055114	oxidation-reduction process	GO:0050662	coenzyme binding
										GO:0004420	hydroxymethylglutaryl-CoA reductase (NADPH) activity
gene_0269	150.507	315.238	1.06661	0	0			GO:0008152	metabolic process	GO:0003985	acetyl-CoA C-acetyltransferase activity	[I] COG0183 Acetyl-CoA acetyltransferase	Terpenoid backbone biosynthesis
													Synthesis and degradation of ketone bodies
													Valine, leucine and isoleucine degradation
													Pyruvate metabolism
													Carbon fixation pathways in prokaryotes
													Propanoate metabolism
													Butanoate metabolism
													Two-component system
													Fatty acid metabolism
													Benzoate degradation
													Glyoxylate and dicarboxylate metabolism
													Lysine degradation
													Tryptophan metabolism
gene_0273	872.426	331.302	-1.39689	0	0			GO:0009987	cellular process	GO:0046872	metal ion binding	[J] COG0024 Methionine aminopeptidase
								GO:0006508	proteolysis	GO:0008235	metalloexopeptidase activity
										GO:0004177	aminopeptidase activity
gene_0283	63.4703	138.312	1.12377	0	0					GO:0003676	nucleic acid binding	[LKJ] COG0513 Superfamily II DNA and RNA helicases
										GO:0005524	ATP binding
										GO:0008026	ATP-dependent helicase activity
gene_0284	62.1126	244.242	1.97535	0	0			GO:0005975	carbohydrate metabolic process	GO:0003796	lysozyme activity
								GO:0009253	peptidoglycan catabolic process
								GO:0016998	cell wall macromolecule catabolic process
gene_0289	78.868	584.092	2.88868	0	0
gene_0297	515.908	227.869	-1.17891	1.36965e-267	4.47236e-267			GO:0009058	biosynthetic process	GO:0004121	cystathionine beta-lyase activity	[E] COG1168 Bifunctional PLP-dependent enzyme with beta-cystathionase and maltose regulon repressor activities	Cysteine and methionine metabolism
										GO:0030170	pyridoxal phosphate binding		Selenocompound metabolism
										GO:0008483	transaminase activity		Nitrogen metabolism
													Sulfur metabolism
gene_0303	100.717	250.446	1.31419	0	0			GO:0008152	metabolic process	GO:0008484	sulfuric ester hydrolase activity	[M] COG1368 Phosphoglycerol transferase and related proteins, alkaline phosphatase superfamily
										GO:0016740	transferase activity
gene_0306	74.2295	34.4995	-1.10542	1.32585e-39	3.37812e-39	GO:0016021	integral to membrane	GO:0055085	transmembrane transport			[GEPR] COG0477 Permeases of the major facilitator superfamily
gene_0307	353.546	159.713	-1.14642	2.99752e-26	7.08825e-26
gene_0333	1079.8	2565.1	1.24825	0	0			GO:0006950	response to stress			[T] COG0589 Universal stress protein UspA and related nucleotide-binding proteins
gene_0334	666.8	1644.56	1.30238	0	0
gene_0336	294.248	131.872	-1.15789	2.50609e-167	7.72318e-167					GO:0005524	ATP binding	[L] COG2256 ATPase related to the helicase subunit of the Holliday junction resolvase
										GO:0004386	helicase activity
gene_0337	201.596	90.0533	-1.16262	1.30528e-42	3.37806e-42							[S] COG5506 Uncharacterized conserved protein
gene_0339	146.966	380.724	1.37326	0	0	GO:0016021	integral to membrane	GO:0000921	septin ring assembly			[D] COG4477 Negative regulator of septation ring formation
						GO:0005940	septin ring	GO:0051301	cell division
gene_0350	1566.77	3609.12	1.20385	0	0			GO:0051301	cell division			[S] COG2001 Uncharacterized protein conserved in bacteria
gene_0395	19.5906	8.69905	-1.17123	3.08991e-07	5.16603e-07							[L] COG1555 DNA uptake protein and related DNA-binding proteins
gene_0417	298.01	112.257	-1.40856	4.46672e-204	1.42009e-203	GO:0016021	integral to membrane	GO:0003333	amino acid transmembrane transport	GO:0015171	amino acid transmembrane transporter activity	[E] COG0531 Amino acid transporters
gene_0418	70.0294	26.6188	-1.39552	1.10611e-06	1.81905e-06
gene_0425	308.254	684.609	1.15116	0	0
gene_0441	687.957	315.51	-1.12463	1.43413e-257	4.66608e-257	GO:0005737	cytoplasm	GO:0044262	cellular carbohydrate metabolic process	GO:0004459	L-lactate dehydrogenase activity	[C] COG0039 Malate/lactate dehydrogenases	Glycolysis / Gluconeogenesis
								GO:0006096	glycolysis				Pyruvate metabolism
								GO:0055114	oxidation-reduction process				Propanoate metabolism
													Cysteine and methionine metabolism
gene_0444	811.552	317.475	-1.35404	1.82928e-53	4.8736e-53	GO:0005737	cytoplasm	GO:0006432	phenylalanyl-tRNA aminoacylation	GO:0005524	ATP binding	[J] COG0016 Phenylalanyl-tRNA synthetase alpha subunit	Aminoacyl-tRNA biosynthesis
										GO:0004826	phenylalanine-tRNA ligase activity
										GO:0000287	magnesium ion binding
										GO:0000049	tRNA binding
gene_0445	557.453	231.855	-1.26563	6.55207e-289	2.1629e-288	GO:0005737	cytoplasm	GO:0006432	phenylalanyl-tRNA aminoacylation	GO:0005524	ATP binding	[J] COG0016 Phenylalanyl-tRNA synthetase alpha subunit	Aminoacyl-tRNA biosynthesis
										GO:0004826	phenylalanine-tRNA ligase activity
										GO:0000287	magnesium ion binding
										GO:0000049	tRNA binding
gene_0448	23.2676	57.3219	1.30076	1.72436e-06	2.81023e-06
gene_0456	96.6499	354.478	1.87486	0	0	GO:0016020	membrane	GO:0008152	metabolic process	GO:0003824	catalytic activity	[I] COG0671 Membrane-associated phospholipid phosphatase
gene_0462	151.297	336.319	1.15245	0	0					GO:0008080	N-acetyltransferase activity	[KR] COG0454 Histone acetyltransferase HPA2 and related acetyltransferases
gene_0470	1595.64	3999.97	1.32585	0	0	GO:0005737	cytoplasm	GO:0006457	protein folding	GO:0051087	chaperone binding	[O] COG0576 Molecular chaperone GrpE (heat shock protein)
								GO:0006950	response to stress	GO:0000774	adenyl-nucleotide exchange factor activity
										GO:0042803	protein homodimerization activity
gene_0471	1831.68	4887.24	1.41585	0	0			GO:0006950	response to stress	GO:0003677	DNA binding	[K] COG1420 Transcriptional regulator of heat shock gene
								GO:0006355	regulation of transcription, DNA-dependent
gene_0497	142.734	315.772	1.14555	0	0			GO:0008152	metabolic process	GO:0008967	phosphoglycolate phosphatase activity	[R] COG2179 Predicted hydrolase of the HAD superfamily
gene_0532	123.204	302.713	1.2969	0	0							[KT] COG1983 Putative stress-responsive transcriptional regulator
gene_0551	91.99	396.334	2.10717	0	0
gene_0552	195.853	835.065	2.09212	0	0	GO:0016021	integral to membrane	GO:0006508	proteolysis	GO:0008236	serine-type peptidase activity	[U] COG0681 Signal peptidase I	Protein export
gene_0553	158.599	440.205	1.47279	0	0
gene_0565	123.827	252.036	1.0253	0	0			GO:0032259	methylation	GO:0016429	tRNA (adenine-N1-)-methyltransferase activity	[R] COG2384 Predicted SAM-dependent methyltransferase
gene_0567	336.584	165.567	-1.02355	6.21734e-78	1.75463e-77					GO:0016798	hydrolase activity, acting on glycosyl bonds
gene_0584	493.027	225.457	-1.12881	0	0	GO:0005737	cytoplasm	GO:0006422	aspartyl-tRNA aminoacylation	GO:0003676	nucleic acid binding	[J] COG0173 Aspartyl-tRNA synthetase	Aminoacyl-tRNA biosynthesis
										GO:0005524	ATP binding
										GO:0004815	aspartate-tRNA ligase activity
gene_0588	109.025	228.933	1.07027	0	0	GO:0005840	ribosome	GO:0006479	protein methylation	GO:0008276	protein methyltransferase activity	[J] COG2264 Ribosomal protein L11 methylase
gene_0604	43.0447	109.058	1.34119	0	0			GO:0008152	metabolic process	GO:0016773	phosphotransferase activity, alcohol group as acceptor	[G] COG1070 Sugar (pentulose and hexulose) kinases	Pentose phosphate pathway
										GO:0016301	kinase activity
										GO:0000166	nucleotide binding
gene_0615	11.4042	37.6696	1.72384	0	0
gene_0616	26.7245	135.806	2.34531	0	0							[R] COG1106 Predicted ATPases
gene_0625	27.8202	56.1524	1.01321	0	0			GO:0044237	cellular metabolic process			[K] COG1737 Transcriptional regulators
gene_0628	203.425	755.022	1.89202	0	0
gene_0629	2499.52	834.428	-1.58279	0	0							[M] COG5632 N-acetylmuramoyl-L-alanine amidase
gene_0632	91.6397	231.915	1.33955	0	0
gene_0636	80.4221	209.691	1.3826	0	0
gene_0637	52.1499	169.579	1.70122	0	0
gene_0643	115.726	50.3605	-1.20035	1.44442e-25	3.40672e-25	GO:0030288	outer membrane-bounded periplasmic space	GO:0015716	organic phosphonate transport	GO:0015604	organic phosphonate transmembrane transporter activity	[P] COG3221 ABC-type phosphate/phosphonate transport system, periplasmic component	ABC transporters
gene_0706	582.042	1363.95	1.2286	0	0					GO:0030170	pyridoxal phosphate binding	[M] COG0787 Alanine racemase	D-Alanine metabolism
										GO:0008784	alanine racemase activity
gene_0707	596.4	1328.75	1.15572	0	0								Pantothenate and CoA biosynthesis
gene_0708	513.299	1130.09	1.13857	0	0	GO:0005737	cytoplasm	GO:0006633	fatty acid biosynthetic process	GO:0008897	holo-[acyl-carrier-protein] synthase activity	[I] COG0736 Phosphopantetheinyl transferase (holo-ACP synthase)	Pantothenate and CoA biosynthesis
								GO:0009059	macromolecule biosynthetic process	GO:0000287	magnesium ion binding
gene_0719	2845.87	1271.25	-1.16262	1.24705e-170	3.84967e-170
gene_0749	118.672	58.4355	-1.02206	1.25753e-84	3.58813e-84	GO:0016021	integral to membrane	GO:0009401	phosphoenolpyruvate-dependent sugar phosphotransferase system	GO:0008982	protein-N(PI)-phosphohistidine-sugar phosphotransferase activity	[G] COG1263 Phosphotransferase system IIC components, glucose/maltose/N-acetylglucosamine-specific	Phosphotransferase system (PTS)
						GO:0005886	plasma membrane	GO:0016310	phosphorylation	GO:0016301	kinase activity		Starch and sucrose metabolism
										GO:0005351	sugar:hydrogen symporter activity
gene_0752	109.022	586.313	2.42705	0	0
gene_0808	434.158	1039.3	1.25932	0	0
gene_0811	134.248	59.1553	-1.18232	4.85534e-152	1.47867e-151			GO:0006200	ATP catabolic process	GO:0005524	ATP binding	[L] COG0178 Excinuclease ATPase subunit	Nucleotide excision repair
										GO:0016887	ATPase activity
gene_0814	67.5974	164.1	1.27954	0	0
gene_0815	100.396	207.642	1.0484	0	0
gene_0817	1131.86	236.001	-2.26183	0	0			GO:0006541	glutamine metabolic process	GO:0016740	transferase activity	[R] COG2071 Predicted glutamine amidotransferases
gene_0818	811.297	215.046	-1.91558	0	0	GO:0016021	integral to membrane	GO:0006835	dicarboxylic acid transport	GO:0017153	sodium:dicarboxylate symporter activity	[E] COG0531 Amino acid transporters
								GO:0003333	amino acid transmembrane transport	GO:0015171	amino acid transmembrane transporter activity
gene_0827	31.2032	14.4049	-1.11513	5.74109e-13	1.14505e-12							[L] COG3464 Transposase and inactivated derivatives
gene_0836	30.7826	65.1691	1.08207	1.99263e-12	3.90115e-12					GO:0008080	N-acetyltransferase activity	NULL
gene_0837	612.403	1404.66	1.19767	0	0			GO:0008152	metabolic process	GO:0048037	cofactor binding	[CHR] COG1052 Lactate dehydrogenase and related dehydrogenases	Pyruvate metabolism
										GO:0016616	oxidoreductase activity, acting on the CH-OH group of donors, NAD or NADP as acceptor
gene_0841	44.8732	17.0416	-1.39679	1.616e-05	2.52124e-05
gene_0842	73.8024	30.5677	-1.27166	1.33833e-21	3.07237e-21
gene_0847	417.702	197.091	-1.08361	2.63676e-247	8.53291e-247					GO:0004309	exopolyphosphatase activity	[FP] COG0248 Exopolyphosphatase	Purine metabolism
gene_0848	707.646	332.21	-1.09093	0	0	GO:0009358	polyphosphate kinase complex	GO:0016310	phosphorylation	GO:0005524	ATP binding	[P] COG0855 Polyphosphate kinase	RNA degradation
								GO:0006799	polyphosphate biosynthetic process	GO:0008976	polyphosphate kinase activity		Oxidative phosphorylation
gene_0849	972.861	423.042	-1.20143	0	0							[S] COG4320 Uncharacterized protein conserved in bacteria
gene_0856	5174.61	1758.17	-1.55738	0	0			GO:0006879	cellular iron ion homeostasis	GO:0016722	oxidoreductase activity, oxidizing metal ions	[P] COG0783 DNA-binding ferritin-like protein (oxidative damage protectant)
								GO:0006950	response to stress	GO:0008199	ferric iron binding
								GO:0055114	oxidation-reduction process
gene_0857	78.3991	14.9048	-2.39506	1.25177e-25	2.9562e-25
gene_0864	1222.01	2615.56	1.09786	0	0					GO:0030246	carbohydrate binding	[K] COG2390 Transcriptional regulator, contains sigma factor-related N-terminal domain
gene_0869	175.943	502.663	1.51448	0	0
gene_0870	129.15	259.405	1.00616	0	0			GO:0008152	metabolic process	GO:0016787	hydrolase activity	[R] COG0561 Predicted hydrolases of the HAD superfamily
gene_0876	565.201	1276.54	1.1754	0	0							[S] COG1624 Uncharacterized conserved protein
gene_0880	39.8873	97.1664	1.28453	2.22045e-16	4.81629e-16					GO:0005215	transporter activity
gene_0881	41.4794	130.41	1.65259	0	0			GO:0019594	mannitol metabolic process	GO:0008926	mannitol-1-phosphate 5-dehydrogenase activity	[G] COG0246 Mannitol-1-phosphate/altronate dehydrogenases	Fructose and mannose metabolism
								GO:0055114	oxidation-reduction process	GO:0050662	coenzyme binding
gene_0882	134.51	291.268	1.11463	0	0			GO:0008152	metabolic process	GO:0016787	hydrolase activity	[R] COG0561 Predicted hydrolases of the HAD superfamily
gene_0884	101.943	227.166	1.15598	0	0	GO:0005886	plasma membrane
						GO:0016021	integral to membrane
gene_0903	40.3028	18.7361	-1.10506	1.94371e-15	4.09333e-15							[R] COG4626 Phage terminase-like protein, large subunit
gene_0908	29.6483	13.6319	-1.12096	1.30243e-09	2.3727e-09			GO:0006508	proteolysis	GO:0004252	serine-type endopeptidase activity	[OU] COG0740 Protease subunit of ATP-dependent Clp proteases	Cell cycle - Caulobacter
gene_0920	113.862	246.709	1.11552	0	0			GO:0008152	metabolic process	GO:0016798	hydrolase activity, acting on glycosyl bonds	[L] COG1573 Uracil-DNA glycosylase
gene_0921	84.8764	194.361	1.1953	0	0	GO:0005622	intracellular	GO:0006355	regulation of transcription, DNA-dependent	GO:0003700	sequence-specific DNA binding transcription factor activity	[T] COG0664 cAMP-binding proteins - catabolite gene activator and regulatory subunit of cAMP-dependent protein kinases
										GO:0003677	DNA binding
gene_0922	80.3772	194.898	1.27786	0	0			GO:0055114	oxidation-reduction process	GO:0046914	transition metal ion binding
										GO:0003677	DNA binding
										GO:0004322	ferroxidase activity
gene_0923	78.091	161.886	1.05175	2.22045e-16	4.81629e-16			GO:0030001	metal ion transport	GO:0016787	hydrolase activity	[P] COG2608 Copper chaperone
										GO:0046872	metal ion binding
gene_0936	116.259	45.1996	-1.36296	3.25839e-42	8.40859e-42			GO:0006284	base-excision repair	GO:0003905	alkylbase DNA N-glycosylase activity	[L] COG2094 3-methyladenine DNA glycosylase	Base excision repair
										GO:0003677	DNA binding
gene_0950	148.991	65.3415	-1.18915	3.26252e-32	8.01888e-32							NULL
gene_0967	187.602	513.797	1.45352	0	0			GO:0009253	peptidoglycan catabolic process	GO:0033925	mannosyl-glycoprotein endo-beta-N-acetylglucosaminidase activity	[NU] COG1705 Muramidase (flagellum-specific)
								GO:0044036	cell wall macromolecule metabolic process	GO:0008745	N-acetylmuramoyl-L-alanine amidase activity
										GO:0004040	amidase activity
gene_0973	183.922	607.242	1.72318	0	0	GO:0016021	integral to membrane	GO:0070588	calcium ion transmembrane transport	GO:0005388	calcium-transporting ATPase activity	[P] COG0474 Cation transport ATPase
										GO:0046872	metal ion binding
										GO:0005524	ATP binding
										GO:0008900	hydrogen:potassium-exchanging ATPase activity
gene_0976	158.197	76.9237	-1.04022	2.78199e-62	7.57924e-62	GO:0005886	plasma membrane					[V] COG0577 ABC-type antimicrobial peptide transport system, permease component
						GO:0016021	integral to membrane
gene_0980	557.011	132.018	-2.07697	0	0					GO:0004619	phosphoglycerate mutase activity	[G] COG0406 Fructose-2,6-bisphosphatase	Glycolysis / Gluconeogenesis
													Methane metabolism
gene_0987	187.519	403.501	1.10554	0	0
gene_0996	708.738	1448.8	1.03153	0	0	GO:0005622	intracellular	GO:0000160	phosphorelay signal transduction system	GO:0000156	phosphorelay response regulator activity	[TK] COG2197 Response regulator containing a CheY-like receiver domain and an HTH DNA-binding domain
								GO:0035556	intracellular signal transduction	GO:0043565	sequence-specific DNA binding
								GO:0006355	regulation of transcription, DNA-dependent	GO:0008984	protein-glutamate methylesterase activity
										GO:0003700	sequence-specific DNA binding transcription factor activity
gene_1002	62.3051	131.779	1.0807	0	0			GO:0008152	metabolic process	GO:0016746	transferase activity, transferring acyl groups
gene_1013	699.897	2719.44	1.9581	0	0			GO:0035556	intracellular signal transduction	GO:0003677	DNA binding	[TK] COG0745 Response regulators consisting of a CheY-like receiver domain and a winged-helix DNA-binding domain	Two-component system
								GO:0000160	phosphorelay signal transduction system	GO:0000156	phosphorelay response regulator activity
								GO:0006355	regulation of transcription, DNA-dependent
gene_1045	7.03893	23.1292	1.71629	2.75141e-06	4.43215e-06
gene_1046	44.2367	89.8889	1.0229	0	0			GO:0008152	metabolic process	GO:0004553	hydrolase activity, hydrolyzing O-glycosyl compounds	[G] COG1472 Beta-glucosidase-related glycosidases	Amino sugar and nucleotide sugar metabolism
gene_1066	3972.71	8150.96	1.03685	0	0			GO:0030261	chromosome condensation	GO:0003677	DNA binding	[L] COG0776 Bacterial nucleoid DNA-binding protein
gene_1073	477.792	235.44	-1.02102	8.34988e-37	2.10668e-36
gene_1075	716.577	186.154	-1.94463	0	0	GO:0005737	cytoplasm	GO:0032259	methylation	GO:0004799	thymidylate synthase activity	[F] COG0207 Thymidylate synthase	Pyrimidine metabolism
								GO:0006235	dTTP biosynthetic process				One carbon pool by folate
								GO:0006231	dTMP biosynthetic process
gene_1084	26.2222	54.7398	1.0618	1.15194e-06	1.89099e-06
gene_1085	480.132	121.178	-1.9863	0	0					GO:0003824	catalytic activity	[H] COG0340 Biotin-(acetyl-CoA carboxylase) ligase	Biotin metabolism
gene_1087	3103.4	1221.98	-1.34463	0	0			GO:0006633	fatty acid biosynthetic process	GO:0004318	enoyl-[acyl-carrier-protein] reductase (NADH) activity	[I] COG0623 Enoyl-[acyl-carrier-protein] reductase (NADH)	Fatty acid biosynthesis
								GO:0055114	oxidation-reduction process
gene_1088	2419.31	953.452	-1.34336	0	0					GO:0016874	ligase activity	[I] COG0825 Acetyl-CoA carboxylase alpha subunit	Fatty acid biosynthesis
													Pyruvate metabolism
													Carbon fixation pathways in prokaryotes
													Propanoate metabolism
													Tetracycline biosynthesis
gene_1092	2530.51	1221.26	-1.05106	0	0					GO:0016874	ligase activity	[I] COG0511 Biotin carboxyl carrier protein	Fatty acid biosynthesis
													Pyruvate metabolism
													Carbon fixation pathways in prokaryotes
													Propanoate metabolism
													Tetracycline biosynthesis
gene_1093	1881.18	893.059	-1.07481	2.83353e-130	8.51472e-130	GO:0009317	acetyl-CoA carboxylase complex	GO:0006633	fatty acid biosynthetic process	GO:0003989	acetyl-CoA carboxylase activity		Fatty acid biosynthesis
													Pyruvate metabolism
													Carbon fixation pathways in prokaryotes
													Propanoate metabolism
													Tetracycline biosynthesis
gene_1094	2548.94	1196.73	-1.0908	0	0			GO:0006633	fatty acid biosynthetic process			[IQ] COG0304 3-oxoacyl-(acyl-carrier-protein) synthase	Fatty acid biosynthesis
gene_1095	2616.06	1266.25	-1.04683	0	0			GO:0006633	fatty acid biosynthetic process	GO:0004316	3-oxoacyl-[acyl-carrier-protein] reductase (NADPH) activity	[IQR] COG1028 Dehydrogenases with different specificities (related to short-chain alcohol dehydrogenases)	Fatty acid biosynthesis
								GO:0055114	oxidation-reduction process	GO:0051287	NAD binding		Biosynthesis of unsaturated fatty acids
gene_1096	2855.07	1410.31	-1.01751	0	0					GO:0016746	transferase activity, transferring acyl groups	[I] COG0331 (acyl-carrier-protein) S-malonyltransferase	Fatty acid biosynthesis
gene_1097	1982.31	975.408	-1.0231	2.70308e-191	8.50411e-191	GO:0005737	cytoplasm	GO:0006633	fatty acid biosynthetic process	GO:0000036	ACP phosphopantetheine attachment site binding involved in fatty acid biosynthetic process	[IQ] COG0236 Acyl carrier protein
gene_1112	1474.85	4149.31	1.4923	0	0			GO:0006950	response to stress			[O] COG0071 Molecular chaperone (small heat shock protein)	Protein processing in endoplasmic reticulum
gene_1115	157.192	65.4061	-1.26503	2.5516e-14	5.25124e-14
gene_1116	283.461	135.089	-1.06924	3.33594e-21	7.60039e-21
gene_1121	47.1744	94.9207	1.00872	0	0					GO:0003824	catalytic activity	[L] COG2231 Uncharacterized protein related to Endonuclease III
gene_1139	955.195	1957.18	1.03491	0	0
gene_1141	1860.01	3879.97	1.06074	0	0
gene_1150	49.0655	141.989	1.533	0	0	GO:0016020	membrane					[GER] COG0697 Permeases of the drug/metabolite transporter (DMT) superfamily
gene_1151	35.0931	114.227	1.70264	4.44089e-16	9.54106e-16
gene_1160	415.935	185.803	-1.16258	4.01604e-191	1.26129e-190	GO:0005737	cytoplasm	GO:0070981	L-asparagine biosynthetic process	GO:0004071	aspartate-ammonia ligase activity	[E] COG2502 Asparagine synthetase A	Alanine, aspartate and glutamate metabolism
								GO:0006418	tRNA aminoacylation for protein translation	GO:0005524	ATP binding		Nitrogen metabolism
										GO:0004812	aminoacyl-tRNA ligase activity		Cyanoamino acid metabolism
gene_1162	10.3229	23.4186	1.18181	8.06915e-11	1.5237e-10							[K] COG3711 Transcriptional antiterminator
gene_1165	303.143	140.361	-1.11086	5.04258e-18	1.12202e-17
gene_1166	184.592	74.6276	-1.30656	7.93852e-27	1.88709e-26	GO:0016020	membrane	GO:0008643	carbohydrate transport	GO:0016740	transferase activity	[G] COG1455 Phosphotransferase system cellobiose-specific component IIC
										GO:0015144	carbohydrate transmembrane transporter activity
gene_1199	3292.73	1546.27	-1.09049	5.4048e-228	1.73049e-227			GO:0008152	metabolic process	GO:0016798	hydrolase activity, acting on glycosyl bonds
										GO:0003841	1-acylglycerol-3-phosphate O-acyltransferase activity
gene_1201	3925.97	1875.2	-1.066	0	0					GO:0016757	transferase activity, transferring glycosyl groups	[M] COG1442 Lipopolysaccharide biosynthesis proteins, LPS:glycosyltransferases
gene_1202	615.628	289.504	-1.08848	6.5749e-29	1.58587e-28
gene_1203	1135.7	488.264	-1.21785	1.74177e-88	5.00137e-88
gene_1204	4391.49	2104.55	-1.0612	0	0			GO:0008152	metabolic process	GO:0003841	1-acylglycerol-3-phosphate O-acyltransferase activity
gene_1205	3063.99	1293.69	-1.24392	0	0			GO:0008152	metabolic process	GO:0003841	1-acylglycerol-3-phosphate O-acyltransferase activity
gene_1206	4006.28	1843.36	-1.11993	0	0			GO:0008152	metabolic process	GO:0003841	1-acylglycerol-3-phosphate O-acyltransferase activity
gene_1212	1664.24	3488.73	1.06784	0	0	GO:0016021	integral to membrane	GO:0006605	protein targeting	GO:0015450	P-P-bond-hydrolysis-driven protein transmembrane transporter activity	[U] COG0690 Preprotein translocase subunit SecE	Protein export
								GO:0009306	protein secretion				Bacterial secretion system
gene_1213	478.484	232.462	-1.04148	1.51633e-96	4.38185e-96			GO:0032968	positive regulation of transcription elongation from RNA polymerase II promoter			[K] COG0250 Transcription antiterminator
								GO:0031564	transcription antitermination
gene_1222	197.3	408.335	1.04936	0	0	GO:0005886	plasma membrane	GO:0006200	ATP catabolic process	GO:0005315	inorganic phosphate transmembrane transporter activity	[P] COG1117 ABC-type phosphate transport system, ATPase component	ABC transporters
								GO:0035435	phosphate ion transmembrane transport	GO:0015415	phosphate ion transmembrane-transporting ATPase activity
										GO:0005524	ATP binding
gene_1223	176.421	429.126	1.28238	0	0	GO:0005737	cytoplasm	GO:0006817	phosphate ion transport			[P] COG0704 Phosphate uptake regulator
gene_1245	223.079	479.915	1.10522	0	0					GO:0016787	hydrolase activity	[Q] COG1335 Amidases related to nicotinamidase
gene_1252	2339.33	376.895	-2.63386	0	0					GO:0016787	hydrolase activity	[V] COG1680 Beta-lactamase class C and other penicillin binding proteins
gene_1268	1488.04	692.831	-1.10284	0	3.95715e-308			GO:0015074	DNA integration	GO:0003676	nucleic acid binding	[L] COG2826 Transposase and inactivated derivatives, IS30 family
gene_1272	373.738	96.2651	-1.95694	1.26718e-26	3.00042e-26
gene_1273	502.58	165.226	-1.60491	1.0324e-22	2.37911e-22
gene_1274	352.12	117.945	-1.57795	1.092e-45	2.84644e-45
gene_1275	20.834	58.2625	1.48363	5.52732e-08	9.52278e-08
gene_1276	29.0902	68.3696	1.23282	0	0
gene_1279	286.111	944.51	1.72299	0	0	GO:0016021	integral to membrane	GO:0003333	amino acid transmembrane transport	GO:0015171	amino acid transmembrane transporter activity	[E] COG0531 Amino acid transporters
gene_1280	71.084	211.017	1.56976	0	0			GO:0055114	oxidation-reduction process	GO:0004497	monooxygenase activity	NULL
										GO:0003834	beta-carotene 15,15'-monooxygenase activity
gene_1281	110.618	258.759	1.22602	0	0
gene_1330	54.431	110.69	1.02402	0	0			GO:0009294	DNA mediated transformation			[LU] COG0758 Predicted Rossmann fold nucleotide-binding protein involved in DNA uptake
gene_1334	248.287	513.128	1.04731	0	0	GO:0005737	cytoplasm	GO:0007059	chromosome segregation	GO:0003677	DNA binding	[L] COG4974 Site-specific recombinase XerD
								GO:0006313	transposition, DNA-mediated
								GO:0007049	cell cycle
								GO:0015074	DNA integration
								GO:0051301	cell division
gene_1335	389.445	813.013	1.06186	0	0
gene_1336	388.901	795.461	1.03239	0	0	GO:0005839	proteasome core complex	GO:0006950	response to stress	GO:0046872	metal ion binding	[O] COG5405 ATP-dependent protease HslVU (ClpYQ), peptidase subunit
						GO:0009376	HslUV protease complex	GO:0051603	proteolysis involved in cellular protein catabolic process	GO:0004298	threonine-type endopeptidase activity
gene_1349	78.2404	26.8138	-1.54494	1.74761e-07	2.94359e-07
gene_1354	51.1777	124.711	1.285	0	0	GO:0005886	plasma membrane	GO:0006810	transport	GO:0005215	transporter activity	[M] COG1732 Periplasmic glycine betaine/choline-binding (lipo)protein of an ABC-type transport system (osmoprotectant binding protein)	ABC transporters
						GO:0016021	integral to membrane
gene_1359	85.3685	29.5867	-1.52876	2.70473e-08	4.72283e-08					GO:0046872	metal ion binding	[F] COG1051 ADP-ribose pyrophosphatase
										GO:0016787	hydrolase activity
gene_1360	60.4062	20.3114	-1.57241	2.97175e-27	7.08288e-27					GO:0046872	metal ion binding	[F] COG1051 ADP-ribose pyrophosphatase
										GO:0016787	hydrolase activity
gene_1368	176.754	454.233	1.36169	0	0	GO:0016021	integral to membrane	GO:0006508	proteolysis	GO:0004190	aspartic-type endopeptidase activity	[MU] COG0597 Lipoprotein signal peptidase	Protein export
						GO:0005886	plasma membrane
gene_1377	223.943	515.371	1.20248	0	0	GO:0005737	cytoplasm	GO:0007059	chromosome segregation	GO:0004519	endonuclease activity	[R] COG3331 Penicillin-binding protein-related factor A, putative recombinase
								GO:0090305	nucleic acid phosphodiester bond hydrolysis	GO:0003676	nucleic acid binding
								GO:0006310	DNA recombination	GO:0000287	magnesium ion binding
								GO:0006281	DNA repair
gene_1383	122.906	337.408	1.45694	0	0			GO:0009308	amine metabolic process	GO:0005507	copper ion binding	[S] COG5353 Uncharacterized protein conserved in bacteria
										GO:0048038	quinone binding
gene_1384	140.743	379.23	1.43001	0	0	GO:0005622	intracellular	GO:0006310	DNA recombination	GO:0003887	DNA-directed DNA polymerase activity	[L] COG0847 DNA polymerase III, epsilon subunit and related 3'-5' exonucleases
								GO:0006281	DNA repair	GO:0008026	ATP-dependent helicase activity
								GO:0006260	DNA replication	GO:0003677	DNA binding
										GO:0005524	ATP binding
										GO:0004527	exonuclease activity
gene_1391	155.275	64.7361	-1.26218	4.14623e-11	7.87871e-11								Peroxisome
													Terpenoid backbone biosynthesis
gene_1393	299.735	786.997	1.39267	0	0	GO:0005737	cytoplasm	GO:0016310	phosphorylation	GO:0016773	phosphotransferase activity, alcohol group as acceptor	[I] COG1577 Mevalonate kinase	Terpenoid backbone biosynthesis
										GO:0004631	phosphomevalonate kinase activity
										GO:0005524	ATP binding
gene_1395	6592.11	2686.13	-1.29521	0	0	GO:0016021	integral to membrane	GO:0006835	dicarboxylic acid transport	GO:0017153	sodium:dicarboxylate symporter activity	[R] COG1823 Predicted Na+/dicarboxylate symporter
gene_1397	179.768	496.171	1.4647	0	0							[S] COG0586 Uncharacterized membrane-associated protein
gene_1419	850.649	2163.64	1.34682	0	0	GO:0005737	cytoplasm	GO:0090305	nucleic acid phosphodiester bond hydrolysis	GO:0003676	nucleic acid binding	[L] COG0816 Predicted endonuclease involved in recombination (possible Holliday junction resolvase in Mycoplasmas and B. subtilis)
								GO:0006310	DNA recombination	GO:0004518	nuclease activity
								GO:0006281	DNA repair
gene_1424	105.454	254.729	1.27235	0	0	GO:0005737	cytoplasm	GO:0006261	DNA-dependent DNA replication	GO:0003887	DNA-directed DNA polymerase activity	[L] COG0389 Nucleotidyltransferase/DNA polymerase involved in DNA repair
								GO:0006281	DNA repair	GO:0000287	magnesium ion binding
										GO:0003684	damaged DNA binding
gene_1465	184.884	373.547	1.01467	0	0			GO:0008152	metabolic process	GO:0003841	1-acylglycerol-3-phosphate O-acyltransferase activity	[I] COG0204 1-acyl-sn-glycerol-3-phosphate acyltransferase	Glycerophospholipid metabolism
													Glycerolipid metabolism
gene_1485	90.2138	32.0257	-1.49412	1.85459e-12	3.63878e-12
gene_1486	136.132	62.3526	-1.12648	2.15451e-46	5.63224e-46	GO:0005737	cytoplasm	GO:0006400	tRNA modification	GO:0052906	tRNA (guanine(37)-N(1))-methyltransferase activity	[J] COG0336 tRNA-(guanine-N1)-methyltransferase
								GO:0032259	methylation	GO:0003723	RNA binding
gene_1487	130.967	59.3395	-1.14214	5.4484e-30	1.32297e-29	GO:0005840	ribosome	GO:0006364	rRNA processing	GO:0043022	ribosome binding	[J] COG0806 RimM protein, required for 16S rRNA processing
								GO:0042274	ribosomal small subunit biogenesis
gene_1490	72.6893	180.16	1.30946	0	0			GO:0006352	DNA-dependent transcription, initiation	GO:0003700	sequence-specific DNA binding transcription factor activity	[S] COG2739 Uncharacterized protein conserved in bacteria
								GO:0006355	regulation of transcription, DNA-dependent	GO:0003677	DNA binding
										GO:0016987	sigma factor activity
gene_1499	897.464	370.735	-1.27547	1.84821e-99	5.35805e-99
gene_1520	188.218	386.051	1.03639	0	0	GO:0005737	cytoplasm	GO:0031167	rRNA methylation	GO:0008649	rRNA methyltransferase activity	[J] COG0144 tRNA and rRNA cytosine-C5-methylases
								GO:0006355	regulation of transcription, DNA-dependent	GO:0003723	RNA binding
gene_1521	222.394	450.808	1.0194	0	0	GO:0005737	cytoplasm	GO:0031167	rRNA methylation	GO:0008649	rRNA methyltransferase activity	[J] COG0144 tRNA and rRNA cytosine-C5-methylases
								GO:0006355	regulation of transcription, DNA-dependent	GO:0003723	RNA binding
gene_1540	117.461	254.474	1.11534	0	0			GO:0008152	metabolic process	GO:0016787	hydrolase activity	[I] COG0657 Esterase/lipase
gene_1541	79.2899	175.918	1.14969	0	0
gene_1543	45.272	19.5204	-1.21364	6.45962e-11	1.22105e-10							NULL
gene_1566	119.43	243.519	1.02787	0	0							[S] COG0398 Uncharacterized conserved protein
gene_1579	167.255	56.0895	-1.57625	1.2649e-16	2.77358e-16	GO:0016021	integral to membrane	GO:0003333	amino acid transmembrane transport	GO:0015171	amino acid transmembrane transporter activity	[E] COG0531 Amino acid transporters
gene_1580	145.659	53.5696	-1.44311	1.3023e-127	3.90044e-127	GO:0016021	integral to membrane	GO:0003333	amino acid transmembrane transport	GO:0015171	amino acid transmembrane transporter activity	[E] COG0531 Amino acid transporters
gene_1581	47.6584	174.241	1.87028	0	0
gene_1590	664.88	306.467	-1.11736	1.30413567876255e-319	4.34471447639875e-319	GO:0005737	cytoplasm	GO:0006085	acetyl-CoA biosynthetic process	GO:0008776	acetate kinase activity	[C] COG0282 Acetate kinase	Pyruvate metabolism
								GO:0016310	phosphorylation	GO:0005524	ATP binding		Carbon fixation pathways in prokaryotes
								GO:0006082	organic acid metabolic process	GO:0000287	magnesium ion binding		Propanoate metabolism
													Methane metabolism
													Taurine and hypotaurine metabolism
gene_1607	403.199	1143.03	1.5033	0	0
gene_1610	92.8444	200.484	1.1106	0	0	GO:0005886	plasma membrane	GO:0006835	dicarboxylic acid transport	GO:0017153	sodium:dicarboxylate symporter activity	[ET] COG0834 ABC-type amino acid transport/signal transduction systems, periplasmic component/domain
						GO:0016021	integral to membrane
						GO:0030288	outer membrane-bounded periplasmic space
gene_1611	44.591	97.8652	1.13404	2.83643e-08	4.94325e-08
gene_1630	887.14	409.109	-1.11668	2.49975e-275	8.1773e-275							[E] COG0345 Pyrroline-5-carboxylate reductase	Arginine and proline metabolism
gene_1632	200.788	621.593	1.6303	0	0			GO:0008152	metabolic process	GO:0008253	5'-nucleotidase activity	[R] COG1011 Predicted hydrolase (HAD superfamily)
										GO:0046872	metal ion binding
										GO:0008967	phosphoglycolate phosphatase activity
gene_1633	19.3003	72.1896	1.90317	2.53131e-14	5.21542e-14
gene_1634	76.1484	454.756	2.57821	0	0					GO:0016787	hydrolase activity	[E] COG2755 Lysophospholipase L1 and related esterases
gene_1635	421.346	172.596	-1.28761	0	0			GO:0006260	DNA replication	GO:0008998	ribonucleoside-triphosphate reductase activity	[F] COG0209 Ribonucleotide reductase, alpha subunit	Pyrimidine metabolism
								GO:0055114	oxidation-reduction process	GO:0031419	cobalamin binding		Purine metabolism
										GO:0004748	ribonucleoside-diphosphate reductase activity, thioredoxin disulfide as acceptor
										GO:0000166	nucleotide binding
gene_1643	92.3477	38.4952	-1.2624	2.33821e-20	5.2939e-20			GO:0006313	transposition, DNA-mediated	GO:0004803	transposase activity	[L] COG3464 Transposase and inactivated derivatives
										GO:0003677	DNA binding
gene_1659	153.991	333.264	1.11382	0	0
gene_1661	69.8027	152.302	1.12558	3.53712e-09	6.36049e-09
gene_1679	30.6633	9.41163	-1.704	0.000463637	0.000666179
gene_1680	90.6262	44.29	-1.03295	8.88218e-15	1.85114e-14			GO:0006284	base-excision repair	GO:0008725	DNA-3-methyladenine glycosylase activity	[L] COG2818 3-methyladenine DNA glycosylase	Base excision repair
gene_1684	22.9177	50.8803	1.15064	3.46168e-13	6.95797e-13
gene_1690	129.86	439.21	1.75795	0	0			GO:0008152	metabolic process	GO:0008484	sulfuric ester hydrolase activity
										GO:0016740	transferase activity
gene_1691	103.042	325.34	1.65872	0	0			GO:0008152	metabolic process	GO:0008484	sulfuric ester hydrolase activity	[M] COG1368 Phosphoglycerol transferase and related proteins, alkaline phosphatase superfamily
										GO:0016740	transferase activity
gene_1692	107.968	344.319	1.67314	0	0			GO:0008152	metabolic process	GO:0008484	sulfuric ester hydrolase activity	[M] COG1368 Phosphoglycerol transferase and related proteins, alkaline phosphatase superfamily
										GO:0016740	transferase activity
gene_1693	89.6589	209.392	1.22369	0	0							[S] COG0392 Predicted integral membrane protein
gene_1695	166.716	363.307	1.1238	0	0			GO:0009058	biosynthetic process			[M] COG0438 Glycosyltransferase	Glycerolipid metabolism
gene_1709	28.8309	130.038	2.17325	0	0							NULL
gene_1723	145.545	67.2909	-1.11298	4.45458e-42	1.14791e-41					GO:0016787	hydrolase activity	[R] COG0693 Putative intracellular protease/amidase
gene_1724	49.8591	12.8003	-1.96168	8.7305e-27	2.07263e-26							[K] COG1309 Transcriptional regulator
gene_1727	349.478	139.928	-1.32052	3.37197e-202	1.07016e-201							NULL
gene_1732	230.413	490.829	1.091	0	0
gene_1738	102.187	382.175	1.90302	0	0							[I] COG0331 (acyl-carrier-protein) S-malonyltransferase	Fatty acid biosynthesis
gene_1743	18.4095	8.62916	-1.09316	1.23367e-07	2.10143e-07			GO:0051607	defense response to virus	GO:0046872	metal ion binding
								GO:0090305	nucleic acid phosphodiester bond hydrolysis	GO:0004519	endonuclease activity
gene_1746	76.4787	190.684	1.31805	0	0			GO:0008152	metabolic process	GO:0005524	ATP binding	[KL] COG1061 DNA or RNA helicases of superfamily II
										GO:0004386	helicase activity
										GO:0003677	DNA binding
gene_1747	219.753	64.5034	-1.76844	5.42374e-171	1.67719e-170					GO:0008800	beta-lactamase activity	[V] COG1680 Beta-lactamase class C and other penicillin binding proteins
gene_1748	72.3808	212.106	1.55111	0	0							NULL
gene_1749	50.716	109.476	1.1101	0	0			GO:0006412	translation	GO:0005506	iron ion binding	[J] COG0242 N-formylmethionyl-tRNA deformylase
										GO:0042586	peptide deformylase activity
gene_1751	1018.66	2106.49	1.04817	0	0	GO:0030430	host cell cytoplasm	GO:0019073	viral DNA genome packaging	GO:0003677	DNA binding
						GO:0019028	viral capsid
gene_1765	222.448	33.2491	-2.74208	3.89263e-37	9.83487e-37
gene_1766	5344.04	1761.7	-1.60096	0	0	GO:0005737	cytoplasm	GO:0045454	cell redox homeostasis	GO:0050660	flavin adenine dinucleotide binding	[R] COG0446 Uncharacterized NAD(FAD)-dependent dehydrogenases
								GO:0055114	oxidation-reduction process
gene_1767	2094.64	576.511	-1.86128	0	0							NULL
gene_1773	188.384	436.886	1.21358	0	0			GO:0009058	biosynthetic process			[M] COG0438 Glycosyltransferase	Fructose and mannose metabolism
gene_1778	50.9922	21.8654	-1.22163	0.000182834	0.000270218
gene_1791	114.903	54.1882	-1.08437	2.64051e-07	4.41877e-07	GO:0016020	membrane	GO:0006810	transport	GO:0042626	ATPase activity, coupled to transmembrane movement of substances
										GO:0005524	ATP binding
gene_1792	82.4108	34.7778	-1.24467	1.3052e-32	3.22555e-32							[V] COG0842 ABC-type multidrug transport system, permease component	ABC transporters
gene_1801	352.419	73.4566	-2.26233	2.59381e-49	6.82999e-49
gene_1804	440.294	950.28	1.10989	0	0			GO:0015074	DNA integration			[L] COG2801 Transposase and inactivated derivatives
gene_1805	356.008	733.106	1.04211	0	0			GO:0015074	DNA integration	GO:0003676	nucleic acid binding	NULL
gene_1823	12.7803	71.4808	2.48363	2.22045e-16	4.81629e-16
gene_1824	12.7914	64.9078	2.34322	0	0

## Sheet: Table S2-5
Table S2-5 Differentally expressed genes of BM-LA14527 normal state versus VPNC state
gene	BM-LA14517 normal state	BM-LA14517 VPNC state	log2(Fold_change)	p-value	q-value	GO Component		GO Process		GO Function		COG	KEGG
gene_0001	379.361	938.338	1.30654	0	0
gene_0002	293.867	723.138	1.29911	0	0
gene_0006	301.3	942.35	1.64506	0	0	GO:0016021	integral to membrane	GO:0006810	transport	GO:0005524	ATP binding	[V] COG1136 ABC-type antimicrobial peptide transport system, ATPase component
						GO:0005886	plasma membrane	GO:0046677	response to antibiotic	GO:0016887	ATPase activity
								GO:0006200	ATP catabolic process
gene_0007	226.437	670.987	1.56718	0	0
gene_0009	126.795	49.8553	-1.34668	2.04e-117	5.11e-117							[R] COG0488 ATPase components of ABC transporters with duplicated ATPase domains
gene_0010	884.931	189.939	-2.22003	0	0	GO:0005886	plasma membrane					[R] COG1744 Uncharacterized ABC-type transport system, periplasmic component/surface lipoprotein
gene_0011	604.694	145.02	-2.05995	0	0	GO:0005886	plasma membrane					[R] COG1744 Uncharacterized ABC-type transport system, periplasmic component/surface lipoprotein
gene_0012	170.162	44.8485	-1.92378	2.46e-256	6.74e-256			GO:0006200	ATP catabolic process	GO:0005524	ATP binding	[R] COG3845 ABC-type uncharacterized transport systems, ATPase components
								GO:0008643	carbohydrate transport	GO:0015407	monosaccharide-transporting ATPase activity
gene_0013	197.956	56.8374	-1.80027	1.48e-204	3.89e-204	GO:0005886	plasma membrane	GO:0006810	transport	GO:0005215	transporter activity	[R] COG4603 ABC-type uncharacterized transport system, permease component
						GO:0016021	integral to membrane
gene_0014	226.851	70.2709	-1.69075	8.88e-179	2.32e-178	GO:0005886	plasma membrane	GO:0006810	transport	GO:0005215	transporter activity	[R] COG1079 Uncharacterized ABC-type transport system, permease component
						GO:0016021	integral to membrane
gene_0016	788.927	273.464	-1.52854	0	0			GO:0019262	N-acetylneuraminate catabolic process	GO:0004342	glucosamine-6-phosphate deaminase activity	[G] COG0363 6-phosphogluconolactonase/Glucosamine-6-phosphate isomerase/deaminase	Amino sugar and nucleotide sugar metabolism
								GO:0005975	carbohydrate metabolic process	GO:0016787	hydrolase activity
								GO:0006044	N-acetylglucosamine metabolic process
gene_0022	257.064	83.7363	-1.6182	1.31e-52	2.92e-52	GO:0016020	membrane	GO:0055085	transmembrane transport	GO:0005215	transporter activity	[R] COG2252 Permeases
gene_0023	173.615	74.9427	-1.21203	4.85e-90	1.17e-89	GO:0016020	membrane	GO:0055085	transmembrane transport	GO:0005215	transporter activity	[R] COG2252 Permeases
gene_0025	512.619	58.5244	-3.13078	2.95980051813011e-310	8.31956331685255e-310							[S] COG4633 Uncharacterized protein conserved in bacteria
gene_0026	448.927	40.7918	-3.46013	0	0
gene_0027	244.11	25.1123	-3.28107	1.05e-66	2.43e-66
gene_0028	633.858	66.4181	-3.25451	0	0	GO:0016021	integral to membrane	GO:0060003	copper ion export	GO:0008551	cadmium-exporting ATPase activity	[P] COG2217 Cation transport ATPase
										GO:0004008	copper-exporting ATPase activity
										GO:0046872	metal ion binding
										GO:0005524	ATP binding
gene_0035	782.717	2453.41	1.64823	0	0	GO:0005737	cytoplasm	GO:0002098	tRNA wobble uridine modification	GO:0050660	flavin adenine dinucleotide binding	[D] COG0445 NAD/FAD-utilizing enzyme apparently involved in cell division
								GO:0055114	oxidation-reduction process
gene_0036	551.105	1926.03	1.80523	0	0	GO:0005737	cytoplasm	GO:0006184	GTP catabolic process	GO:0046872	metal ion binding	[R] COG0486 Predicted GTPase
								GO:0006400	tRNA modification	GO:0003924	GTPase activity
										GO:0005525	GTP binding
gene_0037	318.929	1174.87	1.88119	0	0	GO:0005737	cytoplasm	GO:0006184	GTP catabolic process	GO:0046872	metal ion binding	[R] COG0486 Predicted GTPase
								GO:0006400	tRNA modification	GO:0003924	GTPase activity
										GO:0005525	GTP binding
gene_0042	220.553	471.037	1.09472	0	0	GO:0005737	cytoplasm	GO:0006260	DNA replication	GO:0003887	DNA-directed DNA polymerase activity		Pyrimidine metabolism
						GO:0009360	DNA polymerase III complex			GO:0003677	DNA binding		Homologous recombination
										GO:0008408	3'-5' exonuclease activity		Mismatch repair
													Purine metabolism
													DNA replication
gene_0056	68.4906	24.296	-1.49519	9.19e-07	1.4e-06			GO:0016310	phosphorylation	GO:0008865	fructokinase activity		Amino sugar and nucleotide sugar metabolism
													Fructose and mannose metabolism
													Starch and sucrose metabolism
gene_0063	28.341	13.6057	-1.05868	0.00064859	0.000865901
gene_0067	245.082	498.226	1.02354	0	0			GO:0006508	proteolysis	GO:0016805	dipeptidase activity
gene_0068	133.185	383.969	1.52756	0	0
gene_0070	1715.48	3600.66	1.06965	0	0			GO:0055114	oxidation-reduction process	GO:0000104	succinate dehydrogenase activity	[R] COG0431 Predicted flavoprotein
										GO:0003955	NAD(P)H dehydrogenase (quinone) activity
gene_0075	186.639	555.999	1.57483	0	0	GO:0016020	membrane	GO:0009403	toxin biosynthetic process
gene_0087	461.665	1033.23	1.16224	0	0			GO:0035556	intracellular signal transduction	GO:0003677	DNA binding	[TK] COG0745 Response regulators consisting of a CheY-like receiver domain and a winged-helix DNA-binding domain
								GO:0000160	phosphorelay signal transduction system	GO:0000156	phosphorelay response regulator activity
								GO:0006355	regulation of transcription, DNA-dependent
gene_0088	306.225	659.174	1.10607	0	0	GO:0016021	integral to membrane	GO:0023014	signal transduction by phosphorylation	GO:0000155	phosphorelay sensor kinase activity	[T] COG0642 Signal transduction histidine kinase
								GO:0000160	phosphorelay signal transduction system	GO:0005524	ATP binding
gene_0092	18.3766	123.979	2.75415	0	0
gene_0093	50.8422	167.138	1.71694	0	0			GO:0006200	ATP catabolic process	GO:0005524	ATP binding	[V] COG1136 ABC-type antimicrobial peptide transport system, ATPase component
										GO:0016887	ATPase activity
gene_0094	17.8876	74.2404	2.05324	0	0
gene_0109	389.3	798.215	1.0359	0	0			GO:0006508	proteolysis	GO:0004222	metalloendopeptidase activity	[E] COG1164 Oligoendopeptidase F
										GO:0008270	zinc ion binding
gene_0117	1064.58	450.799	-1.23973	0	0			GO:0055114	oxidation-reduction process	GO:0005507	copper ion binding	[Q] COG2132 Putative multicopper oxidases
								GO:0051301	cell division
gene_0123	401.849	1016.12	1.33835	0	0
gene_0124	567.197	1549.28	1.44968	0	0
gene_0130	147.358	373.763	1.3428	0	0
gene_0131	209.129	430.216	1.04067	0	0	GO:0005737	cytoplasm	GO:0006184	GTP catabolic process	GO:0003924	GTPase activity	[R] COG2262 GTPases
										GO:0005525	GTP binding
gene_0133	5017.39	1277.12	-1.97404	0	0
gene_0134	1459.59	535.938	-1.44543	0	0			GO:0008152	metabolic process	GO:0016887	ATPase activity	[E] COG1125 ABC-type proline/glycine betaine transport systems, ATPase components	ABC transporters
										GO:0000166	nucleotide binding
gene_0135	1609.62	672.963	-1.25812	0	0	GO:0016021	integral to membrane	GO:0006810	transport	GO:0015418	quaternary-ammonium-compound-transporting ATPase activity	[E] COG1174 ABC-type proline/glycine betaine transport systems, permease component
						GO:0005886	plasma membrane
gene_0136	1411.5	573.101	-1.30037	0	0							[M] COG1732 Periplasmic glycine betaine/choline-binding (lipo)protein of an ABC-type transport system (osmoprotectant binding protein)	ABC transporters
gene_0137	1260.51	429.912	-1.55189	0	0	GO:0016021	integral to membrane	GO:0006810	transport	GO:0005524	ATP binding	[E] COG1174 ABC-type proline/glycine betaine transport systems, permease component	ABC transporters
						GO:0005886	plasma membrane			GO:0005215	transporter activity
gene_0140	104.321	302.067	1.53384	0	0							[M] COG1732 Periplasmic glycine betaine/choline-binding (lipo)protein of an ABC-type transport system (osmoprotectant binding protein)
gene_0145	57.1236	153.568	1.42672	0	0					GO:0016805	dipeptidase activity	[S] COG1739 Uncharacterized conserved protein
gene_0160	1950.29	814.701	-1.25935	0	0							[S] COG3247 Uncharacterized conserved protein
gene_0170	221.758	109.161	-1.02253	2.27e-127	5.75e-127
gene_0187	346.775	712.47	1.03883	0	0			GO:0009228	thiamine biosynthetic process	GO:0005524	ATP binding	[H] COG0351 Hydroxymethylpyrimidine/phosphomethylpyrimidine kinase	Thiamine metabolism
								GO:0016310	phosphorylation	GO:0008972	phosphomethylpyrimidine kinase activity
gene_0188	192.689	81.1572	-1.24748	3.04e-152	7.84e-152			GO:0019563	glycerol catabolic process	GO:0004370	glycerol kinase activity	[C] COG0554 Glycerol kinase	Glycerolipid metabolism
								GO:0006072	glycerol-3-phosphate metabolic process	GO:0005524	ATP binding		Plant-pathogen interaction
								GO:0016310	phosphorylation				PPAR signaling pathway
gene_0189	162.173	58.3103	-1.47571	5.58e-14	1.03e-13
gene_0194	13.0067	44.1553	1.76333	5.91e-07	9.1e-07
gene_0208	858.51	1823.89	1.08711	0	0			GO:0005975	carbohydrate metabolic process	GO:0016787	hydrolase activity	[G] COG1554 Trehalose and maltose hydrolases (possible phosphorylases)	Starch and sucrose metabolism
										GO:0030246	carbohydrate binding
gene_0222	161.19	70.0421	-1.20247	2.98e-114	7.41e-114	GO:0016021	integral to membrane	GO:0006857	oligopeptide transport	GO:0004035	alkaline phosphatase activity	[E] COG3104 Dipeptide/tripeptide permease
										GO:0015197	peptide transporter activity
gene_0226	39.6751	85.6458	1.11015	0	0			GO:0006012	galactose metabolic process	GO:0017103	UTP:galactose-1-phosphate uridylyltransferase activity	[C] COG1085 Galactose-1-phosphate uridylyltransferase
										GO:0008108	UDP-glucose:hexose-1-phosphate uridylyltransferase activity
gene_0230	295.584	124.011	-1.2531	1.5e-114	3.73e-114			GO:0055114	oxidation-reduction process	GO:0004316	3-oxoacyl-[acyl-carrier-protein] reductase (NADPH) activity	[IQR] COG1028 Dehydrogenases with different specificities (related to short-chain alcohol dehydrogenases)	Fatty acid biosynthesis
													Biosynthesis of unsaturated fatty acids
gene_0231	22.4984	55.8526	1.3118	0	0					GO:0017111	nucleoside-triphosphatase activity	[R] COG0488 ATPase components of ABC transporters with duplicated ATPase domains
										GO:0000166	nucleotide binding
gene_0242	212.435	962.991	2.1805	0	0			GO:0005975	carbohydrate metabolic process	GO:0032450	maltose alpha-glucosidase activity	[G] COG1501 Alpha-glucosidases, family 31 of glycosyl hydrolases	Starch and sucrose metabolism
										GO:0030246	carbohydrate binding		Galactose metabolism
										GO:0004339	glucan 1,4-alpha-glucosidase activity
gene_0246	145.907	300.876	1.04412	0	0			GO:0016310	phosphorylation	GO:0008728	GTP diphosphokinase activity	[S] COG2357 Uncharacterized protein conserved in bacteria	Purine metabolism
								GO:0015969	guanosine tetraphosphate metabolic process	GO:0016301	kinase activity
gene_0247	271.386	624.45	1.20224	0	0					GO:0016829	lyase activity	[S] COG4116 Uncharacterized protein conserved in bacteria
gene_0248	305.453	718.188	1.23341	0	0
gene_0267	329.918	979.212	1.56951	0	0			GO:0008299	isoprenoid biosynthetic process	GO:0004421	hydroxymethylglutaryl-CoA synthase activity	[I] COG3425 3-hydroxy-3-methylglutaryl CoA synthase	Terpenoid backbone biosynthesis
								GO:0015936	coenzyme A metabolic process	GO:0050662	coenzyme binding		Synthesis and degradation of ketone bodies
								GO:0055114	oxidation-reduction process	GO:0004420	hydroxymethylglutaryl-CoA reductase (NADPH) activity		Butanoate metabolism
													Valine, leucine and isoleucine degradation
gene_0268	187.934	738.688	1.97474	0	0			GO:0008299	isoprenoid biosynthetic process	GO:0042282	hydroxymethylglutaryl-CoA reductase activity	[I] COG1257 Hydroxymethylglutaryl-CoA reductase	Terpenoid backbone biosynthesis
								GO:0015936	coenzyme A metabolic process	GO:0004421	hydroxymethylglutaryl-CoA synthase activity
								GO:0055114	oxidation-reduction process	GO:0050662	coenzyme binding
										GO:0004420	hydroxymethylglutaryl-CoA reductase (NADPH) activity
gene_0269	150.507	676.314	2.16786	0	0			GO:0008152	metabolic process	GO:0003985	acetyl-CoA C-acetyltransferase activity	[I] COG0183 Acetyl-CoA acetyltransferase	Pyruvate metabolism
													Terpenoid backbone biosynthesis
													Carbon fixation pathways in prokaryotes
													Propanoate metabolism
													Synthesis and degradation of ketone bodies
													Butanoate metabolism
													Two-component system
													Fatty acid metabolism
													Benzoate degradation
													Glyoxylate and dicarboxylate metabolism
													Valine, leucine and isoleucine degradation
													Lysine degradation
													Tryptophan metabolism
gene_0298	504.58	218.263	-1.20902	1.57e-243	4.28e-243			GO:0005975	carbohydrate metabolic process	GO:0008270	zinc ion binding	[G] COG1482 Phosphomannose isomerase	Amino sugar and nucleotide sugar metabolism
										GO:0004476	mannose-6-phosphate isomerase activity		Fructose and mannose metabolism
gene_0301	300.265	144.369	-1.05648	5.12e-176	1.33e-175	GO:0016021	integral to membrane	GO:0023014	signal transduction by phosphorylation	GO:0000155	phosphorelay sensor kinase activity	[T] COG0642 Signal transduction histidine kinase
								GO:0000160	phosphorelay signal transduction system	GO:0005524	ATP binding
gene_0304	88.2506	187.973	1.09085	0	0							[V] COG4767 Glycopeptide antibiotics resistance protein
gene_0308	54.8598	145.199	1.40421	0	0					GO:0008800	beta-lactamase activity	[V] COG1680 Beta-lactamase class C and other penicillin binding proteins
gene_0339	146.966	297.789	1.01881	0	0	GO:0016021	integral to membrane	GO:0000921	septin ring assembly			[D] COG4477 Negative regulator of septation ring formation
						GO:0005940	septin ring	GO:0051301	cell division
gene_0350	1566.77	706.088	-1.14987	1.43e-306	4e-306			GO:0051301	cell division			[S] COG2001 Uncharacterized protein conserved in bacteria
gene_0351	1394.16	526.866	-1.40389	0	0	GO:0005737	cytoplasm	GO:0070475	rRNA base methylation			[M] COG0275 Predicted S-adenosylmethionine-dependent methyltransferase involved in cell envelope biogenesis
								GO:0051301	cell division
gene_0353	405.638	197.935	-1.03517	2.8556994329624e-321	8.06315134012914e-321			GO:0051301	cell division	GO:0008658	penicillin binding	[M] COG0768 Cell division protein FtsI/penicillin-binding protein 2	Peptidoglycan biosynthesis
gene_0374	341.179	692.874	1.02206	0	0
gene_0375	438.87	896.056	1.0298	0	0	GO:0005737	cytoplasm	GO:0006400	tRNA modification	GO:0005524	ATP binding	[J] COG0482 Predicted tRNA(5-methylaminomethyl-2-thiouridylate) methyltransferase, contains the PP-loop ATPase domain	Sulfur relay system
								GO:0032259	methylation	GO:0016783	sulfurtransferase activity
										GO:0008168	methyltransferase activity
										GO:0000049	tRNA binding
gene_0415	5.32394	15.6482	1.55543	1.37e-05	1.98e-05			GO:0006355	regulation of transcription, DNA-dependent	GO:0003700	sequence-specific DNA binding transcription factor activity	[K] COG0789 Predicted transcriptional regulators
										GO:0003677	DNA binding
										GO:0000166	nucleotide binding
gene_0417	298.01	73.0118	-2.02916	0	0	GO:0016021	integral to membrane	GO:0003333	amino acid transmembrane transport	GO:0015171	amino acid transmembrane transporter activity	[E] COG0531 Amino acid transporters
gene_0419	1176.67	2406.86	1.03244	0	0
gene_0439	43.228	86.9322	1.00792	0	0							[S] COG4485 Predicted membrane protein
gene_0448	23.2676	62.2336	1.41937	4.02e-08	6.48e-08
gene_0455	18.63	40.9103	1.13484	0	0
gene_0456	96.6499	293.308	1.60158	0	0	GO:0016020	membrane	GO:0008152	metabolic process	GO:0003824	catalytic activity	[I] COG0671 Membrane-associated phospholipid phosphatase
gene_0462	151.297	503.435	1.73442	0	0					GO:0008080	N-acetyltransferase activity	[KR] COG0454 Histone acetyltransferase HPA2 and related acetyltransferases
gene_0502	216.912	550.242	1.34296	0	0					GO:0005524	ATP binding	[L] COG1484 DNA replication protein
										GO:0004386	helicase activity
gene_0503	213.23	557.202	1.38579	0	0			GO:0006259	DNA metabolic process	GO:0004386	helicase activity	[L] COG3611 Replication initiation/membrane attachment protein
										GO:0000166	nucleotide binding
gene_0510	711.54	1528.27	1.10288	0	0			GO:0045454	cell redox homeostasis	GO:0009055	electron carrier activity	[OC] COG0526 Thiol-disulfide isomerase and thioredoxins
								GO:0006662	glycerol ether metabolic process	GO:0016853	isomerase activity
								GO:0055114	oxidation-reduction process	GO:0015035	protein disulfide oxidoreductase activity
gene_0523	42.0241	87.0489	1.05061	6.41e-06	9.43e-06
gene_0528	218.962	598.998	1.45187	0	0					GO:0016740	transferase activity	[S] COG1376 Uncharacterized protein conserved in bacteria
gene_0529	231.213	577.614	1.32088	0	0			GO:0016310	phosphorylation	GO:0016301	kinase activity	[G] COG0063 Predicted sugar kinase
								GO:0046496	nicotinamide nucleotide metabolic process	GO:0005524	ATP binding
gene_0532	123.204	570.469	2.2111	0	0							[KT] COG1983 Putative stress-responsive transcriptional regulator
gene_0533	18.9261	54.2643	1.51963	2.79e-07	4.33e-07
gene_0534	47.9238	172.137	1.84474	0	0					GO:0016491	oxidoreductase activity	[CR] COG0604 NADPH:quinone reductase and related Zn-dependent oxidoreductases
gene_0535	60.6286	237.992	1.97284	0	0							[R] COG4814 Uncharacterized protein with an alpha/beta hydrolase fold
gene_0536	41.4214	182.755	2.14146	0	0
gene_0546	441.866	1226.92	1.47336	0	0			GO:0006508	proteolysis	GO:0004177	aminopeptidase activity	[R] COG0596 Predicted hydrolases or acyltransferases (alpha/beta hydrolase superfamily)	Arginine and proline metabolism
gene_0554	57.5297	135.409	1.23494	6.33e-10	1.08e-09
gene_0555	50.7867	124.531	1.29398	1.06e-10	1.83e-10
gene_0556	24.6426	60.1771	1.28806	0	0
gene_0557	54.4363	137.427	1.33602	0	0
gene_0558	49.1065	130.3	1.40785	4.66e-15	8.8e-15
gene_0559	111.296	246.773	1.14878	0	0			GO:0006200	ATP catabolic process	GO:0005524	ATP binding	[V] COG1131 ABC-type multidrug transport system, ATPase component
										GO:0016887	ATPase activity
gene_0560	83.2023	255.431	1.61824	0	0	GO:0005622	intracellular	GO:0006355	regulation of transcription, DNA-dependent	GO:0003700	sequence-specific DNA binding transcription factor activity	[K] COG1725 Predicted transcriptional regulators
										GO:0003677	DNA binding
gene_0571	501.825	245.641	-1.03063	0	0	GO:0005737	cytoplasm	GO:0006420	arginyl-tRNA aminoacylation	GO:0005524	ATP binding	[J] COG0751 Glycyl-tRNA synthetase, beta subunit	Aminoacyl-tRNA biosynthesis
								GO:0006426	glycyl-tRNA aminoacylation	GO:0004814	arginine-tRNA ligase activity
										GO:0004820	glycine-tRNA ligase activity
gene_0579	583.811	2154.66	1.88389	0	0							[S] COG1284 Uncharacterized conserved protein
gene_0580	717.805	2626.33	1.87138	0	0			GO:0006464	cellular protein modification process	GO:0033743	peptide-methionine (R)-S-oxide reductase activity	[O] COG0225 Peptide methionine sulfoxide reductase
								GO:0055114	oxidation-reduction process	GO:0008113	peptide-methionine (S)-S-oxide reductase activity
gene_0581	805.1	2741.35	1.76765	0	0			GO:0006464	cellular protein modification process	GO:0033743	peptide-methionine (R)-S-oxide reductase activity	[O] COG0229 Conserved domain frequently associated with peptide methionine sulfoxide reductase
								GO:0055114	oxidation-reduction process	GO:0046872	metal ion binding
										GO:0008113	peptide-methionine (S)-S-oxide reductase activity
gene_0586	333.373	906.299	1.44285	0	0	GO:0005737	cytoplasm	GO:0019478	D-amino acid catabolic process	GO:0016788	hydrolase activity, acting on ester bonds	[J] COG1490 D-Tyr-tRNAtyr deacylase
gene_0587	393.947	977.42	1.31098	0	0			GO:0016310	phosphorylation	GO:0008728	GTP diphosphokinase activity	[TK] COG0317 Guanosine polyphosphate pyrophosphohydrolases/synthetases	Purine metabolism
								GO:0015969	guanosine tetraphosphate metabolic process	GO:0016301	kinase activity
gene_0588	109.025	358.864	1.71878	0	0	GO:0005840	ribosome	GO:0006479	protein methylation	GO:0008276	protein methyltransferase activity	[J] COG2264 Ribosomal protein L11 methylase
gene_0597	139.53	68.9822	-1.01628	2.44e-43	5.35e-43			GO:0055114	oxidation-reduction process	GO:0016787	hydrolase activity	[R] COG0596 Predicted hydrolases or acyltransferases (alpha/beta hydrolase superfamily)
										GO:0016746	transferase activity, transferring acyl groups
										GO:0004601	peroxidase activity
gene_0627	61.7404	160.291	1.37641	8.88e-16	1.71e-15
gene_0628	203.425	591.493	1.53986	0	0
gene_0637	52.1499	122.268	1.22931	4.44e-16	8.57e-16
gene_0638	300.739	789.956	1.39326	0	0
gene_0639	835.907	1925.32	1.20368	0	0
gene_0640	839.038	1727.77	1.0421	0	0
gene_0643	115.726	48.106	-1.26642	8.39e-30	1.75e-29			GO:0015716	organic phosphonate transport	GO:0015604	organic phosphonate transmembrane transporter activity	[P] COG3221 ABC-type phosphate/phosphonate transport system, periplasmic component	ABC transporters
gene_0644	104.205	42.1616	-1.30542	1.35e-22	2.73e-22	GO:0030288	outer membrane-bounded periplasmic space	GO:0015716	organic phosphonate transport	GO:0015604	organic phosphonate transmembrane transporter activity	[P] COG3221 ABC-type phosphate/phosphonate transport system, periplasmic component	ABC transporters
gene_0645	557.442	204.653	-1.44564	0	0	GO:0030288	outer membrane-bounded periplasmic space	GO:0015716	organic phosphonate transport	GO:0015604	organic phosphonate transmembrane transporter activity	[P] COG3221 ABC-type phosphate/phosphonate transport system, periplasmic component	ABC transporters
gene_0646	607.933	224.871	-1.43481	4.26e-304	1.19e-303	GO:0005886	plasma membrane	GO:0006200	ATP catabolic process	GO:0015416	organic phosphonate transmembrane-transporting ATPase activity	[P] COG3638 ABC-type phosphate/phosphonate transport system, ATPase component	ABC transporters
								GO:0015716	organic phosphonate transport	GO:0005524	ATP binding
gene_0647	367.022	118.368	-1.63259	1.07e-230	2.89e-230	GO:0005887	integral to plasma membrane	GO:0015716	organic phosphonate transport	GO:0015604	organic phosphonate transmembrane transporter activity	[P] COG3639 ABC-type phosphate/phosphonate transport system, permease component	ABC transporters
gene_0648	431.401	153.307	-1.49261	9.47e-241	2.57e-240	GO:0005887	integral to plasma membrane	GO:0015716	organic phosphonate transport	GO:0015604	organic phosphonate transmembrane transporter activity	[P] COG3639 ABC-type phosphate/phosphonate transport system, permease component	ABC transporters
gene_0660	1875.79	840.281	-1.15855	0	0	GO:0005737	cytoplasm	GO:0046939	nucleotide phosphorylation	GO:0004017	adenylate kinase activity	[F] COG0563 Adenylate kinase and related kinases	Purine metabolism
								GO:0044209	AMP salvage	GO:0008270	zinc ion binding
										GO:0005524	ATP binding
gene_0661	1932.83	913.928	-1.08056	0	0	GO:0016021	integral to membrane	GO:0006605	protein targeting			[U] COG0201 Preprotein translocase subunit SecY	Protein export
						GO:0005886	plasma membrane	GO:0065002	intracellular protein transmembrane transport
gene_0689	304.673	683.382	1.16543	0	0							[O] COG0542 ATPases with chaperone activity, ATP-binding subunit
gene_0690	603.49	1544.25	1.3555	0	0			GO:0006508	proteolysis	GO:0017111	nucleoside-triphosphatase activity	[O] COG0542 ATPases with chaperone activity, ATP-binding subunit
										GO:0005524	ATP binding
										GO:0008233	peptidase activity
gene_0691	61.3383	221.436	1.85203	0	0			GO:0035335	peptidyl-tyrosine dephosphorylation	GO:0004725	protein tyrosine phosphatase activity	[T] COG2365 Protein tyrosine/serine phosphatase
gene_0701	137.193	280.151	1.03	0	0	GO:0005737	cytoplasm			GO:0004045	aminoacyl-tRNA hydrolase activity	[J] COG0193 Peptidyl-tRNA hydrolase
gene_0707	596.4	1261.12	1.08035	0	0								Pantothenate and CoA biosynthesis
gene_0708	513.299	1078.66	1.07137	0	0	GO:0005737	cytoplasm	GO:0006633	fatty acid biosynthetic process	GO:0008897	holo-[acyl-carrier-protein] synthase activity	[I] COG0736 Phosphopantetheinyl transferase (holo-ACP synthase)	Pantothenate and CoA biosynthesis
								GO:0009059	macromolecule biosynthetic process	GO:0000287	magnesium ion binding
gene_0712	2501.12	434.558	-2.52495	0	0	GO:0030288	outer membrane-bounded periplasmic space	GO:0006810	transport	GO:0005215	transporter activity	[ET] COG0834 ABC-type amino acid transport/signal transduction systems, periplasmic component/domain	ABC transporters
gene_0713	1747.38	298.077	-2.55144	0	0
gene_0714	1824.48	304.26	-2.58411	0	0			GO:0006200	ATP catabolic process	GO:0015419	sulfate transmembrane-transporting ATPase activity	[E] COG1126 ABC-type polar amino acid transport system, ATPase component	ABC transporters
										GO:0015416	organic phosphonate transmembrane-transporting ATPase activity
										GO:0005524	ATP binding
										GO:0015426	polar-amino acid-transporting ATPase activity
gene_0715	1290.97	152.454	-3.08201	1.01e-254	2.76e-254
gene_0716	1857.15	215.67	-3.10619	0	0	GO:0005886	plasma membrane	GO:0006810	transport	GO:0005215	transporter activity		ABC transporters
						GO:0016021	integral to membrane
gene_0717	2046.93	292.027	-2.80929	0	0	GO:0005886	plasma membrane	GO:0006810	transport	GO:0005215	transporter activity	[E] COG0765 ABC-type amino acid transport system, permease component	ABC transporters
						GO:0016021	integral to membrane
gene_0718	2342.38	299.396	-2.96785	0	0	GO:0005886	plasma membrane	GO:0006810	transport	GO:0005215	transporter activity	[E] COG0765 ABC-type amino acid transport system, permease component
						GO:0016021	integral to membrane
gene_0719	2845.87	419.876	-2.76083	0	0
gene_0720	418.872	1066.04	1.34768	0	0			GO:0005975	carbohydrate metabolic process	GO:0004574	oligo-1,6-glucosidase activity	[G] COG0366 Glycosidases
										GO:0043169	cation binding
gene_0721	386.723	780.009	1.01219	0	0	GO:0005737	cytoplasm	GO:0035999	tetrahydrofolate interconversion	GO:0030170	pyridoxal phosphate binding	[E] COG0112 Glycine/serine hydroxymethyltransferase	One carbon pool by folate
								GO:0032259	methylation	GO:0008168	methyltransferase activity		Methane metabolism
								GO:0019264	glycine biosynthetic process from serine	GO:0004372	glycine hydroxymethyltransferase activity		Cyanoamino acid metabolism
gene_0738	129.896	325.566	1.32559	0	0
gene_0754	122.008	41.2745	-1.56365	3.26e-15	6.18e-15
gene_0755	347.888	173.63	-1.00261	3.28e-49	7.26e-49	GO:0005737	cytoplasm	GO:0009103	lipopolysaccharide biosynthetic process	GO:0000287	magnesium ion binding	[M] COG1207 N-acetylglucosamine-1-phosphate uridyltransferase (contains nucleotidyltransferase and I-patch acetyltransferase domains)	Amino sugar and nucleotide sugar metabolism
								GO:0009245	lipid A biosynthetic process	GO:0003977	UDP-N-acetylglucosamine diphosphorylase activity
								GO:0008360	regulation of cell shape
								GO:0006048	UDP-N-acetylglucosamine biosynthetic process
								GO:0009252	peptidoglycan biosynthetic process
gene_0777	50.5714	21.9821	-1.20199	0.000178302	0.00024434	GO:0016021	integral to membrane	GO:0003333	amino acid transmembrane transport	GO:0015171	amino acid transmembrane transporter activity
gene_0779	2642.07	1124.81	-1.23199	0	0					GO:0004812	aminoacyl-tRNA ligase activity	[S] COG4687 Uncharacterized protein conserved in bacteria
gene_0793	114.78	545.856	2.24965	0	0	GO:0009986	cell surface	GO:0006096	glycolysis	GO:0004634	phosphopyruvate hydratase activity	[G] COG0148 Enolase	Glycolysis / Gluconeogenesis
						GO:0000015	phosphopyruvate hydratase complex			GO:0000287	magnesium ion binding		RNA degradation
						GO:0005576	extracellular region						Methane metabolism
gene_0819	73.0244	24.9987	-1.54653	2.12e-32	4.5e-32
gene_0833	19.6503	57.5671	1.55069	0	0
gene_0834	105.187	258.509	1.29726	0	0			GO:0042823	pyridoxal phosphate biosynthetic process	GO:0004733	pyridoxamine-phosphate oxidase activity
								GO:0055114	oxidation-reduction process	GO:0010181	FMN binding
gene_0838	136.031	63.8724	-1.09067	5.37e-29	1.12e-28	GO:0016020	membrane	GO:0055085	transmembrane transport	GO:0005215	transporter activity	[F] COG2233 Xanthine/uracil permeases
gene_0840	114.591	50.0744	-1.19435	2.79e-31	5.88e-31			GO:0006353	DNA-dependent transcription, termination	GO:0003723	RNA binding	[F] COG2065 Pyrimidine operon attenuation protein/uracil phosphoribosyltransferase	Pyrimidine metabolism
								GO:0009116	nucleoside metabolic process	GO:0004845	uracil phosphoribosyltransferase activity
								GO:0006355	regulation of transcription, DNA-dependent
gene_0847	417.702	172.484	-1.27601	0	0					GO:0004309	exopolyphosphatase activity	[FP] COG0248 Exopolyphosphatase	Purine metabolism
gene_0848	707.646	270.262	-1.38867	0	0	GO:0009358	polyphosphate kinase complex	GO:0016310	phosphorylation	GO:0005524	ATP binding	[P] COG0855 Polyphosphate kinase	RNA degradation
								GO:0006799	polyphosphate biosynthetic process	GO:0008976	polyphosphate kinase activity		Oxidative phosphorylation
gene_0849	972.861	385.826	-1.33428	0	0							[S] COG4320 Uncharacterized protein conserved in bacteria
gene_0869	175.943	564.797	1.68262	0	0
gene_0870	129.15	287.722	1.15563	0	0			GO:0008152	metabolic process	GO:0016787	hydrolase activity	[R] COG0561 Predicted hydrolases of the HAD superfamily
gene_0880	39.8873	146.565	1.87754	0	0					GO:0005215	transporter activity
gene_0881	41.4794	146.168	1.81716	0	0			GO:0019594	mannitol metabolic process	GO:0008926	mannitol-1-phosphate 5-dehydrogenase activity	[G] COG0246 Mannitol-1-phosphate/altronate dehydrogenases	Fructose and mannose metabolism
								GO:0055114	oxidation-reduction process	GO:0050662	coenzyme binding
gene_0882	134.51	429.717	1.67567	0	0			GO:0008152	metabolic process	GO:0016787	hydrolase activity	[R] COG0561 Predicted hydrolases of the HAD superfamily
gene_0883	150.38	446.876	1.57126	0	0			GO:0045892	negative regulation of transcription, DNA-dependent	GO:0003677	DNA binding	[K] COG3682 Predicted transcriptional regulator
gene_0884	101.943	241.464	1.24405	0	0	GO:0005886	plasma membrane
						GO:0016021	integral to membrane
gene_0885	75.0338	251.849	1.74695	0	0	GO:0005886	plasma membrane
						GO:0016021	integral to membrane
gene_0886	63.5191	214.665	1.75682	0	0
gene_0939	1342.28	393.479	-1.77033	0	0			GO:0006200	ATP catabolic process	GO:0005524	ATP binding	[E] COG1126 ABC-type polar amino acid transport system, ATPase component
										GO:0016887	ATPase activity
gene_0987	187.519	471.531	1.33032	0	0
gene_0989	43.876	91.5553	1.06121	0	0	GO:0016021	integral to membrane	GO:0009401	phosphoenolpyruvate-dependent sugar phosphotransferase system	GO:0008982	protein-N(PI)-phosphohistidine-sugar phosphotransferase activity	[G] COG3716 Phosphotransferase system, mannose/fructose/N-acetylgalactosamine-specific component IID
gene_0990	22.3519	45.152	1.01439	2e-15	3.82e-15	GO:0016021	integral to membrane	GO:0009401	phosphoenolpyruvate-dependent sugar phosphotransferase system	GO:0008982	protein-N(PI)-phosphohistidine-sugar phosphotransferase activity	[G] COG3715 Phosphotransferase system, mannose/fructose/N-acetylgalactosamine-specific component IIC	Amino sugar and nucleotide sugar metabolism
													Fructose and mannose metabolism
													Phosphotransferase system (PTS)
gene_0998	3859.73	537.954	-2.84295	0	0			GO:0008152	metabolic process	GO:0016798	hydrolase activity, acting on glycosyl bonds
										GO:0016746	transferase activity, transferring acyl groups
gene_0999	4471.93	647.338	-2.78831	0	0					GO:0016757	transferase activity, transferring glycosyl groups	[M] COG1442 Lipopolysaccharide biosynthesis proteins, LPS:glycosyltransferases
gene_1013	699.897	1499.81	1.09957	0	0			GO:0035556	intracellular signal transduction	GO:0003677	DNA binding	[TK] COG0745 Response regulators consisting of a CheY-like receiver domain and a winged-helix DNA-binding domain	Two-component system
								GO:0000160	phosphorelay signal transduction system	GO:0000156	phosphorelay response regulator activity
								GO:0006355	regulation of transcription, DNA-dependent
gene_1025	414.27	1201.44	1.53612	0	0
gene_1027	26.9826	54.3891	1.01129	0	0			GO:0006200	ATP catabolic process	GO:0005524	ATP binding	[P] COG1122 ABC-type cobalt transport system, ATPase component	ABC transporters
										GO:0016887	ATPase activity
gene_1028	149.482	344.835	1.20593	0	0	GO:0005622	intracellular	GO:0006355	regulation of transcription, DNA-dependent	GO:0003700	sequence-specific DNA binding transcription factor activity	[K] COG2207 AraC-type DNA-binding domain-containing proteins
										GO:0043565	sequence-specific DNA binding
gene_1036	64.8791	31.1596	-1.05808	4.49e-14	8.31e-14	GO:0005886	plasma membrane	GO:0006810	transport	GO:0005215	transporter activity	[E] COG0765 ABC-type amino acid transport system, permease component
						GO:0016021	integral to membrane
gene_1037	255.459	551.234	1.10957	0	0					GO:0003677	DNA binding	[R] COG3973 Superfamily I DNA and RNA helicases	Mismatch repair
										GO:0004003	ATP-dependent DNA helicase activity
										GO:0005524	ATP binding		Nucleotide excision repair
gene_1038	138.404	358.027	1.37118	0	0
gene_1040	170.518	588.108	1.78616	0	0
gene_1041	110.837	398.042	1.84448	0	0	GO:0016020	membrane	GO:0006810	transport			[V] COG0577 ABC-type antimicrobial peptide transport system, permease component
gene_1042	140.13	496.609	1.82534	0	0			GO:0006200	ATP catabolic process	GO:0005524	ATP binding
										GO:0016887	ATPase activity
gene_1043	181.084	659.63	1.865	0	0			GO:0006200	ATP catabolic process	GO:0005524	ATP binding	[V] COG1136 ABC-type antimicrobial peptide transport system, ATPase component
										GO:0016887	ATPase activity
gene_1057	78.6906	30.5073	-1.36704	5.72e-08	9.15e-08
gene_1058	75.2003	35.5746	-1.07989	9.54e-12	1.68e-11
gene_1064	439.974	202.142	-1.12205	4.13e-178	1.08e-177			GO:0008152	metabolic process			[I] COG0657 Esterase/lipase
gene_1067	98.5021	48.6393	-1.01803	5.48e-06	8.08e-06
gene_1070	126.929	63.3232	-1.00322	3.1e-51	6.91e-51	GO:0005886	plasma membrane	GO:0006200	ATP catabolic process	GO:0005524	ATP binding	[P] COG1135 ABC-type metal ion transport system, ATPase component	ABC transporters
								GO:0015821	methionine transport	GO:0016887	ATPase activity
gene_1071	107.801	53.7751	-1.00336	1.41e-35	3.04e-35							[P] COG1464 ABC-type metal ion transport system, periplasmic component/surface antigen	ABC transporters
gene_1073	477.792	196.783	-1.27978	4.8e-56	1.08e-55
gene_1074	630.447	243.104	-1.3748	2.58e-201	6.81e-201			GO:0046654	tetrahydrofolate biosynthetic process	GO:0004146	dihydrofolate reductase activity	[H] COG0262 Dihydrofolate reductase	One carbon pool by folate
								GO:0055114	oxidation-reduction process	GO:0050661	NADP binding		Folate biosynthesis
								GO:0009165	nucleotide biosynthetic process
								GO:0006730	one-carbon metabolic process
								GO:0006545	glycine biosynthetic process
gene_1075	716.577	182.585	-1.97255	0	0	GO:0005737	cytoplasm	GO:0032259	methylation	GO:0004799	thymidylate synthase activity	[F] COG0207 Thymidylate synthase	Pyrimidine metabolism
								GO:0006235	dTTP biosynthetic process				One carbon pool by folate
								GO:0006231	dTMP biosynthetic process
gene_1081	10.3431	22.7865	1.13951	1.79e-07	2.8e-07
gene_1085	480.132	180.984	-1.40757	1.87e-237	5.08e-237					GO:0003824	catalytic activity	[H] COG0340 Biotin-(acetyl-CoA carboxylase) ligase	Biotin metabolism
gene_1109	183.466	69.0511	-1.40978	3.65e-134	9.33e-134			GO:0006281	DNA repair	GO:0003887	DNA-directed DNA polymerase activity	[L] COG0389 Nucleotidyltransferase/DNA polymerase involved in DNA repair
										GO:0003684	damaged DNA binding
gene_1113	1455.16	3588.84	1.30234	0	0	GO:0005737	cytoplasm	GO:0006508	proteolysis	GO:0004177	aminopeptidase activity	[E] COG3579 Aminopeptidase C
										GO:0004197	cysteine-type endopeptidase activity
gene_1130	1396.82	572.886	-1.28583	8.26e-91	2e-90			GO:0015074	DNA integration	GO:0004803	transposase activity
										GO:0003677	DNA binding
gene_1131	1043.28	429.984	-1.27877	0	0			GO:0006313	transposition, DNA-mediated	GO:0004803	transposase activity	[L] COG2826 Transposase and inactivated derivatives, IS30 family
								GO:0015074	DNA integration	GO:0003677	DNA binding
gene_1133	1290.42	640.326	-1.01096	1.24e-86	2.98e-86			GO:0006313	transposition, DNA-mediated	GO:0004803	transposase activity	[L] COG3293 Transposase and inactivated derivatives
										GO:0003677	DNA binding
gene_1134	1529.92	578.195	-1.40383	2.35e-284	6.51e-284			GO:0006313	transposition, DNA-mediated	GO:0004803	transposase activity	[L] COG3293 Transposase and inactivated derivatives
										GO:0003677	DNA binding
gene_1137	1411.29	688.668	-1.03513	6.48e-206	1.71e-205			GO:0006313	transposition, DNA-mediated	GO:0004803	transposase activity	[L] COG3328 Transposase and inactivated derivatives
										GO:0003677	DNA binding
gene_1138	396.691	185.803	-1.09424	4.8e-50	1.07e-49
gene_1145	354.132	117.871	-1.58708	4.69e-270	1.29e-269
gene_1160	415.935	113.405	-1.87487	0	0	GO:0005737	cytoplasm	GO:0070981	L-asparagine biosynthetic process	GO:0004071	aspartate-ammonia ligase activity	[E] COG2502 Asparagine synthetase A	Alanine, aspartate and glutamate metabolism
								GO:0006418	tRNA aminoacylation for protein translation	GO:0005524	ATP binding		Nitrogen metabolism
										GO:0004812	aminoacyl-tRNA ligase activity		Cyanoamino acid metabolism
gene_1170	10.8389	56.1976	2.37429	2.22e-16	4.3e-16
gene_1171	12.2532	94.1643	2.94202	0	0			GO:0015074	DNA integration	GO:0003677	DNA binding	[L] COG0582 Integrase
								GO:0006310	DNA recombination
gene_1173	11.2603	45.8511	2.02571	0	0							[V] COG0732 Restriction endonuclease S subunits
gene_1177	273.359	560.668	1.03635	0	0	GO:0016020	membrane	GO:0055114	oxidation-reduction process	GO:0008177	succinate dehydrogenase (ubiquinone) activity	[C] COG1053 Succinate dehydrogenase/fumarate reductase, flavoprotein subunit	Carbon fixation pathways in prokaryotes
										GO:0010181	FMN binding		Citrate cycle (TCA cycle)
													Butanoate metabolism
													Oxidative phosphorylation
													Two-component system
													Toluene degradation
gene_1199	3292.73	1147.33	-1.521	0	0			GO:0008152	metabolic process	GO:0016798	hydrolase activity, acting on glycosyl bonds
										GO:0003841	1-acylglycerol-3-phosphate O-acyltransferase activity
gene_1200	4234.84	1529.4	-1.46934	0	0			GO:0008152	metabolic process	GO:0016798	hydrolase activity, acting on glycosyl bonds
										GO:0003841	1-acylglycerol-3-phosphate O-acyltransferase activity
gene_1201	3925.97	1495.66	-1.39227	0	0					GO:0016757	transferase activity, transferring glycosyl groups	[M] COG1442 Lipopolysaccharide biosynthesis proteins, LPS:glycosyltransferases
gene_1204	4391.49	1798.21	-1.28815	0	0			GO:0008152	metabolic process	GO:0003841	1-acylglycerol-3-phosphate O-acyltransferase activity
gene_1205	3063.99	1380.64	-1.15007	0	0			GO:0008152	metabolic process	GO:0003841	1-acylglycerol-3-phosphate O-acyltransferase activity
gene_1206	4006.28	1682.48	-1.25167	0	0			GO:0008152	metabolic process	GO:0003841	1-acylglycerol-3-phosphate O-acyltransferase activity
gene_1223	176.421	355.944	1.01263	0	0	GO:0005737	cytoplasm	GO:0006817	phosphate ion transport			[P] COG0704 Phosphate uptake regulator
gene_1228	1600.1	5338.07	1.73816	0	0			GO:0055114	oxidation-reduction process	GO:0004725	protein tyrosine phosphatase activity	[P] COG1393 Arsenate reductase and related proteins, glutaredoxin family
								GO:0035335	peptidyl-tyrosine dephosphorylation	GO:0008794	arsenate reductase (glutaredoxin) activity
gene_1229	784.45	2353.66	1.58515	0	0
gene_1234	252.58	120.298	-1.07013	2.35e-53	5.27e-53	GO:0016021	integral to membrane	GO:0003333	amino acid transmembrane transport	GO:0015171	amino acid transmembrane transporter activity	[E] COG0531 Amino acid transporters
gene_1237	75.6685	35.4816	-1.09262	2.82e-16	5.46e-16
gene_1238	61.4567	26.4932	-1.21395	5.52e-10	9.39e-10
gene_1240	67.8084	27.0819	-1.32414	9.2e-14	1.69e-13
gene_1245	223.079	1026.89	2.20266	0	0					GO:0016787	hydrolase activity	[Q] COG1335 Amidases related to nicotinamidase
gene_1252	2339.33	745.527	-1.64976	0	0					GO:0016787	hydrolase activity	[V] COG1680 Beta-lactamase class C and other penicillin binding proteins
gene_1267	823.387	276.974	-1.57182	4.54e-78	1.07e-77			GO:0015074	DNA integration	GO:0003676	nucleic acid binding
gene_1268	1488.04	469.052	-1.66559	0	0			GO:0015074	DNA integration	GO:0003676	nucleic acid binding	[L] COG2826 Transposase and inactivated derivatives, IS30 family
gene_1272	373.738	91.0599	-2.03714	2.89e-30	6.05e-30
gene_1273	502.58	121.869	-2.04402	1.99e-33	4.23e-33
gene_1274	352.12	108.368	-1.70013	9.81e-55	2.2e-54
gene_1289	121.767	311.305	1.35421	0	0	GO:0016021	integral to membrane	GO:0006812	cation transport	GO:0019829	cation-transporting ATPase activity	[R] COG0561 Predicted hydrolases of the HAD superfamily
								GO:0008152	metabolic process
gene_1290	245.516	557.711	1.1837	0	0					GO:0003824	catalytic activity
gene_1301	344.028	158.063	-1.12203	2.53e-220	6.76e-220			GO:0009166	nucleotide catabolic process	GO:0008253	5'-nucleotidase activity	[F] COG0737 5'-nucleotidase/2',3'-cyclic phosphodiesterase and related esterases	Pyrimidine metabolism
gene_1313	134.555	274.656	1.02943	0	0	GO:0005886	plasma membrane	GO:0032218	riboflavin transport	GO:0032217	riboflavin transporter activity	[S] COG3601 Predicted membrane protein
gene_1314	201.929	416.23	1.04353	0	0			GO:0016998	cell wall macromolecule catabolic process	GO:0008745	N-acetylmuramoyl-L-alanine amidase activity
gene_1324	264.461	609.599	1.20481	0	0	GO:0016021	integral to membrane	GO:0019835	cytolysis			[R] COG1272 Predicted membrane protein, hemolysin III homolog
gene_1330	54.431	194.382	1.83639	0	0			GO:0009294	DNA mediated transformation			[LU] COG0758 Predicted Rossmann fold nucleotide-binding protein involved in DNA uptake
gene_1335	389.445	867.516	1.15547	0	0
gene_1336	388.901	787.287	1.01749	0	0	GO:0005839	proteasome core complex	GO:0006950	response to stress	GO:0046872	metal ion binding	[O] COG5405 ATP-dependent protease HslVU (ClpYQ), peptidase subunit
								GO:0051603	proteolysis involved in cellular protein catabolic process	GO:0004298	threonine-type endopeptidase activity
gene_1347	171.709	525.932	1.61491	0	0			GO:0006355	regulation of transcription, DNA-dependent	GO:0003700	sequence-specific DNA binding transcription factor activity	[K] COG0583 Transcriptional regulator
										GO:0003677	DNA binding
gene_1351	77.4282	174.972	1.17619	0	0			GO:0006313	transposition, DNA-mediated	GO:0004803	transposase activity
										GO:0003677	DNA binding
gene_1353	92.4568	408.831	2.14465	0	0					GO:0017111	nucleoside-triphosphatase activity	[E] COG1125 ABC-type proline/glycine betaine transport systems, ATPase components	ABC transporters
gene_1354	51.1777	291.09	2.50788	0	0	GO:0005886	plasma membrane	GO:0006810	transport	GO:0005215	transporter activity	[M] COG1732 Periplasmic glycine betaine/choline-binding (lipo)protein of an ABC-type transport system (osmoprotectant binding protein)	ABC transporters
						GO:0016021	integral to membrane
gene_1364	93.0274	203.869	1.13191	0	0							[K] COG1293 Predicted RNA-binding protein homologous to eukaryotic snRNP
gene_1383	122.906	261.179	1.08748	0	0			GO:0009308	amine metabolic process	GO:0005507	copper ion binding	[S] COG5353 Uncharacterized protein conserved in bacteria
										GO:0048038	quinone binding
gene_1385	80.0064	171.767	1.10227	2.47e-11	4.33e-11			GO:0090305	nucleic acid phosphodiester bond hydrolysis	GO:0003690	double-stranded DNA binding
								GO:0000724	double-strand break repair via homologous recombination	GO:0004003	ATP-dependent DNA helicase activity
										GO:0008408	3'-5' exonuclease activity
										GO:0005524	ATP binding
gene_1395	6592.11	1492.6	-2.14291	0	0	GO:0016021	integral to membrane	GO:0006835	dicarboxylic acid transport	GO:0017153	sodium:dicarboxylate symporter activity	[R] COG1823 Predicted Na+/dicarboxylate symporter
gene_1396	178.968	363.791	1.02341	0	0			GO:0055114	oxidation-reduction process	GO:0050660	flavin adenine dinucleotide binding	[O] COG0492 Thioredoxin reductase	Pyrimidine metabolism
										GO:0004324	ferredoxin-NADP+ reductase activity		Selenocompound metabolism
										GO:0050661	NADP binding
gene_1397	179.768	456.092	1.34319	0	0							[S] COG0586 Uncharacterized membrane-associated protein
gene_1428	483.025	1165.54	1.27083	0	0			GO:0009432	SOS response	GO:0003677	DNA binding	[L] COG2255 Holliday junction resolvasome, helicase subunit	Homologous recombination
								GO:0006310	DNA recombination	GO:0005524	ATP binding
								GO:0006281	DNA repair	GO:0009378	four-way junction helicase activity
gene_1429	557.892	1309.87	1.23137	0	0			GO:0009432	SOS response	GO:0003677	DNA binding	[L] COG2255 Holliday junction resolvasome, helicase subunit	Homologous recombination
								GO:0006310	DNA recombination	GO:0005524	ATP binding
								GO:0006281	DNA repair	GO:0009378	four-way junction helicase activity
gene_1464	141.907	583.302	2.0393	0	0			GO:0008152	metabolic process	GO:0003841	1-acylglycerol-3-phosphate O-acyltransferase activity	[I] COG0204 1-acyl-sn-glycerol-3-phosphate acyltransferase	Glycerophospholipid metabolism
													Glycerolipid metabolism
gene_1465	184.884	772.736	2.06336	0	0			GO:0008152	metabolic process	GO:0003841	1-acylglycerol-3-phosphate O-acyltransferase activity	[I] COG0204 1-acyl-sn-glycerol-3-phosphate acyltransferase	Glycerophospholipid metabolism
													Glycerolipid metabolism
gene_1470	70.0202	200.636	1.51874	0	0	GO:0016021	integral to membrane	GO:0055085	transmembrane transport	GO:0008559	xenobiotic-transporting ATPase activity	[V] COG1132 ABC-type multidrug transport system, ATPase and permease components
								GO:0006200	ATP catabolic process	GO:0005524	ATP binding
gene_1471	68.5541	155.447	1.18111	0	0	GO:0016021	integral to membrane	GO:0055085	transmembrane transport	GO:0008559	xenobiotic-transporting ATPase activity	[V] COG1132 ABC-type multidrug transport system, ATPase and permease components
								GO:0006200	ATP catabolic process	GO:0005524	ATP binding
gene_1476	52.4207	116.549	1.15273	0	0			GO:0008152	metabolic process	GO:0016798	hydrolase activity, acting on glycosyl bonds
gene_1478	37.7395	81.2457	1.10622	1.52e-08	2.48e-08							[L] COG1573 Uracil-DNA glycosylase
gene_1485	90.2138	43.2772	-1.05974	1.85e-08	3.02e-08
gene_1489	228.451	603.291	1.40097	0	0	GO:0005786	signal recognition particle, endoplasmic reticulum targeting	GO:0006184	GTP catabolic process	GO:0008312	7S RNA binding	[U] COG0541 Signal recognition particle GTPase	Protein export
								GO:0006614	SRP-dependent cotranslational protein targeting to membrane	GO:0003924	GTPase activity		Bacterial secretion system
										GO:0005525	GTP binding
gene_1490	72.6893	231.945	1.67397	0	0			GO:0006352	DNA-dependent transcription, initiation	GO:0003700	sequence-specific DNA binding transcription factor activity	[S] COG2739 Uncharacterized protein conserved in bacteria
								GO:0006355	regulation of transcription, DNA-dependent	GO:0003677	DNA binding
										GO:0016987	sigma factor activity
gene_1493	213.732	105.638	-1.01667	1.91e-287	5.31e-287	GO:0005694	chromosome	GO:0006310	DNA recombination	GO:0003677	DNA binding	[D] COG1196 Chromosome segregation ATPases
						GO:0005737	cytoplasm	GO:0006281	DNA repair	GO:0005524	ATP binding
								GO:0030261	chromosome condensation
								GO:0006260	DNA replication
								GO:0051301	cell division
								GO:0007062	sister chromatid cohesion
gene_1515	189.465	399.711	1.07703	0	0
gene_1526	731.337	327.654	-1.15836	1.72e-49	3.82e-49
gene_1540	117.461	349.784	1.57428	0	0			GO:0008152	metabolic process	GO:0016787	hydrolase activity	[I] COG0657 Esterase/lipase
gene_1541	79.2899	199.145	1.32861	0	0
gene_1548	548.194	1157.37	1.07809	0	0			GO:0006508	proteolysis	GO:0016805	dipeptidase activity	[E] COG4690 Dipeptidase
gene_1561	475.259	959.34	1.01333	0	0			GO:0055114	oxidation-reduction process	GO:0009013	succinate-semialdehyde dehydrogenase [NAD(P)+] activity	[C] COG1012 NAD-dependent aldehyde dehydrogenases	Alanine, aspartate and glutamate metabolism
													Butanoate metabolism
													Tyrosine metabolism
gene_1562	163.865	369.85	1.17443	0	0							[C] COG1012 NAD-dependent aldehyde dehydrogenases	Alanine, aspartate and glutamate metabolism
													Butanoate metabolism
													Tyrosine metabolism
gene_1563	255.25	679.084	1.41168	0	0			GO:0055114	oxidation-reduction process	GO:0009013	succinate-semialdehyde dehydrogenase [NAD(P)+] activity	[C] COG1012 NAD-dependent aldehyde dehydrogenases	Alanine, aspartate and glutamate metabolism
													Butanoate metabolism
													Tyrosine metabolism
gene_1569	5778.86	2412.59	-1.2602	0	0	GO:0005737	cytoplasm	GO:0045454	cell redox homeostasis	GO:0050660	flavin adenine dinucleotide binding	[R] COG0446 Uncharacterized NAD(FAD)-dependent dehydrogenases
								GO:0055114	oxidation-reduction process
gene_1579	167.255	53.7162	-1.63862	7.45e-19	1.47e-18	GO:0016021	integral to membrane	GO:0003333	amino acid transmembrane transport	GO:0015171	amino acid transmembrane transporter activity	[E] COG0531 Amino acid transporters
gene_1580	145.659	60.1166	-1.27676	5.15e-115	1.29e-114	GO:0016021	integral to membrane	GO:0003333	amino acid transmembrane transport	GO:0015171	amino acid transmembrane transporter activity	[E] COG0531 Amino acid transporters
gene_1581	47.6584	123.524	1.37399	0	0
gene_1587	14.6253	38.5712	1.39906	3.4e-08	5.5e-08
gene_1595	173.703	68.4989	-1.34247	1.84e-20	3.68e-20								Amino sugar and nucleotide sugar metabolism
gene_1596	529.251	168.009	-1.65541	0	0			GO:0005975	carbohydrate metabolic process	GO:0008448	N-acetylglucosamine-6-phosphate deacetylase activity	[G] COG1820 N-acetylglucosamine-6-phosphate deacetylase	Amino sugar and nucleotide sugar metabolism
								GO:0006044	N-acetylglucosamine metabolic process
gene_1618	332.043	989.765	1.57572	0	0							[S] COG4086 Predicted secreted protein
gene_1619	121.848	264.475	1.11805	0	0					GO:0003676	nucleic acid binding	[R] COG3341 Predicted double-stranded RNA/RNA-DNA hybrid binding protein	DNA replication
										GO:0004523	ribonuclease H activity
gene_1635	421.346	87.1941	-2.2727	0	0			GO:0006260	DNA replication	GO:0008998	ribonucleoside-triphosphate reductase activity	[F] COG0209 Ribonucleotide reductase, alpha subunit	Pyrimidine metabolism
								GO:0055114	oxidation-reduction process	GO:0031419	cobalamin binding		Purine metabolism
										GO:0004748	ribonucleoside-diphosphate reductase activity, thioredoxin disulfide as acceptor
										GO:0000166	nucleotide binding
gene_1636	393.812	184.098	-1.09703	6.06e-69	1.4e-68
gene_1640	1305.64	450.544	-1.53502	5.5e-127	1.39e-126
gene_1641	1304.54	383.556	-1.76603	0	0
gene_1678	318.544	669.753	1.07214	0	0
gene_1681	54.4802	115.293	1.0815	0	0
gene_1682	127.955	326.518	1.35153	0	0					GO:0003677	DNA binding
gene_1683	138.276	374.633	1.43793	0	0			GO:0008652	cellular amino acid biosynthetic process	GO:0043565	sequence-specific DNA binding	[K] COG1396 Predicted transcriptional regulators
gene_1696	537.118	161.988	-1.72935	1.87e-61	4.28e-61
gene_1711	38.5752	81.6344	1.0815	2.09e-05	3e-05
gene_1716	215.222	489.208	1.18462	0	0			GO:0008152	metabolic process	GO:0016616	oxidoreductase activity, acting on the CH-OH group of donors, NAD or NADP as acceptor	[R] COG4221 Short-chain alcohol dehydrogenase of unknown specificity
gene_1720	275.076	571.062	1.05382	0	0
gene_1721	113.014	282.308	1.32077	0	0
gene_1722	273.065	614.496	1.17016	0	0
gene_1725	70.8698	162.982	1.20147	0	0			GO:0008152	metabolic process	GO:0016491	oxidoreductase activity	[IQR] COG1028 Dehydrogenases with different specificities (related to short-chain alcohol dehydrogenases)
gene_1726	62.2135	187.264	1.58977	0	0					GO:0016491	oxidoreductase activity	[CR] COG0604 NADPH:quinone reductase and related Zn-dependent oxidoreductases	Glycolysis / Gluconeogenesis
													Drug metabolism - cytochrome P450
													Tyrosine metabolism
													Chloroalkane and chloroalkene degradation
													Fatty acid metabolism
													Metabolism of xenobiotics by cytochrome P450
													Naphthalene degradation
													Retinol metabolism
gene_1738	102.187	205.283	1.0064	0	0							[I] COG0331 (acyl-carrier-protein) S-malonyltransferase
gene_1739	1049.14	2427.45	1.21023	0	0			GO:0006071	glycerol metabolic process	GO:0008889	glycerophosphodiester phosphodiesterase activity	[C] COG0584 Glycerophosphoryl diester phosphodiesterase	Glycerophospholipid metabolism
								GO:0006629	lipid metabolic process
gene_1745	6.94466	20.1136	1.5342	1.94e-06	2.93e-06
gene_1747	219.753	101.011	-1.12137	9.32e-95	2.26e-94					GO:0008800	beta-lactamase activity	[V] COG1680 Beta-lactamase class C and other penicillin binding proteins
gene_1761	20.6862	50.6803	1.29276	1.16e-09	1.95e-09			GO:0055114	oxidation-reduction process	GO:0001512	dihydronicotinamide riboside quinone reductase activity
gene_1762	6.68698	16.9443	1.34137	0.000598953	0.000800813
gene_1764	59.4631	26.3352	-1.175	2.76e-22	5.6e-22							[V] COG0842 ABC-type multidrug transport system, permease component
gene_1765	222.448	74.8066	-1.57223	8.62e-21	1.73e-20
gene_1773	188.384	482.242	1.35608	0	0			GO:0009058	biosynthetic process			[M] COG0438 Glycosyltransferase	Fructose and mannose metabolism
gene_1777	36.6001	186.61	2.35011	0	0	GO:0016020	membrane	GO:0055114	oxidation-reduction process	GO:0000104	succinate dehydrogenase activity
										GO:0010181	FMN binding
gene_1778	50.9922	156.952	1.62197	2.22e-16	4.3e-16
gene_1779	62.8401	179.842	1.51697	0	0	GO:0016020	membrane	GO:0055114	oxidation-reduction process	GO:0000104	succinate dehydrogenase activity	[S] COG3976 Uncharacterized protein conserved in bacteria
										GO:0010181	FMN binding
gene_1780	62.3485	142.722	1.19478	0	0	GO:0016020	membrane			GO:0016491	oxidoreductase activity	[S] COG3976 Uncharacterized protein conserved in bacteria
										GO:0010181	FMN binding
gene_1794	0.388512	5.7553	3.88886	0.000472729	0.000636744			GO:0044267	cellular protein metabolic process
gene_1801	352.419	89.1721	-1.98263	1.35e-45	2.96e-45
gene_1817	290.778	144.396	-1.00989	4.2e-34	9e-34

## Sheet: Table S2-6
Table S2-6 Differentally expressed genes of BM-LA14527 mid-term state versus VPNC state
gene	BM-LA14527 mid-term state	BM-LA14527 VPNC state	log2(Fold_change)	p-value	q-value	GO Component		GO Process		GO Function		COG	KEGG
gene_0001	323.758	938.338	1.53519	0	0
gene_0002	221.21	723.138	1.70885	0	0
gene_0006	209.308	942.35	2.17064	4.44089e-16	9.4624e-16	GO:0016021	integral to membrane	GO:0006810	transport	GO:0005524	ATP binding	[V] COG1136 ABC-type antimicrobial peptide transport system, ATPase component
						GO:0005886	plasma membrane	GO:0046677	response to antibiotic	GO:0016887	ATPase activity
								GO:0006200	ATP catabolic process
gene_0007	150.586	670.987	2.1557	0	0
gene_0008	38.9644	106.742	1.4539	9.99201e-15	1.98197e-14	GO:0005886	plasma membrane
gene_0011	313.721	145.02	-1.11323	6.63457e-123	3.21768e-122	GO:0005886	plasma membrane					[R] COG1744 Uncharacterized ABC-type transport system, periplasmic component/surface lipoprotein
gene_0016	1043.49	273.464	-1.93199	0	0			GO:0019262	N-acetylneuraminate catabolic process	GO:0004342	glucosamine-6-phosphate deaminase activity	[G] COG0363 6-phosphogluconolactonase/Glucosamine-6-phosphate isomerase/deaminase	Amino sugar and nucleotide sugar metabolism
								GO:0005975	carbohydrate metabolic process	GO:0016787	hydrolase activity
								GO:0006044	N-acetylglucosamine metabolic process
gene_0025	635.95	58.5244	-3.4418	0	0							[S] COG4633 Uncharacterized protein conserved in bacteria
gene_0026	526.013	40.7918	-3.68875	0	0	GO:0016021	integral to membrane			GO:0004008	copper-exporting ATPase activity	[P] COG2217 Cation transport ATPase
										GO:0046872	metal ion binding
										GO:0005524	ATP binding
gene_0027	276.911	25.1123	-3.46296	6.2585e-71	2.55567e-70
gene_0028	861.482	66.4181	-3.69717	0	0	GO:0016021	integral to membrane	GO:0060003	copper ion export	GO:0008551	cadmium-exporting ATPase activity	[P] COG2217 Cation transport ATPase
										GO:0004008	copper-exporting ATPase activity
										GO:0046872	metal ion binding
										GO:0005524	ATP binding
gene_0031	458.145	1491.65	1.70303	6.66134e-16	1.35094e-15			GO:0019521	D-gluconate metabolic process	GO:0050661	NADP binding	[G] COG0362 6-phosphogluconate dehydrogenase	Pentose phosphate pathway
								GO:0006098	pentose-phosphate shunt	GO:0004616	phosphogluconate dehydrogenase (decarboxylating) activity		Glutathione metabolism
gene_0033	3718.95	10349.2	1.47655	4.44089e-16	9.4624e-16			GO:0055114	oxidation-reduction process	GO:0000287	magnesium ion binding	[EH] COG0028 Thiamine pyrophosphate-requiring enzymes [acetolactate synthase, pyruvate dehydrogenase (cytochrome), glyoxylate carboligase, phosphonopyruvate decarboxylase]	Pyruvate metabolism
										GO:0030976	thiamine pyrophosphate binding
gene_0034	3151.41	9175.32	1.54176	4.44089e-16	9.4624e-16			GO:0055114	oxidation-reduction process	GO:0000287	magnesium ion binding	[EH] COG0028 Thiamine pyrophosphate-requiring enzymes [acetolactate synthase, pyruvate dehydrogenase (cytochrome), glyoxylate carboligase, phosphonopyruvate decarboxylase]	Pyruvate metabolism
										GO:0030976	thiamine pyrophosphate binding
gene_0035	1108.05	2453.41	1.14677	4.44089e-16	9.4624e-16	GO:0005737	cytoplasm	GO:0002098	tRNA wobble uridine modification	GO:0050660	flavin adenine dinucleotide binding	[D] COG0445 NAD/FAD-utilizing enzyme apparently involved in cell division
								GO:0055114	oxidation-reduction process
gene_0036	824.729	1926.03	1.22364	6.66134e-16	1.35094e-15	GO:0005737	cytoplasm	GO:0006184	GTP catabolic process	GO:0046872	metal ion binding	[R] COG0486 Predicted GTPase
								GO:0006400	tRNA modification	GO:0003924	GTPase activity
										GO:0005525	GTP binding
gene_0037	524.641	1174.87	1.1631	0	0	GO:0005737	cytoplasm	GO:0006184	GTP catabolic process	GO:0046872	metal ion binding	[R] COG0486 Predicted GTPase
								GO:0006400	tRNA modification	GO:0003924	GTPase activity
										GO:0005525	GTP binding
gene_0048	2959.07	1414.8	-1.06455	0	0	GO:0005840	ribosome					[J] COG0360 Ribosomal protein S6
gene_0066	2428.1	542.517	-2.16209	2.94293e-306	1.7865e-305			GO:0035335	peptidyl-tyrosine dephosphorylation
gene_0068	124.915	383.969	1.62004	0	0
gene_0073	1068.55	487.642	-1.13176	0	0			GO:0009403	toxin biosynthetic process	GO:0004725	protein tyrosine phosphatase activity	[T] COG2365 Protein tyrosine/serine phosphatase
gene_0082	484.842	235.847	-1.03966	5.76192e-88	2.51771e-87					GO:0005525	GTP binding	[J] COG0012 Predicted GTPase, probable translation factor
gene_0083	510.917	221.956	-1.20282	8.51566e-130	4.20897e-129					GO:0005525	GTP binding	[J] COG0012 Predicted GTPase, probable translation factor
gene_0084	177.584	85.2227	-1.05919	2.76306e-52	1.06348e-51							[S] COG4858 Uncharacterized membrane-bound protein conserved in bacteria
gene_0092	18.5245	123.979	2.74259	0	0
gene_0093	56.3618	167.138	1.56825	0	0			GO:0006200	ATP catabolic process	GO:0005524	ATP binding	[V] COG1136 ABC-type antimicrobial peptide transport system, ATPase component
										GO:0016887	ATPase activity
gene_0094	33.2048	74.2404	1.16081	4.1494e-10	7.32319e-10
gene_0095	1830.92	364.639	-2.32803	0	0	GO:0005622	intracellular	GO:0006355	regulation of transcription, DNA-dependent	GO:0003700	sequence-specific DNA binding transcription factor activity	[KG] COG1349 Transcriptional regulators of sugar metabolism
										GO:0003677	DNA binding
gene_0096	1488.31	457.567	-1.70162	0	0			GO:0005975	carbohydrate metabolic process	GO:0008662	1-phosphofructokinase activity	[G] COG1105 Fructose-1-phosphate kinase and related fructose-6-phosphate kinase (PfkB)	Fructose and mannose metabolism
								GO:0016310	phosphorylation
gene_0097	1661.52	601.922	-1.46486	0	0	GO:0005886	plasma membrane	GO:0009401	phosphoenolpyruvate-dependent sugar phosphotransferase system	GO:0005351	sugar:hydrogen symporter activity	[G] COG1299 Phosphotransferase system, fructose-specific IIC component	Fructose and mannose metabolism
						GO:0016021	integral to membrane			GO:0008982	protein-N(PI)-phosphohistidine-sugar phosphotransferase activity
gene_0098	1131.96	446.927	-1.34071	6.75426e-86	2.90916e-85	GO:0005886	plasma membrane	GO:0009401	phosphoenolpyruvate-dependent sugar phosphotransferase system	GO:0005351	sugar:hydrogen symporter activity		Fructose and mannose metabolism
						GO:0016021	integral to membrane			GO:0008982	protein-N(PI)-phosphohistidine-sugar phosphotransferase activity		Phosphotransferase system (PTS)
gene_0107	106.519	258.08	1.27671	0	0	GO:0005576	extracellular region
						GO:0016020	membrane
gene_0108	29.6763	76.355	1.36341	0	0			GO:0006313	transposition, DNA-mediated	GO:0004803	transposase activity	[L] COG3464 Transposase and inactivated derivatives
										GO:0003677	DNA binding
gene_0109	298.882	798.215	1.4172	4.44089e-16	9.4624e-16			GO:0006508	proteolysis	GO:0004222	metalloendopeptidase activity	[E] COG1164 Oligoendopeptidase F
										GO:0008270	zinc ion binding
gene_0118	9.41163	49.8553	2.40523	5.6276e-08	9.3056e-08
gene_0123	302.171	1016.12	1.74963	0	0
gene_0124	436.365	1549.28	1.82799	0	0
gene_0126	168.001	596.455	1.82794	2.22045e-16	5.98627e-16							[M] COG0791 Cell wall-associated hydrolases (invasion-associated proteins)
gene_0127	291.435	630.108	1.11242	0	0							[M] COG0791 Cell wall-associated hydrolases (invasion-associated proteins)
gene_0133	3725.57	1277.12	-1.54457	0	0
gene_0138	862.092	327.426	-1.39667	0	0							[M] COG1732 Periplasmic glycine betaine/choline-binding (lipo)protein of an ABC-type transport system (osmoprotectant binding protein)	ABC transporters
gene_0145	55.6465	153.568	1.46451	0	0					GO:0016805	dipeptidase activity	[S] COG1739 Uncharacterized conserved protein
gene_0157	1184.25	509.568	-1.21663	0	0			GO:0005975	carbohydrate metabolic process	GO:0008966	phosphoglucosamine mutase activity	[G] COG1109 Phosphomannomutase	Purine metabolism
										GO:0004614	phosphoglucomutase activity		Amino sugar and nucleotide sugar metabolism
										GO:0004615	phosphomannomutase activity
										GO:0004619	phosphoglycerate mutase activity
gene_0158	135.395	485.109	1.84113	0	0	GO:0005737	cytoplasm	GO:0090305	nucleic acid phosphodiester bond hydrolysis	GO:0003677	DNA binding	[L] COG0556 Helicase subunit of the DNA excision repair complex
								GO:0006289	nucleotide-excision repair	GO:0005524	ATP binding
								GO:0009432	SOS response	GO:0004386	helicase activity
										GO:0009381	excinuclease ABC activity
gene_0160	2348.46	814.701	-1.52737	0	0								[S] COG3247 Uncharacterized conserved protein
gene_0165	217.513	656.12	1.59286	0	0
gene_0166	334.209	874.258	1.38731	0	0
gene_0167	311.069	862.098	1.47062	6.66134e-16	1.35094e-15
gene_0168	170.943	611.805	1.83956	0	0			GO:0006355	regulation of transcription, DNA-dependent	GO:0003700	sequence-specific DNA binding transcription factor activity	[P] COG0735 Fe2+/Zn2+ uptake regulation proteins
										GO:0003677	DNA binding
gene_0176	216.554	64.1898	-1.75431	1.2565e-197	6.9511e-197			GO:0006313	transposition, DNA-mediated	GO:0004803	transposase activity	[L] COG3547 Transposase and inactivated derivatives
										GO:0003677	DNA binding
gene_0187	350.571	712.47	1.02312	0	0			GO:0009228	thiamine biosynthetic process	GO:0005524	ATP binding	[H] COG0351 Hydroxymethylpyrimidine/phosphomethylpyrimidine kinase	Thiamine metabolism
								GO:0016310	phosphorylation	GO:0008972	phosphomethylpyrimidine kinase activity
gene_0189	153.008	58.3103	-1.39178	6.47372e-11	1.17227e-10
gene_0192	9.11668	22.7261	1.31777	0.000697964	0.000948623
gene_0205	237.286	649.111	1.45184	4.44089e-16	9.4624e-16			GO:0005975	carbohydrate metabolic process	GO:0004574	oligo-1,6-glucosidase activity	[G] COG0366 Glycosidases	Starch and sucrose metabolism
										GO:0043169	cation binding		Galactose metabolism
gene_0206	356.863	873.302	1.29111	4.44089e-16	9.4624e-16			GO:0005975	carbohydrate metabolic process	GO:0043169	cation binding	[G] COG0366 Glycosidases
gene_0207	557.133	1485.05	1.41442	0	0			GO:0005975	carbohydrate metabolic process	GO:0016787	hydrolase activity	[G] COG1554 Trehalose and maltose hydrolases (possible phosphorylases)	Starch and sucrose metabolism
										GO:0030246	carbohydrate binding
gene_0208	473.368	1823.89	1.94598	4.44089e-16	9.4624e-16			GO:0005975	carbohydrate metabolic process	GO:0016787	hydrolase activity	[G] COG1554 Trehalose and maltose hydrolases (possible phosphorylases)	Starch and sucrose metabolism
										GO:0030246	carbohydrate binding
gene_0210	829.448	1795.95	1.11452	6.66134e-16	1.35094e-15			GO:0006810	transport	GO:0015423	maltose-transporting ATPase activity	[G] COG3839 ABC-type sugar transport systems, ATPase components	ABC transporters
								GO:0006200	ATP catabolic process	GO:0015430	glycerol-3-phosphate-transporting ATPase activity
										GO:0005524	ATP binding
gene_0211	584.703	1532.59	1.3902	0	0
gene_0212	976.329	2225.75	1.18885	4.44089e-16	9.4624e-16	GO:0043190	ATP-binding cassette (ABC) transporter complex					[G] COG2182 Maltose-binding periplasmic proteins/domains	Bacterial chemotaxis
gene_0215	73.4518	158.321	1.10798	0	0					GO:0016779	nucleotidyltransferase activity
gene_0216	8.50769	27.5409	1.69474	9.59012e-05	0.000137143
gene_0217	64.534	129.39	1.00359	0	0	GO:0016021	integral to membrane	GO:0055085	transmembrane transport	GO:0022857	transmembrane transporter activity	[GEPR] COG0477 Permeases of the major facilitator superfamily
gene_0218	914.022	402.986	-1.1815	5.91698e-299	3.55609e-298					GO:0016874	ligase activity
gene_0221	51.076	141.5	1.47008	0	0					GO:0043565	sequence-specific DNA binding
gene_0230	319.832	124.011	-1.36685	3.76896e-123	1.83281e-122			GO:0055114	oxidation-reduction process	GO:0004316	3-oxoacyl-[acyl-carrier-protein] reductase (NADPH) activity	[IQR] COG1028 Dehydrogenases with different specificities (related to short-chain alcohol dehydrogenases)	Fatty acid biosynthesis
													Biosynthesis of unsaturated fatty acids
gene_0231	21.4333	55.8526	1.38177	0	0					GO:0017111	nucleoside-triphosphatase activity	[R] COG0488 ATPase components of ABC transporters with duplicated ATPase domains
										GO:0000166	nucleotide binding
gene_0236	421.259	192.501	-1.12984	1.08527e-63	4.30539e-63	GO:0005737	cytoplasm	GO:0009401	phosphoenolpyruvate-dependent sugar phosphotransferase system	GO:0008982	protein-N(PI)-phosphohistidine-sugar phosphotransferase activity	[G] COG3731 Phosphotransferase system sorbitol-specific component IIA	Fructose and mannose metabolism
													Phosphotransferase system (PTS)
gene_0242	382.896	962.991	1.33057	4.44089e-16	9.4624e-16			GO:0005975	carbohydrate metabolic process	GO:0032450	maltose alpha-glucosidase activity	[G] COG1501 Alpha-glucosidases, family 31 of glycosyl hydrolases
										GO:0030246	carbohydrate binding
										GO:0004339	glucan 1,4-alpha-glucosidase activity
gene_0243	165.41	393.128	1.24895	0	0			GO:0006631
gene_0246	139.089	300.876	1.11316	0	0			GO:0016310	phosphorylation	GO:0008728	GTP diphosphokinase activity	[S] COG2357 Uncharacterized protein conserved in bacteria	Purine metabolism
								GO:0015969	guanosine tetraphosphate metabolic process	GO:0016301	kinase activity
gene_0269	315.238	676.314	1.10125	4.44089e-16	9.4624e-16			GO:0008152	metabolic process	GO:0003985	acetyl-CoA C-acetyltransferase activity	[I] COG0183 Acetyl-CoA acetyltransferase	Terpenoid backbone biosynthesis
													Synthesis and degradation of ketone bodies
													Valine, leucine and isoleucine degradation
													Pyruvate metabolism
													Carbon fixation pathways in prokaryotes
													Propanoate metabolism
													Butanoate metabolism
													Two-component system
													Fatty acid metabolism
													Benzoate degradation
													Glyoxylate and dicarboxylate metabolism
													Lysine degradation
													Tryptophan metabolism
gene_0270	416.203	849.14	1.02872	4.44089e-16	9.4624e-16			GO:0006011	UDP-glucose metabolic process	GO:0003983	UTP:glucose-1-phosphate uridylyltransferase activity	[M] COG1210 UDP-glucose pyrophosphorylase	Amino sugar and nucleotide sugar metabolism
								GO:0009058	biosynthetic process				Starch and sucrose metabolism
													Pentose and glucuronate interconversions
													Galactose metabolism
gene_0273	331.302	754.386	1.18716	0	0			GO:0009987	cellular process	GO:0046872	metal ion binding	[J] COG0024 Methionine aminopeptidase
								GO:0006508	proteolysis	GO:0008235	metalloexopeptidase activity
										GO:0004177	aminopeptidase activity
gene_0278	286.167	118.41	-1.27307	5.85052e-27	1.90695e-26
gene_0281	51.6194	24.358	-1.08352	0.000552	0.000754206
gene_0284	244.242	87.3172	-1.48397	8.85221e-104	4.06438e-103			GO:0005975	carbohydrate metabolic process	GO:0003796	lysozyme activity
								GO:0009253	peptidoglycan catabolic process
								GO:0016998	cell wall macromolecule catabolic process
gene_0288	557.153	258.172	-1.10974	8.40665e-139	4.23611e-138			GO:0055114	oxidation-reduction process	GO:0016491	oxidoreductase activity	[C] COG0778 Nitroreductase
gene_0289	584.092	103.404	-2.4979	2.46914e-116	1.16319e-115
gene_0297	227.869	663.793	1.54253	0	0			GO:0009058	biosynthetic process	GO:0004121	cystathionine beta-lyase activity	[E] COG1168 Bifunctional PLP-dependent enzyme with beta-cystathionase and maltose regulon repressor activities	Cysteine and methionine metabolism
										GO:0030170	pyridoxal phosphate binding		Selenocompound metabolism
										GO:0008483	transaminase activity		Nitrogen metabolism
													Sulfur metabolism
gene_0298	440.44	218.263	-1.01288	2.61012e-139	1.32261e-138			GO:0005975	carbohydrate metabolic process	GO:0008270	zinc ion binding	[G] COG1482 Phosphomannose isomerase
										GO:0004476	mannose-6-phosphate isomerase activity
gene_0307	159.713	445.844	1.48106	0	0
gene_0309	2.56099	18.8418	2.87916	6.12706e-05	8.84586e-05
gene_0311	193.461	404.936	1.06565	0	0	GO:0005737	cytoplasm	GO:0006260	DNA replication	GO:0004797	thymidine kinase activity	[F] COG1435 Thymidine kinase	Pyrimidine metabolism
								GO:0016310	phosphorylation	GO:0005524	ATP binding		Drug metabolism - other enzymes
										GO:0008270	zinc ion binding
gene_0312	364.366	782.343	1.10241	4.44089e-16	9.4624e-16	GO:0005737	cytoplasm	GO:0006415	translational termination	GO:0016149	translation release factor activity, codon specific	[J] COG0216 Protein chain release factor A
gene_0333	2565.1	992.431	-1.36998	0	0			GO:0006950	response to stress			[T] COG0589 Universal stress protein UspA and related nucleotide-binding proteins
gene_0334	1644.56	628.779	-1.38708	1.2727e-101	5.79928e-101
gene_0350	3609.12	706.088	-2.35373	0	0			GO:0051301	cell division			[S] COG2001 Uncharacterized protein conserved in bacteria
gene_0351	2594.68	526.866	-2.30005	0	0	GO:0005737	cytoplasm	GO:0070475	rRNA base methylation			[M] COG0275 Predicted S-adenosylmethionine-dependent methyltransferase involved in cell envelope biogenesis
								GO:0051301	cell division
gene_0352	1799.86	532.317	-1.75753	1.54402e-286	9.21824e-286	GO:0032153	cell division site	GO:0043093	cytokinesis by binary fission
						GO:0005887	integral to plasma membrane
gene_0373	213.55	443.158	1.05325	0	0
gene_0374	341.607	692.874	1.02026	0	0
gene_0380	76.5737	155.041	1.01773	0	0					GO:0004386	helicase activity	[L] COG0507 ATP-dependent exoDNAse (exonuclease V), alpha subunit - helicase superfamily I member	Homologous recombination
										GO:0000166	nucleotide binding
										GO:0008854	exodeoxyribonuclease V activity
gene_0381	98.7819	216.466	1.13182	0	0
gene_0395	8.69905	28.2693	1.70031	4.44089e-15	8.87688e-15							[L] COG1555 DNA uptake protein and related DNA-binding proteins
gene_0424	521.357	205.561	-1.34271	2.93982e-133	1.46103e-132							[S] COG4990 Uncharacterized protein conserved in bacteria
gene_0425	684.609	209.885	-1.70568	0	0
gene_0427	34.8579	72.321	1.05293	9.2942e-07	1.45695e-06
gene_0445	231.855	523.349	1.17455	0	0	GO:0005737	cytoplasm	GO:0006432	phenylalanyl-tRNA aminoacylation	GO:0005524	ATP binding	[J] COG0016 Phenylalanyl-tRNA synthetase alpha subunit
										GO:0004826	phenylalanine-tRNA ligase activity
										GO:0000287	magnesium ion binding
										GO:0000049	tRNA binding
gene_0469	4667.63	1950.84	-1.25859	0	0			GO:0006457	protein folding	GO:0005524	ATP binding	[O] COG0443 Molecular chaperone	RNA degradation
								GO:0006950	response to stress	GO:0051082	unfolded protein binding		Tuberculosis
gene_0470	3999.97	1194.07	-1.7441	0	0	GO:0005737	cytoplasm	GO:0006457	protein folding	GO:0051087	chaperone binding	[O] COG0576 Molecular chaperone GrpE (heat shock protein)
								GO:0006950	response to stress	GO:0000774	adenyl-nucleotide exchange factor activity
										GO:0042803	protein homodimerization activity
gene_0471	4887.24	1053.45	-2.2139	0	0			GO:0006950	response to stress	GO:0003677	DNA binding	[K] COG1420 Transcriptional regulator of heat shock gene
								GO:0006355	regulation of transcription, DNA-dependent
gene_0507	349.191	728.949	1.0618	6.66134e-16	1.35094e-15			GO:0006260	DNA replication	GO:0003887	DNA-directed DNA polymerase activity	[L] COG0749 DNA polymerase I - 3'-5' exonuclease and polymerase domains	Pyrimidine metabolism
										GO:0003677	DNA binding		Homologous recombination
										GO:0008408	3'-5' exonuclease activity		DNA replication
										GO:0008409	5'-3' exonuclease activity		Nucleotide excision repair
													Base excision repair
													Purine metabolism
gene_0510	688.427	1528.27	1.15052	2.22045e-16	5.98627e-16			GO:0045454	cell redox homeostasis	GO:0009055	electron carrier activity	[OC] COG0526 Thiol-disulfide isomerase and thioredoxins
								GO:0006662	glycerol ether metabolic process	GO:0016853	isomerase activity
								GO:0055114	oxidation-reduction process	GO:0015035	protein disulfide oxidoreductase activity
gene_0523	28.8823	87.0489	1.59164	1.68716e-08	2.84708e-08
gene_0533	25.6099	54.2643	1.0833	0.000352988	0.000488192
gene_0534	78.9807	172.137	1.12399	0	0					GO:0016491	oxidoreductase activity	[CR] COG0604 NADPH:quinone reductase and related Zn-dependent oxidoreductases
gene_0535	78.0817	237.992	1.60786	0	0							[R] COG4814 Uncharacterized protein with an alpha/beta hydrolase fold
gene_0536	46.1197	182.755	1.98646	2.22045e-16	5.98627e-16
gene_0540	79.978	204.739	1.35611	0	0	GO:0016020	membrane	GO:0008152	metabolic process	GO:0003824	catalytic activity	[I] COG0671 Membrane-associated phospholipid phosphatase
gene_0541	168.444	69.2721	-1.28192	8.29871e-117	3.92994e-116	GO:0016021	integral to membrane	GO:0055085	transmembrane transport			[GEPR] COG0477 Permeases of the major facilitator superfamily
gene_0546	282.658	1226.92	2.11791	0	0			GO:0006508	proteolysis	GO:0004177	aminopeptidase activity	[R] COG0596 Predicted hydrolases or acyltransferases (alpha/beta hydrolase superfamily)	Arginine and proline metabolism
gene_0551	396.334	180.033	-1.13846	2.87745e-20	8.79275e-20
gene_0552	835.065	320.443	-1.38182	3.95011e-256	2.29767e-255	GO:0016021	integral to membrane	GO:0006508	proteolysis	GO:0008236	serine-type peptidase activity	[U] COG0681 Signal peptidase I
gene_0553	440.205	174.684	-1.33343	1.73564e-43	6.36871e-43
gene_0554	50.4099	135.409	1.42554	3.73518e-10	6.59857e-10
gene_0555	58.3667	124.531	1.09329	2.90033e-07	4.66374e-07
gene_0556	19.8615	60.1771	1.59924	0	0
gene_0557	66.5157	137.427	1.0469	5.43698e-10	9.53976e-10
gene_0558	51.3003	130.3	1.3448	6.79923e-12	1.26411e-11
gene_0559	107.055	246.773	1.20483	0	0			GO:0006200	ATP catabolic process	GO:0005524	ATP binding	[V] COG1131 ABC-type multidrug transport system, ATPase component
										GO:0016887	ATPase activity
gene_0560	73.6373	255.431	1.79442	0	0	GO:0005622	intracellular	GO:0006355	regulation of transcription, DNA-dependent	GO:0003700	sequence-specific DNA binding transcription factor activity	[K] COG1725 Predicted transcriptional regulators
										GO:0003677	DNA binding
gene_0571	536.851	245.641	-1.12797	0	0	GO:0005737	cytoplasm	GO:0006420	arginyl-tRNA aminoacylation	GO:0005524	ATP binding	[J] COG0751 Glycyl-tRNA synthetase, beta subunit	Aminoacyl-tRNA biosynthesis
								GO:0006426	glycyl-tRNA aminoacylation	GO:0004814	arginine-tRNA ligase activity
										GO:0004820	glycine-tRNA ligase activity
gene_0579	778.771	2154.66	1.46819	4.44089e-16	9.4624e-16							[S] COG1284 Uncharacterized conserved protein
gene_0581	1035.28	2741.35	1.40487	4.44089e-16	9.4624e-16			GO:0006464	cellular protein modification process	GO:0033743	peptide-methionine (R)-S-oxide reductase activity	[O] COG0229 Conserved domain frequently associated with peptide methionine sulfoxide reductase
								GO:0055114	oxidation-reduction process	GO:0046872	metal ion binding
										GO:0008113	peptide-methionine (S)-S-oxide reductase activity
gene_0587	485.019	977.42	1.01094	4.44089e-16	9.4624e-16			GO:0016310	phosphorylation	GO:0008728	GTP diphosphokinase activity	[TK] COG0317 Guanosine polyphosphate pyrophosphohydrolases/synthetases	Purine metabolism
								GO:0015969	guanosine tetraphosphate metabolic process	GO:0016301	kinase activity
gene_0601	451.813	976.767	1.11229	4.44089e-16	9.4624e-16			GO:0055114	oxidation-reduction process	GO:0000104	succinate dehydrogenase activity	[C] COG1053 Succinate dehydrogenase/fumarate reductase, flavoprotein subunit	Carbon fixation pathways in prokaryotes
													Citrate cycle (TCA cycle)
													Oxidative phosphorylation
													Two-component system
													Toluene degradation
													Butanoate metabolism
gene_0602	344.199	1002.31	1.54201	4.44089e-16	9.4624e-16	GO:0045239	tricarboxylic acid cycle enzyme complex	GO:0006106	fumarate metabolic process	GO:0004333	fumarate hydratase activity	[C] COG0114 Fumarase	Carbon fixation pathways in prokaryotes
								GO:0006099	tricarboxylic acid cycle				Citrate cycle (TCA cycle)
													Renal cell carcinoma
													Pathways in cancer
gene_0604	109.058	35.4497	-1.62125	1.69902e-111	7.92146e-111			GO:0008152	metabolic process	GO:0016773	phosphotransferase activity, alcohol group as acceptor	[G] COG1070 Sugar (pentulose and hexulose) kinases
										GO:0016301	kinase activity
										GO:0000166	nucleotide binding
gene_0616	135.806	39.3918	-1.78558	3.99786e-143	2.04297e-142							[R] COG1106 Predicted ATPases
gene_0627	46.2794	160.291	1.79225	0	0
gene_0629	834.428	1769.1	1.08416	4.44089e-16	9.4624e-16							[M] COG5632 N-acetylmuramoyl-L-alanine amidase
gene_0631	287.942	94.4717	-1.60782	2.19667e-26	7.05822e-26
gene_0632	231.915	77.132	-1.58819	1.29593e-37	4.60576e-37
gene_0647	283.285	118.368	-1.25898	3.92156e-106	1.80512e-105	GO:0005887	integral to plasma membrane	GO:0015716	organic phosphonate transport	GO:0015604	organic phosphonate transmembrane transporter activity	[P] COG3639 ABC-type phosphate/phosphonate transport system, permease component	ABC transporters
gene_0648	377.546	153.307	-1.30023	1.26016e-149	6.55065e-149	GO:0005887	integral to plasma membrane	GO:0015716	organic phosphonate transport	GO:0015604	organic phosphonate transmembrane transporter activity	[P] COG3639 ABC-type phosphate/phosphonate transport system, permease component	ABC transporters
gene_0652	2826.88	1272.5	-1.15154	0	0	GO:0005840	ribosome	GO:0006412	translation	GO:0003735	structural constituent of ribosome	[J] COG0203 Ribosomal protein L17	Ribosome
gene_0654	2784.65	1345.13	-1.04975	0	0			GO:0006351	transcription, DNA-dependent	GO:0003899	DNA-directed RNA polymerase activity	[K] COG0202 DNA-directed RNA polymerase, alpha subunit/40 kD subunit	Pyrimidine metabolism
										GO:0003677	DNA binding		Purine metabolism
										GO:0046983	protein dimerization activity		RNA polymerase
gene_0658	2890.52	1348.41	-1.10007	1.33085e-126	6.52441e-126	GO:0005840	ribosome	GO:0006412	translation	GO:0003735	structural constituent of ribosome	[J] COG0257 Ribosomal protein L36	Ribosome
gene_0660	2861.4	840.281	-1.76778	0	0	GO:0005737	cytoplasm	GO:0046939	nucleotide phosphorylation	GO:0004017	adenylate kinase activity	[F] COG0563 Adenylate kinase and related kinases	Purine metabolism
								GO:0044209	AMP salvage	GO:0008270	zinc ion binding
										GO:0005524	ATP binding
gene_0661	2624.51	913.928	-1.5219	0	0	GO:0016021	integral to membrane	GO:0006605	protein targeting			[U] COG0201 Preprotein translocase subunit SecY	Protein export
						GO:0005886	plasma membrane	GO:0065002	intracellular protein transmembrane transport
gene_0662	2850.46	1314.45	-1.11674	0	0	GO:0015934	large ribosomal subunit	GO:0006412	translation	GO:0003735	structural constituent of ribosome	[J] COG0200 Ribosomal protein L15	Ribosome
										GO:0019843	rRNA binding
gene_0665	2804.67	1254.69	-1.1605	0	0	GO:0005840	ribosome	GO:0006412	translation	GO:0003735	structural constituent of ribosome	[J] COG0256 Ribosomal protein L18	Ribosome
										GO:0019843	rRNA binding
gene_0666	3168.88	1438.39	-1.13952	0	0	GO:0005840	ribosome	GO:0006412	translation	GO:0003735	structural constituent of ribosome	[J] COG0097 Ribosomal protein L6P/L9E	Ribosome
										GO:0019843	rRNA binding
gene_0667	3043.09	1267.62	-1.26341	6.59827e-170	3.54192e-169							[J] COG0096 Ribosomal protein S8	Ribosome
gene_0668	2876.48	1225.35	-1.23111	0	0	GO:0015934	large ribosomal subunit	GO:0006412	translation	GO:0003735	structural constituent of ribosome	[J] COG0096 Ribosomal protein S8
gene_0687	1699.48	3732.45	1.13503	4.44089e-16	9.4624e-16			GO:0006351	transcription, DNA-dependent	GO:0003899	DNA-directed RNA polymerase activity	[K] COG0086 DNA-directed RNA polymerase, beta' subunit/160 kD subunit	Pyrimidine metabolism
										GO:0003677	DNA binding		Purine metabolism
													RNA polymerase
gene_0688	1250.74	3152.77	1.33384	4.44089e-16	9.4624e-16			GO:0006351	transcription, DNA-dependent	GO:0003899	DNA-directed RNA polymerase activity	[K] COG0085 DNA-directed RNA polymerase, beta subunit/140 kD subunit	Pyrimidine metabolism
										GO:0003677	DNA binding		Purine metabolism
										GO:0032549	ribonucleoside binding		RNA polymerase
gene_0689	193.715	683.382	1.81876	0	0							[O] COG0542 ATPases with chaperone activity, ATP-binding subunit
gene_0690	449.922	1544.25	1.77916	6.66134e-16	1.35094e-15			GO:0006508	proteolysis	GO:0017111	nucleoside-triphosphatase activity	[O] COG0542 ATPases with chaperone activity, ATP-binding subunit
										GO:0005524	ATP binding
										GO:0008233	peptidase activity
gene_0691	110.086	221.436	1.00826	0	0			GO:0035335	peptidyl-tyrosine dephosphorylation	GO:0004725	protein tyrosine phosphatase activity	[T] COG2365 Protein tyrosine/serine phosphatase
gene_0701	98.7266	280.151	1.50469	2.22045e-16	5.98627e-16	GO:0005737	cytoplasm			GO:0004045	aminoacyl-tRNA hydrolase activity	[J] COG0193 Peptidyl-tRNA hydrolase
gene_0712	1436.96	434.558	-1.7254	0	0	GO:0030288	outer membrane-bounded periplasmic space	GO:0006810	transport	GO:0005215	transporter activity	[ET] COG0834 ABC-type amino acid transport/signal transduction systems, periplasmic component/domain	ABC transporters
gene_0713	1008.39	298.077	-1.7583	1.30609e-129	6.43793e-129
gene_0714	1140.06	304.26	-1.90573	0	0			GO:0006200	ATP catabolic process	GO:0015419	sulfate transmembrane-transporting ATPase activity	[E] COG1126 ABC-type polar amino acid transport system, ATPase component	ABC transporters
										GO:0015416	organic phosphonate transmembrane-transporting ATPase activity
										GO:0005524	ATP binding
										GO:0015426	polar-amino acid-transporting ATPase activity
gene_0715	705.738	152.454	-2.21076	2.12216e-86	9.18416e-86
gene_0716	1146.96	215.67	-2.41092	8.46255e-198	4.69594e-197	GO:0005886	plasma membrane	GO:0006810	transport	GO:0005215	transporter activity		ABC transporters
						GO:0016021	integral to membrane
gene_0717	1244.65	292.027	-2.09157	0	0	GO:0005886	plasma membrane	GO:0006810	transport	GO:0005215	transporter activity	[E] COG0765 ABC-type amino acid transport system, permease component	ABC transporters
						GO:0016021	integral to membrane
gene_0718	1342.73	299.396	-2.16504	0	0	GO:0005886	plasma membrane	GO:0006810	transport	GO:0005215	transporter activity	[E] COG0765 ABC-type amino acid transport system, permease component
						GO:0016021	integral to membrane
gene_0719	1271.25	419.876	-1.59821	3.07728e-117	1.4611e-116
gene_0720	350.67	1066.04	1.60408	6.66134e-16	1.35094e-15			GO:0005975	carbohydrate metabolic process	GO:0004574	oligo-1,6-glucosidase activity	[G] COG0366 Glycosidases
										GO:0043169	cation binding
gene_0735	1190.12	2385.15	1.00297	4.44089e-16	9.4624e-16			GO:0006355	regulation of transcription, DNA-dependent	GO:0003899	DNA-directed RNA polymerase activity	[K] COG3343 DNA-directed RNA polymerase, delta subunit	Pyrimidine metabolism
													Purine metabolism
													RNA polymerase
gene_0738	108.977	325.566	1.57893	0	0					GO:0003677	DNA binding
gene_0752	586.313	170.743	-1.77984	0	0
gene_0767	366.95	1028.44	1.4868	2.22045e-16	5.98627e-16			GO:0055114	oxidation-reduction process	GO:0016491	oxidoreductase activity	[C] COG0778 Nitroreductase
gene_0768	295.179	597.823	1.01813	0	0			GO:0044237	cellular metabolic process	GO:0050662	coenzyme binding	[M] COG1087 UDP-glucose 4-epimerase
								GO:0006012	galactose metabolic process	GO:0003978	UDP-glucose 4-epimerase activity
gene_0769	197.458	492.432	1.31838	0	0			GO:0006457	protein folding	GO:0003755	peptidyl-prolyl cis-trans isomerase activity	[S] COG3589 Uncharacterized conserved protein
								GO:0000413	protein peptidyl-prolyl isomerization
gene_0777	70.7117	21.9821	-1.68562	8.05106e-08	1.32403e-07	GO:0016021	integral to membrane	GO:0003333	amino acid transmembrane transport	GO:0015171	amino acid transmembrane transporter activity
gene_0793	105.89	545.856	2.36595	0	0	GO:0009986	cell surface	GO:0006096	glycolysis	GO:0004634	phosphopyruvate hydratase activity	[G] COG0148 Enolase	Glycolysis / Gluconeogenesis
						GO:0000015	phosphopyruvate hydratase complex			GO:0000287	magnesium ion binding		RNA degradation
						GO:0005576	extracellular region						Methane metabolism
gene_0812	4347.57	2108.81	-1.04378	0	0			GO:0006508	proteolysis	GO:0017111	nucleoside-triphosphatase activity	[O] COG0542 ATPases with chaperone activity, ATP-binding subunit
										GO:0005524	ATP binding
										GO:0008233	peptidase activity
gene_0813	3426.99	1651.52	-1.05315	0	0			GO:0006508	proteolysis	GO:0017111	nucleoside-triphosphatase activity	[O] COG0542 ATPases with chaperone activity, ATP-binding subunit
										GO:0005524	ATP binding
										GO:0008233	peptidase activity
gene_0817	236.001	1558.5	2.72329	0	0			GO:0006541	glutamine metabolic process	GO:0016740	transferase activity	[R] COG2071 Predicted glutamine amidotransferases
gene_0818	215.046	1108.29	2.36562	0	0	GO:0016021	integral to membrane	GO:0006835	dicarboxylic acid transport	GO:0017153	sodium:dicarboxylate symporter activity	[E] COG0531 Amino acid transporters
								GO:0003333	amino acid transmembrane transport	GO:0015171	amino acid transmembrane transporter activity
gene_0819	128.063	24.9987	-2.35693	7.05036e-85	3.01516e-84
gene_0828	6.68409	17.5131	1.38963	8.76687e-07	1.37667e-06
gene_0835	110.924	50.5356	-1.1342	1.38168e-65	5.52977e-65	GO:0016021	integral to membrane	GO:0055085	transmembrane transport			[GEPR] COG0477 Permeases of the major facilitator superfamily
gene_0836	65.1691	26.4932	-1.29857	1.2879e-14	2.54625e-14					GO:0008080	N-acetyltransferase activity	NULL
gene_0838	140.747	63.8724	-1.13984	5.24921e-28	1.72026e-27	GO:0016020	membrane	GO:0055085	transmembrane transport	GO:0005215	transporter activity	[F] COG2233 Xanthine/uracil permeases
gene_0840	120.762	50.0744	-1.27002	1.50742e-31	5.05923e-31			GO:0006353	DNA-dependent transcription, termination	GO:0003723	RNA binding	[F] COG2065 Pyrimidine operon attenuation protein/uracil phosphoribosyltransferase	Pyrimidine metabolism
								GO:0009116	nucleoside metabolic process	GO:0004845	uracil phosphoribosyltransferase activity
								GO:0006355	regulation of transcription, DNA-dependent
gene_0841	17.0416	54.027	1.66462	2.0497e-07	3.30473e-07
gene_0842	30.5677	89.8897	1.55615	0	0
gene_0856	1758.17	4405	1.32507	4.44089e-16	9.4624e-16			GO:0006879	cellular iron ion homeostasis	GO:0016722	oxidoreductase activity, oxidizing metal ions	[P] COG0783 DNA-binding ferritin-like protein (oxidative damage protectant)
								GO:0006950	response to stress	GO:0008199	ferric iron binding
								GO:0055114	oxidation-reduction process
gene_0857	14.9048	97.6306	2.71156	0	0
gene_0864	2615.56	765.543	-1.77256	0	0					GO:0030246	carbohydrate binding	[K] COG2390 Transcriptional regulator, contains sigma factor-related N-terminal domain
gene_0865	18667.3	7929.35	-1.23524	0	0	GO:0005737	cytoplasm	GO:0006096	glycolysis	GO:0051287	NAD binding	[G] COG0057 Glyceraldehyde-3-phosphate dehydrogenase/erythrose-4-phosphate dehydrogenase	Glycolysis / Gluconeogenesis
								GO:0055114	oxidation-reduction process	GO:0050661	NADP binding		Alzheimer's disease
gene_0866	4243.57	2112.39	-1.0064	0	0	GO:0005737	cytoplasm	GO:0016310	phosphorylation	GO:0004618	phosphoglycerate kinase activity	[G] COG0126 3-phosphoglycerate kinase	Glycolysis / Gluconeogenesis
								GO:0006096	glycolysis	GO:0005524	ATP binding		Carbon fixation in photosynthetic organisms
gene_0867	5322.64	2305.18	-1.20726	0	0	GO:0005737	cytoplasm	GO:0006094	gluconeogenesis	GO:0004807	triose-phosphate isomerase activity	[G] COG0149 Triosephosphate isomerase	Fructose and mannose metabolism
								GO:0006098	pentose-phosphate shunt				Glycolysis / Gluconeogenesis
								GO:0006096	glycolysis				Inositol phosphate metabolism
													Carbon fixation in photosynthetic organisms
gene_0876	1276.54	341.857	-1.90077	0	0							[S] COG1624 Uncharacterized conserved protein
gene_0877	943.003	391.553	-1.26805	0	0							[S] COG4856 Uncharacterized protein conserved in bacteria
gene_0879	333.458	799.739	1.26202	4.44089e-16	9.4624e-16	GO:0005737	cytoplasm	GO:0006541	glutamine metabolic process	GO:0030246	carbohydrate binding	[M] COG0449 Glucosamine 6-phosphate synthetase, contains amidotransferase and phosphosugar isomerase domains	Amino sugar and nucleotide sugar metabolism
								GO:0016051	carbohydrate biosynthetic process	GO:0004360	glutamine-fructose-6-phosphate transaminase (isomerizing) activity		Alanine, aspartate and glutamate metabolism
gene_0922	194.898	88.2664	-1.14278	1.38464e-43	5.10145e-43			GO:0055114	oxidation-reduction process	GO:0046914	transition metal ion binding
										GO:0003677	DNA binding
										GO:0004322	ferroxidase activity
gene_0923	161.886	79.615	-1.02387	6.43787e-14	1.25497e-13			GO:0030001	metal ion transport	GO:0016787	hydrolase activity	[P] COG2608 Copper chaperone
										GO:0046872	metal ion binding
gene_0927	346.415	740.153	1.09532	6.66134e-16	1.35094e-15			GO:0006396	RNA processing	GO:0003723	RNA binding	[J] COG2265 SAM-dependent methyltransferases related to tRNA (uracil-5-)-methyltransferase
								GO:0001510	RNA methylation	GO:0008173	RNA methyltransferase activity
gene_0939	1200.27	393.479	-1.609	0	0			GO:0006200	ATP catabolic process	GO:0005524	ATP binding	[E] COG1126 ABC-type polar amino acid transport system, ATPase component
										GO:0016887	ATPase activity
gene_0956	45.5331	100.595	1.14357	0	0
gene_0973	607.242	204.923	-1.56719	0	0	GO:0016021	integral to membrane	GO:0070588	calcium ion transmembrane transport	GO:0005388	calcium-transporting ATPase activity	[P] COG0474 Cation transport ATPase
										GO:0046872	metal ion binding
										GO:0005524	ATP binding
										GO:0008900	hydrogen:potassium-exchanging ATPase activity
gene_0980	132.018	332.369	1.33205	0	0					GO:0004619	phosphoglycerate mutase activity	[G] COG0406 Fructose-2,6-bisphosphatase	Glycolysis / Gluconeogenesis
													Methane metabolism
gene_0989	44.2695	91.5553	1.04833	0	0	GO:0016021	integral to membrane	GO:0009401	phosphoenolpyruvate-dependent sugar phosphotransferase system	GO:0008982	protein-N(PI)-phosphohistidine-sugar phosphotransferase activity	[G] COG3716 Phosphotransferase system, mannose/fructose/N-acetylgalactosamine-specific component IID
gene_0991	15.935	32.5334	1.02972	7.94589e-07	1.25101e-06
gene_0992	15.2359	31.0602	1.02759	5.0611e-06	7.59795e-06
gene_0996	1448.8	659.038	-1.13642	2.05368e-275	1.21807e-274	GO:0005622	intracellular	GO:0000160	phosphorelay signal transduction system	GO:0000156	phosphorelay response regulator activity	[TK] COG2197 Response regulator containing a CheY-like receiver domain and an HTH DNA-binding domain
								GO:0035556	intracellular signal transduction	GO:0043565	sequence-specific DNA binding
								GO:0006355	regulation of transcription, DNA-dependent	GO:0008984	protein-glutamate methylesterase activity
										GO:0003700	sequence-specific DNA binding transcription factor activity
gene_0998	3608.82	537.954	-2.74597	0	0			GO:0008152	metabolic process	GO:0016798	hydrolase activity, acting on glycosyl bonds
										GO:0016746	transferase activity, transferring acyl groups
gene_0999	3163.15	647.338	-2.28877	0	0					GO:0016757	transferase activity, transferring glycosyl groups	[M] COG1442 Lipopolysaccharide biosynthesis proteins, LPS:glycosyltransferases
gene_1023	229.526	532.642	1.21451	0	0
gene_1024	88.9902	186.46	1.06715	0	0
gene_1025	515.958	1201.44	1.21944	4.44089e-16	9.4624e-16
gene_1027	23.6031	54.3891	1.20434	0	0			GO:0006200	ATP catabolic process	GO:0005524	ATP binding	[P] COG1122 ABC-type cobalt transport system, ATPase component	ABC transporters
										GO:0016887	ATPase activity
gene_1034	57.1872	28.188	-1.02061	3.14083e-13	6.02521e-13			GO:0006200	ATP catabolic process	GO:0005524	ATP binding	[E] COG1126 ABC-type polar amino acid transport system, ATPase component
										GO:0016887	ATPase activity
gene_1037	184.225	551.234	1.5812	4.44089e-16	9.4624e-16					GO:0003677	DNA binding	[R] COG3973 Superfamily I DNA and RNA helicases	Mismatch repair
										GO:0004003	ATP-dependent DNA helicase activity
										GO:0005524	ATP binding		Nucleotide excision repair
gene_1038	148.503	358.027	1.26958	2.22045e-16	5.98627e-16
gene_1040	241.565	588.108	1.28367	0	0
gene_1041	165.366	398.042	1.26726	2.22045e-16	5.98627e-16	GO:0016020	membrane	GO:0006810	transport			[V] COG0577 ABC-type antimicrobial peptide transport system, permease component
gene_1042	207.221	496.609	1.26094	0	0			GO:0006200	ATP catabolic process	GO:0005524	ATP binding
										GO:0016887	ATPase activity
gene_1043	252.312	659.63	1.38645	0	0			GO:0006200	ATP catabolic process	GO:0005524	ATP binding	[V] COG1136 ABC-type antimicrobial peptide transport system, ATPase component
										GO:0016887	ATPase activity
gene_1045	23.1292	9.12385	-1.342	0.000234233	0.000328216
gene_1052	49.2111	105.902	1.10567	1.86004e-09	3.21376e-09					GO:0043565	sequence-specific DNA binding	[K] COG3655 Predicted transcriptional regulator
gene_1055	4.83578	14.3023	1.56443	4.89079e-06	7.35449e-06			GO:0006352	DNA-dependent transcription, initiation	GO:0003899	DNA-directed RNA polymerase activity
								GO:0006355	regulation of transcription, DNA-dependent	GO:0003700	sequence-specific DNA binding transcription factor activity
										GO:0003677	DNA binding
										GO:0016987	sigma factor activity
gene_1056	65.4722	21.4086	-1.61269	1.34957e-10	2.4172e-10
gene_1067	104.064	48.6393	-1.09728	3.55024e-06	5.40605e-06
gene_1078	6.32946	16.0353	1.3411	5.26787e-05	7.642e-05
gene_1084	54.7398	14.5896	-1.90765	8.23501e-13	1.56647e-12
gene_1107	227.552	86.7852	-1.39068	8.42136e-75	3.46233e-74	GO:0016020	membrane	GO:0006508	proteolysis	GO:0008233	peptidase activity
gene_1108	102.399	44.3158	-1.20831	3.59418e-18	1.08004e-17
gene_1109	234.637	69.0511	-1.76469	1.14104e-206	6.39055e-206			GO:0006281	DNA repair	GO:0003887	DNA-directed DNA polymerase activity	[L] COG0389 Nucleotidyltransferase/DNA polymerase involved in DNA repair
										GO:0003684	damaged DNA binding
gene_1113	1134.64	3588.84	1.66128	4.44089e-16	9.4624e-16					GO:0003684	damaged DNA binding
gene_1114	121.161	468.309	1.95054	0	0					GO:0003677	DNA binding	[T] COG2337 Growth inhibitor
gene_1115	65.4061	301.482	2.20457	0	0
gene_1116	135.089	530.337	1.973	0	0
gene_1121	94.9207	32.1953	-1.55987	5.86079e-30	1.94179e-29					GO:0003824	catalytic activity	[L] COG2231 Uncharacterized protein related to Endonuclease III
gene_1134	1255.73	578.195	-1.1189	2.98556e-143	1.53e-142			GO:0006313	transposition, DNA-mediated	GO:0004803	transposase activity	[L] COG3293 Transposase and inactivated derivatives
										GO:0003677	DNA binding
gene_1137	1391.08	688.668	-1.01432	3.15105e-170	1.70157e-169			GO:0006313	transposition, DNA-mediated	GO:0004803	transposase activity	[L] COG3328 Transposase and inactivated derivatives
										GO:0003677	DNA binding
gene_1138	374.722	185.803	-1.01205	1.56495e-36	5.50778e-36
gene_1140	671.232	290.246	-1.20954	3.11973e-223	1.76915e-222							[D] COG1192 ATPases involved in chromosome partitioning
gene_1141	3879.97	1165.79	-1.73474	0	0
gene_1145	246.165	117.871	-1.06242	4.07231e-89	1.79241e-88
gene_1146	89.4601	30.1908	-1.56714	3.123e-25	9.96386e-25
gene_1150	141.989	33.863	-2.068	1.44883e-117	6.91539e-117	GO:0016020	membrane					[GER] COG0697 Permeases of the drug/metabolite transporter (DMT) superfamily
gene_1151	114.227	42.6114	-1.42259	1.8985e-11	3.49378e-11
gene_1164	102.808	228.054	1.14942	0	0	GO:0005886	plasma membrane	GO:0009401	phosphoenolpyruvate-dependent sugar phosphotransferase system	GO:0005351	sugar:hydrogen symporter activity	[G] COG1455 Phosphotransferase system cellobiose-specific component IIC
						GO:0016021	integral to membrane			GO:0008982	protein-N(PI)-phosphohistidine-sugar phosphotransferase activity
gene_1165	140.361	356.168	1.34342	0	0
gene_1166	74.6276	195.56	1.38983	0	0	GO:0016020	membrane	GO:0008643	carbohydrate transport	GO:0016740	transferase activity	[G] COG1455 Phosphotransferase system cellobiose-specific component IIC
										GO:0015144	carbohydrate transmembrane transporter activity
gene_1168	42.4469	90.9619	1.0996	0	0					GO:0009007	site-specific DNA-methyltransferase (adenine-specific) activity	[V] COG0286 Type I restriction-modification system methyltransferase subunit
										GO:0003677	DNA binding
										GO:0008170	N-methyltransferase activity
										GO:0016787	hydrolase activity
gene_1170	12.1245	56.1976	2.21258	4.19664e-13	8.02508e-13
gene_1171	18.3679	94.1643	2.35799	0	0			GO:0015074	DNA integration	GO:0003677	DNA binding	[L] COG0582 Integrase
								GO:0006310	DNA recombination
gene_1173	13.3948	45.8511	1.77528	0	0							[V] COG0732 Restriction endonuclease S subunits
gene_1177	246.862	560.668	1.18344	4.44089e-16	9.4624e-16	GO:0016020	membrane	GO:0055114	oxidation-reduction process	GO:0008177	succinate dehydrogenase (ubiquinone) activity	[C] COG1053 Succinate dehydrogenase/fumarate reductase, flavoprotein subunit	Carbon fixation pathways in prokaryotes
										GO:0010181	FMN binding		Citrate cycle (TCA cycle)
													Butanoate metabolism
													Oxidative phosphorylation
													Two-component system
													Toluene degradation
gene_1212	3488.73	1732.46	-1.00988	5.51868e-193	3.02524e-192	GO:0016021	integral to membrane	GO:0006605	protein targeting	GO:0015450	P-P-bond-hydrolysis-driven protein transmembrane transporter activity	[U] COG0690 Preprotein translocase subunit SecE	Protein export
								GO:0009306	protein secretion				Bacterial secretion system
gene_1213	232.462	550.921	1.24485	2.22045e-16	5.98627e-16			GO:0032968	positive regulation of transcription elongation from RNA polymerase II promoter			[K] COG0250 Transcription antiterminator
								GO:0031564	transcription antitermination
gene_1228	1608.5	5338.07	1.7306	4.44089e-16	9.4624e-16			GO:0055114	oxidation-reduction process	GO:0004725	protein tyrosine phosphatase activity	[P] COG1393 Arsenate reductase and related proteins, glutaredoxin family
								GO:0035335	peptidyl-tyrosine dephosphorylation	GO:0008794	arsenate reductase (glutaredoxin) activity
gene_1229	752.001	2353.66	1.6461	0	0
gene_1237	78.4644	35.4816	-1.14497	7.53508e-16	1.52471e-15
gene_1240	77.2849	27.0819	-1.51286	1.98689e-16	5.74167e-16
gene_1245	479.915	1026.89	1.09743	2.22045e-16	5.98627e-16					GO:0016787	hydrolase activity	[Q] COG1335 Amidases related to nicotinamidase
gene_1275	58.2625	23.0812	-1.33585	2.20072e-06	3.39395e-06
gene_1276	68.3696	26.7423	-1.35423	6.26388e-17	1.83653e-16
gene_1279	944.51	287.093	-1.71805	0	0	GO:0016021	integral to membrane	GO:0003333	amino acid transmembrane transport	GO:0015171	amino acid transmembrane transporter activity	[E] COG0531 Amino acid transporters
gene_1285	182.565	448.638	1.29714	0	0			GO:0008152	metabolic process	GO:0008477	purine nucleosidase activity	[F] COG1957 Inosine-uridine nucleoside N-ribohydrolase	Purine metabolism
													Nicotinate and nicotinamide metabolism
gene_1289	149.657	311.305	1.05667	0	0	GO:0016021	integral to membrane	GO:0006812	cation transport	GO:0019829	cation-transporting ATPase activity	[R] COG0561 Predicted hydrolases of the HAD superfamily
								GO:0008152	metabolic process
gene_1317	212.285	425.617	1.00355	0	0
gene_1321	138.672	315.654	1.18667	0	0					GO:0016740	transferase activity	[R] COG0457 FOG: TPR repeat
gene_1324	302.683	609.599	1.01005	0	0	GO:0016021	integral to membrane	GO:0019835	cytolysis			[R] COG1272 Predicted membrane protein, hemolysin III homolog
gene_1326	425.9	869.53	1.02972	0	0					GO:0004180	carboxypeptidase activity	[S] COG4479 Uncharacterized protein conserved in bacteria
gene_1331	217.309	447.662	1.04266	0	0	GO:0005694	chromosome	GO:0006265	DNA topological change	GO:0046872	metal ion binding	[L] COG0551 Zn-finger domain associated with topoisomerase type I
										GO:0003917	DNA topoisomerase type I activity
										GO:0003677	DNA binding
										GO:0005524	ATP binding
gene_1347	194.461	525.932	1.4354	0	0			GO:0006355	regulation of transcription, DNA-dependent	GO:0003700	sequence-specific DNA binding transcription factor activity	[K] COG0583 Transcriptional regulator
										GO:0003677	DNA binding
gene_1349	26.8138	84.2758	1.65214	4.03119e-08	6.69643e-08
gene_1353	168.581	408.831	1.27806	2.22045e-16	5.98627e-16					GO:0017111	nucleoside-triphosphatase activity	[E] COG1125 ABC-type proline/glycine betaine transport systems, ATPase components	ABC transporters
gene_1354	124.711	291.09	1.22288	0	0	GO:0005886	plasma membrane	GO:0006810	transport	GO:0005215	transporter activity	[M] COG1732 Periplasmic glycine betaine/choline-binding (lipo)protein of an ABC-type transport system (osmoprotectant binding protein)
						GO:0016021	integral to membrane
gene_1368	454.233	209.616	-1.11568	6.64592e-75	2.7386e-74	GO:0016021	integral to membrane	GO:0006508	proteolysis	GO:0004190	aspartic-type endopeptidase activity	[MU] COG0597 Lipoprotein signal peptidase
						GO:0005886	plasma membrane
gene_1391	64.7361	160.029	1.30569	3.65608e-11	6.67391e-11								Peroxisome
													Terpenoid backbone biosynthesis
gene_1424	254.729	96.953	-1.39361	4.84566e-157	2.5482e-156	GO:0005737	cytoplasm	GO:0006261	DNA-dependent DNA replication	GO:0003887	DNA-directed DNA polymerase activity	[L] COG0389 Nucleotidyltransferase/DNA polymerase involved in DNA repair
								GO:0006281	DNA repair	GO:0000287	magnesium ion binding
										GO:0003684	damaged DNA binding
gene_1426	374.737	807.574	1.10772	2.22045e-16	5.98627e-16								Pentose phosphate pathway
													Glutathione metabolism
gene_1427	757.392	1692.13	1.15973	4.44089e-16	9.4624e-16							[U] COG1862 Preprotein translocase subunit YajC	Protein export
													Bacterial secretion system
gene_1428	560.107	1165.54	1.05722	2.22045e-16	5.98627e-16			GO:0009432	SOS response	GO:0003677	DNA binding	[L] COG2255 Holliday junction resolvasome, helicase subunit	Homologous recombination
								GO:0006310	DNA recombination	GO:0005524	ATP binding
								GO:0006281	DNA repair	GO:0009378	four-way junction helicase activity
gene_1435	6164.51	2393.87	-1.36464	0	0	GO:0005737	cytoplasm	GO:0042026	protein refolding	GO:0005524	ATP binding	[O] COG0459 Chaperonin GroEL (HSP60 family)	RNA degradation
										GO:0051082	unfolded protein binding		Type I diabetes mellitus
													Legionellosis
													Tuberculosis
gene_1436	3834.66	1879.54	-1.02872	0	0	GO:0005737	cytoplasm	GO:0006457	protein folding	GO:0005524	ATP binding	[O] COG0234 Co-chaperonin GroES (HSP10)
gene_1464	223.091	583.302	1.38661	0	0			GO:0008152	metabolic process	GO:0003841	1-acylglycerol-3-phosphate O-acyltransferase activity	[I] COG0204 1-acyl-sn-glycerol-3-phosphate acyltransferase	Glycerophospholipid metabolism
													Glycerolipid metabolism
gene_1465	373.547	772.736	1.04869	0	0			GO:0008152	metabolic process	GO:0003841	1-acylglycerol-3-phosphate O-acyltransferase activity	[I] COG0204 1-acyl-sn-glycerol-3-phosphate acyltransferase	Glycerophospholipid metabolism
													Glycerolipid metabolism
gene_1466	762.214	1599.38	1.06924	4.44089e-16	9.4624e-16			GO:0008610	lipid biosynthetic process	GO:0008825	cyclopropane-fatty-acyl-phospholipid synthase activity	[M] COG2230 Cyclopropane fatty acid synthase and related methyltransferases
								GO:0032259	methylation
gene_1468	65.732	161.285	1.29494	9.77218e-13	1.85303e-12			GO:0055114	oxidation-reduction process	GO:0050660	flavin adenine dinucleotide binding	[C] COG0277 FAD/FMN-containing dehydrogenases	Glyoxylate and dicarboxylate metabolism
										GO:0052852	very-long-chain-(S)-2-hydroxy-acid oxidase activity
										GO:0052854	medium-chain-(S)-2-hydroxy-acid oxidase activity
										GO:0008762	UDP-N-acetylmuramate dehydrogenase activity
										GO:0052853	long-chain-(S)-2-hydroxy-long-chain-acid oxidase activity
gene_1469	77.8945	164.292	1.07667	0	0			GO:0055114	oxidation-reduction process	GO:0050660	flavin adenine dinucleotide binding	[C] COG0277 FAD/FMN-containing dehydrogenases	Glyoxylate and dicarboxylate metabolism
										GO:0052852	very-long-chain-(S)-2-hydroxy-acid oxidase activity
										GO:0052854	medium-chain-(S)-2-hydroxy-acid oxidase activity
										GO:0008762	UDP-N-acetylmuramate dehydrogenase activity
										GO:0052853	long-chain-(S)-2-hydroxy-long-chain-acid oxidase activity
gene_1473	236.872	572.413	1.27295	2.22045e-16	5.98627e-16							[S] COG4224 Uncharacterized protein conserved in bacteria
gene_1493	269.607	105.638	-1.35173	0	0	GO:0005694	chromosome	GO:0006310	DNA recombination	GO:0003677	DNA binding	[D] COG1196 Chromosome segregation ATPases
						GO:0005737	cytoplasm	GO:0006281	DNA repair	GO:0005524	ATP binding
								GO:0030261	chromosome condensation
								GO:0006260	DNA replication
								GO:0051301	cell division
								GO:0007062	sister chromatid cohesion
gene_1494	385.881	139.566	-1.46721	9.10838e-157	4.77596e-156	GO:0005737	cytoplasm	GO:0090305	nucleic acid phosphodiester bond hydrolysis	GO:0004525	ribonuclease III activity	[K] COG0571 dsRNA-specific ribonuclease	Ribosome biogenesis in eukaryotes
								GO:0016075	rRNA catabolic process	GO:0046872	metal ion binding
								GO:0006364	rRNA processing	GO:0019843	rRNA binding
								GO:0008033	tRNA processing	GO:0003725	double-stranded RNA binding
								GO:0006397	mRNA processing
gene_1507	75.9128	183.737	1.27523	0	0	GO:0005737	cytoplasm	GO:0006633	fatty acid biosynthetic process	GO:0000036	ACP phosphopantetheine attachment site binding involved in fatty acid biosynthetic process	[IQ] COG0236 Acyl carrier protein
gene_1510	766.952	1637.57	1.09435	4.44089e-16	9.4624e-16			GO:0006071	glycerol metabolic process	GO:0004371	glycerone kinase activity	[R] COG1461 Predicted kinase related to dihydroxyacetone kinase
								GO:0016310	phosphorylation
gene_1511	495.04	1167.41	1.23769	0	0							[S] COG1302 Uncharacterized protein conserved in bacteria
gene_1524	641.6	1487.42	1.21307	2.22045e-16	5.98627e-16	GO:0030880	RNA polymerase complex	GO:0006351	transcription, DNA-dependent	GO:0003899	DNA-directed RNA polymerase activity	[K] COG1758 DNA-directed RNA polymerase, subunit K/omega	Pyrimidine metabolism
						GO:0005737	cytoplasm			GO:0003677	DNA binding		Purine metabolism
													RNA polymerase
gene_1525	631.115	1422.97	1.17293	4.44089e-16	9.4624e-16	GO:0005737		GO:0006163	purine nucleotide metabolic process	GO:0004385	guanylate kinase activity	[F] COG0194 Guanylate kinase	Purine metabolism
								GO:0016310	phosphorylation	GO:0005524	ATP binding
gene_1548	503.92	1157.37	1.19958	4.44089e-16	9.4624e-16			GO:0006508	proteolysis	GO:0016805	dipeptidase activity	[E] COG4690 Dipeptidase
gene_1561	344.789	959.34	1.47633	2.22045e-16	5.98627e-16			GO:0055114	oxidation-reduction process	GO:0009013	succinate-semialdehyde dehydrogenase [NAD(P)+] activity	[C] COG1012 NAD-dependent aldehyde dehydrogenases	Alanine, aspartate and glutamate metabolism
													Butanoate metabolism
													Tyrosine metabolism
gene_1562	139.848	369.85	1.40308	0	0							[C] COG1012 NAD-dependent aldehyde dehydrogenases	Alanine, aspartate and glutamate metabolism
													Butanoate metabolism
													Tyrosine metabolism
gene_1563	284.38	679.084	1.25577	0	0			GO:0055114	oxidation-reduction process	GO:0009013	succinate-semialdehyde dehydrogenase [NAD(P)+] activity	[C] COG1012 NAD-dependent aldehyde dehydrogenases	Alanine, aspartate and glutamate metabolism
													Butanoate metabolism
													Tyrosine metabolism
gene_1578	115.492	304.4	1.39818	0	0			GO:0008152	metabolic process	GO:0016787	hydrolase activity	[R] COG0561 Predicted hydrolases of the HAD superfamily
gene_1587	17.1966	38.5712	1.1654	1.44263e-05	2.14438e-05
gene_1588	11.9192	28.3923	1.25221	1.39969e-08	2.37082e-08
gene_1590	306.467	895.946	1.54768	4.44089e-16	9.4624e-16	GO:0005737	cytoplasm	GO:0006085	acetyl-CoA biosynthetic process	GO:0008776	acetate kinase activity	[C] COG0282 Acetate kinase	Pyruvate metabolism
								GO:0016310	phosphorylation	GO:0005524	ATP binding		Carbon fixation pathways in prokaryotes
								GO:0006082	organic acid metabolic process	GO:0000287	magnesium ion binding		Propanoate metabolism
													Methane metabolism
													Taurine and hypotaurine metabolism
gene_1595	197.678	68.4989	-1.529	2.17386e-24	6.86304e-24								Amino sugar and nucleotide sugar metabolism
								GO:0005975	carbohydrate metabolic process	GO:0008448	N-acetylglucosamine-6-phosphate deacetylase activity	[G] COG1820 N-acetylglucosamine-6-phosphate deacetylase	Amino sugar and nucleotide sugar metabolism
gene_1596	651.028	168.009	-1.95418	0	0			GO:0006044	N-acetylglucosamine metabolic process
gene_1602	383.627	161.371	-1.24932	1.28539e-135	6.44121e-135	GO:0016021	integral to membrane					[S] COG5438 Predicted multitransmembrane protein
gene_1603	396.539	169.897	-1.2228	9.20291e-196	5.07563e-195	GO:0016021	integral to membrane					[S] COG5438 Predicted multitransmembrane protein
gene_1630	409.109	870.676	1.08965	0	0							[E] COG0345 Pyrroline-5-carboxylate reductase
gene_1633	72.1896	23.2301	-1.6358	1.06359e-10	1.91446e-10
gene_1634	454.756	76.822	-2.5655	2.51589446697927e-314	1.537585503643e-313					GO:0016787	hydrolase activity	[E] COG2755 Lysophospholipase L1 and related esterases
gene_1637	249.619	113.667	-1.13491	1.38086e-46	5.16111e-46	GO:0016020	membrane	GO:0006810	transport	GO:0005215	transporter activity
gene_1638	159.417	78.7837	-1.01684	1.07057e-29	3.53407e-29					GO:0008817	cob(I)yrinic acid a,c-diamide adenosyltransferase activity	[S] COG2096 Uncharacterized conserved protein
gene_1640	1826.55	450.544	-2.01938	2.04227e-226	1.16545e-225
gene_1641	1878.62	383.556	-2.29216	0	0
gene_1646	1192.76	550.291	-1.11604	2.59882e-138	1.30591e-137			GO:0006313	transposition, DNA-mediated	GO:0004803	transposase activity
								GO:0015074	DNA integration	GO:0003677	DNA binding
gene_1672	489.103	999.999	1.03179	4.44089e-16	9.4624e-16			GO:0005975	carbohydrate metabolic process	GO:0004553	hydrolase activity, hydrolyzing O-glycosyl compounds	[O] COG3590 Predicted metalloendopeptidase
								GO:0006508	proteolysis	GO:0004222	metalloendopeptidase activity
gene_1678	326.631	669.753	1.03597	0	0
gene_1679	9.41163	42.4693	2.1739	2.53265e-06	3.8992e-06
gene_1681	47.2707	115.293	1.28629	0	0
gene_1682	155.307	326.518	1.07204	0	0					GO:0003677	DNA binding
gene_1684	50.8803	24.4039	-1.06	1.16303e-10	2.08722e-10
gene_1690	439.21	182.971	-1.2633	1.86485e-28	6.12254e-28			GO:0008152	metabolic process	GO:0008484	sulfuric ester hydrolase activity
										GO:0016740	transferase activity
gene_1691	325.34	160.85	-1.01623	6.60169e-16	1.35094e-15			GO:0008152	metabolic process	GO:0008484	sulfuric ester hydrolase activity	[M] COG1368 Phosphoglycerol transferase and related proteins, alkaline phosphatase superfamily
										GO:0016740	transferase activity
gene_1696	643.604	161.988	-1.99029	9.06323e-78	3.78646e-77
gene_1699	15.5547	36.7443	1.24017	0	0					GO:0043167	ion binding	[P] COG0474 Cation transport ATPase
										GO:0000166	nucleotide binding
										GO:0019829	cation-transporting ATPase activity
gene_1700	28.7209	59.0358	1.03949	0	0							[M] COG1442 Lipopolysaccharide biosynthesis proteins, LPS:glycosyltransferases
gene_1709	130.038	50.7646	-1.35704	2.67639e-68	1.08313e-67
gene_1716	155.463	489.208	1.65388	0	0			GO:0008152	metabolic process	GO:0016616	oxidoreductase activity, acting on the CH-OH group of donors, NAD or NADP as acceptor	[R] COG4221 Short-chain alcohol dehydrogenase of unknown specificity
gene_1717	28.9347	59.6986	1.0449	1.64621e-09	2.84703e-09							[S] COG4334 Uncharacterized protein conserved in bacteria
gene_1720	271.381	571.062	1.07333	0	0
gene_1721	79.9408	282.308	1.82027	0	0
gene_1722	210.12	614.496	1.54819	0	0
gene_1723	67.2909	200.866	1.57775	0	0					GO:0016787	hydrolase activity	[R] COG0693 Putative intracellular protease/amidase
gene_1724	12.8003	67.8056	2.40523	0	0							[K] COG1309 Transcriptional regulator
gene_1725	51.8624	162.982	1.65195	0	0			GO:0008152	metabolic process	GO:0016491	oxidoreductase activity	[IQR] COG1028 Dehydrogenases with different specificities (related to short-chain alcohol dehydrogenases)
gene_1726	63.1761	187.264	1.56762	0	0					GO:0016491	oxidoreductase activity	[CR] COG0604 NADPH:quinone reductase and related Zn-dependent oxidoreductases	Glycolysis / Gluconeogenesis
													Drug metabolism - cytochrome P450
													Tyrosine metabolism
													Chloroalkane and chloroalkene degradation
													Fatty acid metabolism
													Metabolism of xenobiotics by cytochrome P450
													Naphthalene degradation
													Retinol metabolism
gene_1727	139.928	364.746	1.38221	2.22045e-16	5.98627e-16
gene_1734	180.189	420.432	1.22236	0	0
gene_1735	266.624	587.458	1.13968	0	0			GO:0008152	metabolic process	GO:0016787	hydrolase activity
gene_1743	8.62916	17.4319	1.01444	3.23003e-06	4.93091e-06			GO:0051607	defense response to virus	GO:0046872	metal ion binding
								GO:0090305	nucleic acid phosphodiester bond hydrolysis	GO:0004519	endonuclease activity
gene_1745	5.60216	20.1136	1.84412	1.01845e-06	1.59237e-06
gene_1748	212.106	57.2863	-1.88852	5.36779e-219	3.03448e-218
gene_1761	23.1397	50.6803	1.13105	6.69937e-07	1.0566e-06			GO:0055114	oxidation-reduction process	GO:0001512	dihydronicotinamide riboside quinone reductase activity
gene_1762	3.44478	16.9443	2.29832	7.83428e-06	1.16932e-05
gene_1765	33.2491	74.8066	1.16985	6.79539e-05	9.77953e-05
gene_1766	1761.7	6076.58	1.78629	6.66134e-16	1.35094e-15	GO:0005737	cytoplasm	GO:0045454	cell redox homeostasis	GO:0050660	flavin adenine dinucleotide binding	[R] COG0446 Uncharacterized NAD(FAD)-dependent dehydrogenases
								GO:0055114	oxidation-reduction process
gene_1767	576.511	3149.12	2.44953	4.44089e-16	9.4624e-16
gene_1777	18.7862	186.61	3.31228	0	0	GO:0016020	membrane	GO:0055114	oxidation-reduction process	GO:0000104	succinate dehydrogenase activity
										GO:0010181	FMN binding
gene_1778	21.8654	156.952	2.8436	0	0
gene_1779	33.4141	179.842	2.4282	0	0	GO:0016020	membrane	GO:0055114	oxidation-reduction process	GO:0000104	succinate dehydrogenase activity	[S] COG3976 Uncharacterized protein conserved in bacteria
										GO:0010181	FMN binding
gene_1780	34.0986	142.722	2.06542	2.22045e-16	5.98627e-16	GO:0016020	membrane			GO:0016491	oxidoreductase activity	[S] COG3976 Uncharacterized protein conserved in bacteria
										GO:0010181	FMN binding
gene_1794	0	5.7553	Inf	0.000535022	0.000732113			GO:0044267	cellular protein metabolic process
gene_1817	322.924	144.396	-1.16116	7.99048e-41	2.87944e-40
gene_1823	71.4808	14.024	-2.34966	1.24934e-26	4.03582e-26
gene_1824	64.9078	13.2438	-2.29307	5.52029e-32	1.86658e-31

## Sheet: Table S2-7
Table S2-7 Differentally expressed genes of BM-LA14528 normal state versus mid-term state
gene	BM-LA14528 normal state	BM-LA14528 mid-term state	log2(Fold_change)	p-value	q-value	GO Component		GO Process		GO Function		COG	KEGG
gene_0008	146.859	39.7557	-1.8852	9.43203e-35	3.43069e-34
gene_0012	181.471	89.7617	-1.01557	1.96926e-114	9.45556e-114			GO:0006200	ATP catabolic process	GO:0005524	ATP binding	[R] COG3845 ABC-type uncharacterized transport systems, ATPase components
								GO:0008643	carbohydrate transport	GO:0015407	monosaccharide-transporting ATPase activity
gene_0126	1418.43	391.431	-1.85747	0	0							[M] COG0791 Cell wall-associated hydrolases (invasion-associated proteins)
gene_0165	644.555	279.468	-1.20562	1.59389e-63	6.71208e-63
gene_0166	899.572	435.161	-1.04769	4.21366e-226	2.31051e-225
gene_0167	858.883	402.787	-1.09244	0	0
gene_0219	842.504	305.283	-1.46454	9.32502e-223	5.08256e-222			GO:0006508	proteolysis	GO:0008233	peptidase activity	NULL
gene_0307	406.913	123.709	-1.71777	1.87268e-62	7.8316e-62
gene_0418	77.0877	34.4449	-1.16221	1.43768e-06	2.51871e-06
gene_0602	733.428	318.605	-1.20289	0	0	GO:0045239	tricarboxylic acid cycle enzyme complex	GO:0006099	tricarboxylic acid cycle	GO:0004333	fumarate hydratase activity	[C] COG0114 Fumarase	Carbon fixation pathways in prokaryotes
gene_0629	2410.39	970.639	-1.31226	0	0							[M] COG5632 N-acetylmuramoyl-L-alanine amidase
gene_0630	2422.68	965.544	-1.32719	0	0	GO:0030312	external encapsulating structure			GO:0016811	hydrolase activity, acting on carbon-nitrogen (but not peptide) bonds, in linear amides	[NU] COG1705 Muramidase (flagellum-specific)
gene_0769	495.67	213.797	-1.21314	5.53258e-293	3.12823e-292			GO:0006457	protein folding	GO:0003755	peptidyl-prolyl cis-trans isomerase activity	[S] COG3589 Uncharacterized conserved protein
								GO:0000413	protein peptidyl-prolyl isomerization
gene_0817	1281.92	481.837	-1.41169	0	0			GO:0006541	glutamine metabolic process	GO:0016740	transferase activity	[R] COG2071 Predicted glutamine amidotransferases
gene_0818	959.72	459.785	-1.06165	0	0	GO:0016021	integral to membrane	GO:0006835	dicarboxylic acid transport	GO:0017153	sodium:dicarboxylate symporter activity	[E] COG0531 Amino acid transporters
								GO:0003333	amino acid transmembrane transport	GO:0015171	amino acid transmembrane transporter activity
gene_0827	36.6021	15.0554	-1.28165	4.22171e-21	1.35858e-20							[L] COG3464 Transposase and inactivated derivatives
gene_0847	288.415	127.91	-1.17302	2.5177e-226	1.38473e-225					GO:0004309	exopolyphosphatase activity	[FP] COG0248 Exopolyphosphatase	Purine metabolism
gene_0848	519.248	195.576	-1.40869	0	0	GO:0009358	polyphosphate kinase complex	GO:0016310	phosphorylation	GO:0005524	ATP binding	[P] COG0855 Polyphosphate kinase	RNA degradation
								GO:0006799	polyphosphate biosynthetic process	GO:0008976	polyphosphate kinase activity		Oxidative phosphorylation
gene_0849	796.735	299.746	-1.41036	0	0							[S] COG4320 Uncharacterized protein conserved in bacteria
gene_0857	111.391	54.8558	-1.02192	1.79835e-13	4.06983e-13
gene_0901	45.109	21.6479	-1.05919	6.37245e-10	1.2682e-09			GO:0016539	intein-mediated protein splicing	GO:0004519	endonuclease activity	[R] COG4626 Phage terminase-like protein, large subunit
gene_0902	43.0607	17.6347	-1.28795	2.54354e-06	4.39669e-06
gene_0903	48.2659	21.3856	-1.17436	5.48732e-23	1.81742e-22							[R] COG4626 Phage terminase-like protein, large subunit
gene_0907	47.1681	22.9755	-1.03772	2.19433e-25	7.45824e-25							[S] COG4695 Phage-related protein
gene_0908	36.2332	12.3803	-1.54927	1.21966e-20	3.88364e-20			GO:0006508	proteolysis	GO:0004252	serine-type endopeptidase activity	[OU] COG0740 Protease subunit of ATP-dependent Clp proteases	Cell cycle - Caulobacter
gene_0909	67.1961	28.8001	-1.2223	7.45651e-45	2.92301e-44							[R] COG4653 Predicted phage phi-C31 gp36 major capsid-like protein
gene_0911	74.3787	32.5043	-1.19426	2.89432e-16	8.45925e-16							[R] COG5614 Bacteriophage head-tail adaptor
gene_0912	55.3155	27.3106	-1.01822	4.1649e-08	7.84972e-08							[R] COG4824 Phage-related holin (Lysis protein)
gene_1055	21.5317	4.47348	-2.26699	4.12049e-16	1.19659e-15			GO:0006352	DNA-dependent transcription, initiation	GO:0003899	DNA-directed RNA polymerase activity
								GO:0006355	regulation of transcription, DNA-dependent	GO:0003700	sequence-specific DNA binding transcription factor activity
										GO:0003677	DNA binding
										GO:0016987	sigma factor activity
gene_1056	126.844	47.2011	-1.42616	9.15531e-20	2.86498e-19
gene_1057	142.205	50.4725	-1.4944	3.9586e-16	1.15142e-15
gene_1058	142.532	57.9842	-1.29755	1.50463e-29	5.2822e-29
gene_1059	148.376	47.8924	-1.63139	5.75822e-65	2.44186e-64							NULL
gene_1075	680.554	335.081	-1.0222	1.70927e-269	9.51633e-269	GO:0005737	cytoplasm	GO:0032259	methylation	GO:0004799	thymidylate synthase activity	[F] COG0207 Thymidylate synthase	Pyrimidine metabolism
								GO:0006235	dTTP biosynthetic process				One carbon pool by folate
								GO:0006231	dTMP biosynthetic process
gene_1085	330.239	148.678	-1.15132	4.37049e-130	2.15556e-129					GO:0003824	catalytic activity	[H] COG0340 Biotin-(acetyl-CoA carboxylase) ligase	Biotin metabolism
gene_1160	289.719	137.846	-1.0716	7.31247e-137	3.6362e-136	GO:0005737	cytoplasm	GO:0070981	L-asparagine biosynthetic process	GO:0004071	aspartate-ammonia ligase activity	[E] COG2502 Asparagine synthetase A	Alanine, aspartate and glutamate metabolism
								GO:0006418	tRNA aminoacylation for protein translation	GO:0005524	ATP binding		Nitrogen metabolism
										GO:0004812	aminoacyl-tRNA ligase activity		Cyanoamino acid metabolism
gene_1202	613.659	257.122	-1.25498	2.05386e-41	7.83141e-41
gene_1203	1057.75	438.55	-1.27019	1.51837e-102	7.0482e-102
gene_1237	141.525	68.4971	-1.04694	2.70756e-29	9.46863e-29							NULL
gene_1252	1119.75	441.501	-1.34269	0	0					GO:0016787	hydrolase activity	[V] COG1680 Beta-lactamase class C and other penicillin binding proteins
gene_1359	67.2168	31.4598	-1.09531	3.49933e-05	5.71673e-05					GO:0046872	metal ion binding	[F] COG1051 ADP-ribose pyrophosphatase
										GO:0016787	hydrolase activity
gene_1360	56.0554	24.0297	-1.22203	1.07244e-20	3.42088e-20					GO:0046872	metal ion binding	[F] COG1051 ADP-ribose pyrophosphatase
										GO:0016787	hydrolase activity
gene_1499	697.373	313.628	-1.15288	1.77103e-77	7.74559e-77
gene_1699	34.85	12.2342	-1.51024	5.6571e-33	2.0332e-32					GO:0043167	ion binding	[P] COG0474 Cation transport ATPase
										GO:0000166	nucleotide binding
										GO:0019829	cation-transporting ATPase activity
gene_1727	434.354	185.615	-1.22656	1.86167e-261	1.03016e-260							NULL
gene_1747	236.898	86.0906	-1.46034	1.25613e-164	6.51391e-164					GO:0008800	beta-lactamase activity	[V] COG1680 Beta-lactamase class C and other penicillin binding proteins
gene_1765	135.115	41.3414	-1.70853	8.82051e-16	2.44991e-15
gene_1766	4687.05	1844.47	-1.34547	0	0	GO:0005737	cytoplasm	GO:0045454	cell redox homeostasis	GO:0050660	flavin adenine dinucleotide binding	[R] COG0446 Uncharacterized NAD(FAD)-dependent dehydrogenases
								GO:0055114	oxidation-reduction process

## Sheet: Table S2-8
Table S2-8 Differentally expressed genes of BM-LA14528 normal state versus VPNC state
gene	BM-LA14528 normal state	BM-LA14528 VPNC state	log2(Fold_change)	p-value	q-value	GO Component		GO Process		GO Function		COG	KEGG
gene_0008	146.859	28.9216	-2.34421	7.80918e-44	2.45373e-43
gene_0025	65.9586	179.787	1.44666	0	0							[S] COG4633 Uncharacterized protein conserved in bacteria
gene_0026	59.7772	145.337	1.28173	0	0	GO:0016021	integral to membrane	GO:0060003	copper ion export	GO:0004008	copper-exporting ATPase activity	[P] COG2217 Cation transport ATPase
										GO:0046872	metal ion binding
										GO:0005524	ATP binding
gene_0027	37.5527	81.7268	1.12189	3.20038e-07	5.78493e-07
gene_0028	89.3135	226.955	1.34546	0	0	GO:0016021	integral to membrane	GO:0060003	copper ion export	GO:0008551	cadmium-exporting ATPase activity	[P] COG2217 Cation transport ATPase
										GO:0004008	copper-exporting ATPase activity
										GO:0046872	metal ion binding
										GO:0005524	ATP binding
gene_0044	559.444	247.573	-1.17614	2.5133e-63	8.53299e-63					GO:0003723	RNA binding	[S] COG2501 Uncharacterized conserved protein
gene_0066	964.056	330.799	-1.54316	7.5882e-93	2.74052e-92
gene_0085	194.655	423.193	1.1204	0	0	GO:0016021	integral to membrane	GO:0055085	transmembrane transport	GO:0042626	ATPase activity, coupled to transmembrane movement of substances	[V] COG1132 ABC-type multidrug transport system, ATPase and permease components	ABC transporters
								GO:0006200	ATP catabolic process	GO:0005524	ATP binding
gene_0095	284.872	723.066	1.34381	0	0	GO:0005622	intracellular	GO:0006355	regulation of transcription, DNA-dependent	GO:0003700	sequence-specific DNA binding transcription factor activity	[KG] COG1349 Transcriptional regulators of sugar metabolism
										GO:0003677	DNA binding
gene_0096	357.059	779.307	1.12603	0	0			GO:0005975	carbohydrate metabolic process	GO:0008662	1-phosphofructokinase activity	[G] COG1105 Fructose-1-phosphate kinase and related fructose-6-phosphate kinase (PfkB)	Fructose and mannose metabolism
								GO:0016310	phosphorylation
gene_0118	28.0131	6.81057	-2.04025	5.11231e-05	8.21686e-05
gene_0126	1418.43	427.12	-1.73158	0	0							[M] COG0791 Cell wall-associated hydrolases (invasion-associated proteins)
gene_0139	70.9947	159.658	1.1692	4.44089e-16	1.10444e-15
gene_0165	644.555	300.232	-1.10223	1.31745e-53	4.30368e-53
gene_0166	899.572	439.038	-1.03489	8.38968e-215	3.48066e-214
gene_0167	858.883	399.134	-1.10559	0	0
gene_0219	842.504	306.475	-1.45891	2.07888e-214	8.60505e-214			GO:0006508	proteolysis	GO:0008233	peptidase activity	NULL
gene_0282	146.861	300.629	1.03353	0	0	GO:0005886	plasma membrane	GO:0009401	phosphoenolpyruvate-dependent sugar phosphotransferase system	GO:0005351	sugar:hydrogen symporter activity	[G] COG1455 Phosphotransferase system cellobiose-specific component IIC	Phosphotransferase system (PTS)
						GO:0016021	integral to membrane			GO:0008982	protein-N(PI)-phosphohistidine-sugar phosphotransferase activity
gene_0283	140.443	306.89	1.12774	0	0					GO:0003676	nucleic acid binding	[LKJ] COG0513 Superfamily II DNA and RNA helicases
										GO:0005524	ATP binding
										GO:0008026	ATP-dependent helicase activity
gene_0284	125.629	294.644	1.2298	0	0			GO:0005975	carbohydrate metabolic process	GO:0003796	lysozyme activity
								GO:0009253	peptidoglycan catabolic process
								GO:0016998	cell wall macromolecule catabolic process
gene_0307	406.913	126.924	-1.68076	1.11754e-58	3.71081e-58
gene_0327	118.696	57.1209	-1.05518	9.31891e-11	1.94869e-10							[S] COG4836 Predicted membrane protein
gene_0395	28.1404	13.2595	-1.08562	7.27562e-10	1.46076e-09							[L] COG1555 DNA uptake protein and related DNA-binding proteins
gene_0409	137.368	328.111	1.25614	0	0			GO:0006353	DNA-dependent transcription, termination	GO:0003723	RNA binding	[F] COG2065 Pyrimidine operon attenuation protein/uracil phosphoribosyltransferase	Pyrimidine metabolism
								GO:0009116	nucleoside metabolic process	GO:0004845	uracil phosphoribosyltransferase activity
								GO:0006355	regulation of transcription, DNA-dependent
gene_0417	303.154	150.892	-1.00653	4.85146e-139	1.87142e-138	GO:0016021	integral to membrane	GO:0003333	amino acid transmembrane transport	GO:0015171	amino acid transmembrane transporter activity	[E] COG0531 Amino acid transporters
gene_0456	226.357	532.185	1.23333	0	0	GO:0016020	membrane	GO:0008152	metabolic process	GO:0003824	catalytic activity	[I] COG0671 Membrane-associated phospholipid phosphatase
gene_0467	725.529	1504.16	1.05185	0	0	GO:0005737	cytoplasm	GO:0006260	DNA replication	GO:0031072	heat shock protein binding	[O] COG0484 DnaJ-class molecular chaperone with C-terminal Zn finger domain
								GO:0006457	protein folding	GO:0005524	ATP binding
								GO:0009408	response to heat	GO:0051082	unfolded protein binding
										GO:0008270	zinc ion binding
gene_0468	652.5	1402.83	1.10429	0	0	GO:0005737	cytoplasm	GO:0006260	DNA replication	GO:0031072	heat shock protein binding	[O] COG0484 DnaJ-class molecular chaperone with C-terminal Zn finger domain
								GO:0006457	protein folding	GO:0005524	ATP binding
								GO:0009408	response to heat	GO:0051082	unfolded protein binding
										GO:0008270	zinc ion binding
gene_0470	1317.45	3139.15	1.25263	0	0	GO:0005737	cytoplasm	GO:0006457	protein folding	GO:0051087	chaperone binding	[O] COG0576 Molecular chaperone GrpE (heat shock protein)
								GO:0006950	response to stress	GO:0000774	adenyl-nucleotide exchange factor activity
										GO:0042803	protein homodimerization activity
gene_0471	1384.35	3528.55	1.34987	0	0			GO:0006950	response to stress	GO:0003677	DNA binding	[K] COG1420 Transcriptional regulator of heat shock gene
								GO:0006355	regulation of transcription, DNA-dependent
gene_0532	204.022	442.687	1.11756	0	0							[KT] COG1983 Putative stress-responsive transcriptional regulator
gene_0551	127.952	372.027	1.5398	0	0
gene_0552	278.554	880.23	1.65992	0	0	GO:0016021	integral to membrane	GO:0006508	proteolysis	GO:0008236	serine-type peptidase activity	[U] COG0681 Signal peptidase I	Protein export
gene_0553	208.146	597.276	1.5208	0	0
gene_0595	1318.45	635.997	-1.05175	9.39791e-164	3.74471e-163	GO:0005737	cytoplasm			GO:0016829	lyase activity	[C] COG3052 Citrate lyase, gamma subunit	Citrate cycle (TCA cycle)
													Two-component system
gene_0602	733.428	316.662	-1.21171	0	0	GO:0045239	tricarboxylic acid cycle enzyme complex	GO:0006106	fumarate metabolic process	GO:0004333	fumarate hydratase activity	[C] COG0114 Fumarase	Carbon fixation pathways in prokaryotes
								GO:0006099	tricarboxylic acid cycle				Citrate cycle (TCA cycle)
													Renal cell carcinoma
													Pathways in cancer
gene_0604	48.3702	104.001	1.10441	0	0			GO:0008152	metabolic process	GO:0016773	phosphotransferase activity, alcohol group as acceptor	[G] COG1070 Sugar (pentulose and hexulose) kinases	Pentose phosphate pathway
										GO:0016301	kinase activity
										GO:0000166	nucleotide binding
gene_0628	164.546	335.42	1.02748	0	0
gene_0629	2410.39	966.238	-1.31882	0	0							[M] COG5632 N-acetylmuramoyl-L-alanine amidase
gene_0630	2422.68	950.175	-1.35034	0	0	GO:0030312	external encapsulating structure			GO:0016811	hydrolase activity, acting on carbon-nitrogen (but not peptide) bonds, in linear amides	[NU] COG1705 Muramidase (flagellum-specific)
gene_0631	201.427	589.193	1.54848	0	0
gene_0632	152.189	520.706	1.7746	0	0
gene_0636	95.5731	419.69	2.13465	0	0
gene_0637	88.3979	369.519	2.06356	0	0
gene_0725	33.8935	16.5853	-1.0311	2.08135e-09	4.11055e-09	GO:0005737	cytoplasm	GO:0006166	purine ribonucleoside salvage	GO:0000310	xanthine phosphoribosyltransferase activity	[F] COG0503 Adenine/guanine phosphoribosyltransferases and related PRPP-binding proteins	Purine metabolism
								GO:0046110	xanthine metabolic process
								GO:0032265	XMP salvage
gene_0752	103.398	262.164	1.34226	0	0
gene_0769	495.67	229.134	-1.11319	9.08111e-248	3.80232e-247			GO:0006457	protein folding	GO:0003755	peptidyl-prolyl cis-trans isomerase activity	[S] COG3589 Uncharacterized conserved protein
								GO:0000413	protein peptidyl-prolyl isomerization
gene_0791	15.1422	50.3053	1.73214	1.78558e-07	3.27658e-07
gene_0792	19.3821	42.9066	1.14647	0.000169029	0.000260586
gene_0817	1281.92	476.319	-1.42831	0	0			GO:0006541	glutamine metabolic process	GO:0016740	transferase activity	[R] COG2071 Predicted glutamine amidotransferases
gene_0827	36.6021	17.5902	-1.05715	1.75609e-15	4.31993e-15							[L] COG3464 Transposase and inactivated derivatives
gene_0834	282.085	627.506	1.1535	0	0			GO:0042823	pyridoxal phosphate biosynthetic process	GO:0004733	pyridoxamine-phosphate oxidase activity	NULL
								GO:0055114	oxidation-reduction process	GO:0010181	FMN binding
gene_0845	143.809	290.876	1.01625	0	0							[S] COG4721 Predicted membrane protein
gene_0847	288.415	122.657	-1.23352	3.48951e-237	1.45771e-236					GO:0004309	exopolyphosphatase activity	[FP] COG0248 Exopolyphosphatase	Purine metabolism
gene_0848	519.248	200.223	-1.37482	0	0	GO:0009358	polyphosphate kinase complex	GO:0016310	phosphorylation	GO:0005524	ATP binding	[P] COG0855 Polyphosphate kinase	RNA degradation
								GO:0006799	polyphosphate biosynthetic process	GO:0008976	polyphosphate kinase activity		Oxidative phosphorylation
gene_0849	796.735	315.444	-1.33672	0	0							[S] COG4320 Uncharacterized protein conserved in bacteria
gene_0857	111.391	32.0958	-1.79518	1.06452e-28	3.11286e-28
gene_0880	72.872	155.366	1.09223	0	0					GO:0005215	transporter activity
gene_0902	43.0607	13.834	-1.63815	3.1788e-08	6.0033e-08
gene_0903	48.2659	19.273	-1.32442	1.40546e-26	4.03819e-26							[R] COG4626 Phage terminase-like protein, large subunit
gene_0907	47.1681	23.0708	-1.03174	2.01187e-24	5.60295e-24							[S] COG4695 Phage-related protein
gene_0908	36.2332	15.3542	-1.23868	1.04382e-14	2.52662e-14			GO:0006508	proteolysis	GO:0004252	serine-type endopeptidase activity	[OU] COG0740 Protease subunit of ATP-dependent Clp proteases	Cell cycle - Caulobacter
gene_0909	67.1961	30.1536	-1.15605	5.84069e-40	1.81011e-39							[R] COG4653 Predicted phage phi-C31 gp36 major capsid-like protein
gene_0911	74.3787	34.8701	-1.0929	6.62836e-14	1.56271e-13							[R] COG5614 Bacteriophage head-tail adaptor
gene_0973	239.827	922.529	1.9436	0	0	GO:0016021	integral to membrane	GO:0070588	calcium ion transmembrane transport	GO:0005388	calcium-transporting ATPase activity	[P] COG0474 Cation transport ATPase
										GO:0046872	metal ion binding
										GO:0005524	ATP binding
										GO:0008900	hydrogen:potassium-exchanging ATPase activity
gene_1013	717.237	1603.04	1.16029	0	0			GO:0035556	intracellular signal transduction	GO:0003677	DNA binding	[TK] COG0745 Response regulators consisting of a CheY-like receiver domain and a winged-helix DNA-binding domain	Two-component system
								GO:0000160	phosphorelay signal transduction system	GO:0000156	phosphorelay response regulator activity
								GO:0006355	regulation of transcription, DNA-dependent
gene_1055	21.5317	6.49563	-1.72892	2.20034e-11	4.72096e-11			GO:0006352	DNA-dependent transcription, initiation	GO:0003899	DNA-directed RNA polymerase activity
								GO:0006355	regulation of transcription, DNA-dependent	GO:0003700	sequence-specific DNA binding transcription factor activity
										GO:0003677	DNA binding
										GO:0016987	sigma factor activity
gene_1056	126.844	51.8195	-1.29149	1.06359e-16	2.68565e-16
gene_1057	142.205	59.2223	-1.26376	1.806e-12	4.05734e-12
gene_1058	142.532	63.4195	-1.16829	1.47816e-24	4.12294e-24
gene_1059	148.376	54.6054	-1.44214	8.25374e-53	2.69137e-52							NULL
gene_1082	48.9706	167.366	1.77302	0	0			GO:0006313	transposition, DNA-mediated	GO:0004803	transposase activity
										GO:0003677	DNA binding
gene_1083	27.7757	120.092	2.11224	0	0			GO:0006313	transposition, DNA-mediated	GO:0004803	transposase activity	[L] COG3464 Transposase and inactivated derivatives
										GO:0003677	DNA binding
gene_1085	330.239	131.142	-1.33238	6.72081e-158	2.63741e-157					GO:0003824	catalytic activity	[H] COG0340 Biotin-(acetyl-CoA carboxylase) ligase	Biotin metabolism
gene_1112	839.07	2008.64	1.25936	0	0			GO:0006950	response to stress			[O] COG0071 Molecular chaperone (small heat shock protein)	Protein processing in endoplasmic reticulum
gene_1147	267.311	128.947	-1.05174	1.38822e-51	4.50239e-51					GO:0003677	DNA binding	[K] COG1396 Predicted transcriptional regulators
gene_1150	95.4642	299.995	1.65191	0	0	GO:0016020	membrane					[GER] COG0697 Permeases of the drug/metabolite transporter (DMT) superfamily
gene_1151	92.0182	280.936	1.61025	0	0
gene_1160	289.719	129.748	-1.15894	3.46196e-150	1.3527e-149	GO:0005737	cytoplasm	GO:0070981	L-asparagine biosynthetic process	GO:0004071	aspartate-ammonia ligase activity	[E] COG2502 Asparagine synthetase A	Alanine, aspartate and glutamate metabolism
								GO:0006418	tRNA aminoacylation for protein translation	GO:0005524	ATP binding		Nitrogen metabolism
										GO:0004812	aminoacyl-tRNA ligase activity		Cyanoamino acid metabolism
gene_1169	59.2257	25.6769	-1.20575	2.05932e-24	5.7263e-24			GO:0006304	DNA modification	GO:0003677	DNA binding	[V] COG0732 Restriction endonuclease S subunits
gene_1175	293.145	145.203	-1.01354	1.0334e-202	4.2388e-202	GO:0016020	membrane	GO:0055114	oxidation-reduction process	GO:0000104	succinate dehydrogenase activity	[S] COG3976 Uncharacterized protein conserved in bacteria
										GO:0010181	FMN binding
gene_1189	118.254	57.9709	-1.02849	1.64888e-13	3.8179e-13	GO:0016021	integral to membrane
gene_1192	161.562	331.978	1.039	0	0			GO:0008152	metabolic process	GO:0004619	phosphoglycerate mutase activity	[G] COG0406 Fructose-2,6-bisphosphatase	Glycolysis / Gluconeogenesis
													Methane metabolism
													Glycine, serine and threonine metabolism
gene_1230	314.097	154.01	-1.02819	8.88511e-300	3.80821e-299	GO:0005737	cytoplasm	GO:0006508	proteolysis	GO:0008239	dipeptidyl-peptidase activity	NULL
										GO:0004177	aminopeptidase activity
										GO:0008236	serine-type peptidase activity
gene_1252	1119.75	414.937	-1.43221	0	0					GO:0016787	hydrolase activity	[V] COG1680 Beta-lactamase class C and other penicillin binding proteins
gene_1256	57.0407	27.9916	-1.027	9.28386e-23	2.53489e-22			GO:0006200	ATP catabolic process	GO:0005524	ATP binding	[R] COG4586 ABC-type uncharacterized transport system, ATPase component
										GO:0016887	ATPase activity
gene_1275	42.1819	176.953	2.06867	0	0
gene_1276	46.1577	194.219	2.07304	0	0
gene_1360	56.0554	26.3582	-1.0886	5.76475e-17	1.46791e-16					GO:0046872	metal ion binding	[F] COG1051 ADP-ribose pyrophosphatase
										GO:0016787	hydrolase activity
gene_1393	364.672	745.766	1.03212	0	0	GO:0005737	cytoplasm	GO:0016310	phosphorylation	GO:0016773	phosphotransferase activity, alcohol group as acceptor	[I] COG1577 Mevalonate kinase	Terpenoid backbone biosynthesis
										GO:0004631	phosphomevalonate kinase activity
										GO:0005524	ATP binding
gene_1473	572.588	228.867	-1.32299	9.98793e-90	3.57868e-89	GO:0005737	cytoplasm					[S] COG4224 Uncharacterized protein conserved in bacteria
gene_1499	697.373	342.394	-1.02627	1.55721e-62	5.26719e-62
gene_1566	113.156	282.718	1.32105	0	0							[S] COG0398 Uncharacterized conserved protein
gene_1585	18.7973	7.04541	-1.41577	1.01557e-05	1.71596e-05
gene_1699	34.85	14.1174	-1.30368	6.30034e-26	1.79318e-25					GO:0043167	ion binding	[P] COG0474 Cation transport ATPase
										GO:0000166	nucleotide binding
										GO:0019829	cation-transporting ATPase activity
gene_1715	46.5567	20.8383	-1.15975	5.74572e-06	9.79961e-06							[K] COG0789 Predicted transcriptional regulators
gene_1724	51.9635	22.888	-1.18291	6.70594e-16	1.66318e-15							[K] COG1309 Transcriptional regulator
gene_1727	434.354	186.777	-1.21755	2.36187e-250	9.9352e-250							NULL
gene_1738	149.5	407.337	1.44608	0	0							[I] COG0331 (acyl-carrier-protein) S-malonyltransferase	Fatty acid biosynthesis
gene_1743	22.5545	10.3587	-1.12257	1.84578e-10	3.79411e-10			GO:0051607	defense response to virus	GO:0046872	metal ion binding	[L] COG1518 Uncharacterized protein predicted to be involved in DNA repair
								GO:0090305	nucleic acid phosphodiester bond hydrolysis	GO:0004519	endonuclease activity
gene_1744	37.1531	17.9041	-1.05319	6.34454e-06	1.07905e-05			GO:0051607	defense response to virus	GO:0046872	metal ion binding	[S] COG3512 Uncharacterized protein conserved in bacteria
								GO:0090305	nucleic acid phosphodiester bond hydrolysis	GO:0004519	endonuclease activity
gene_1747	236.898	85.1851	-1.47559	8.01083e-162	3.18501e-161					GO:0008800	beta-lactamase activity	[V] COG1680 Beta-lactamase class C and other penicillin binding proteins
gene_1765	135.115	20.0824	-2.75018	2.09989e-26	6.0239e-26
gene_1766	4687.05	1919.73	-1.28778	0	0	GO:0005737	cytoplasm	GO:0045454	cell redox homeostasis	GO:0050660	flavin adenine dinucleotide binding	[R] COG0446 Uncharacterized NAD(FAD)-dependent dehydrogenases
								GO:0055114	oxidation-reduction process
gene_1775	274.817	561.343	1.03041	0	0							[C] COG0778 Nitroreductase
gene_1812	48.9896	102.158	1.06025	1.88584e-10	3.87206e-10
gene_1813	48.9211	103.468	1.08066	3.05245e-12	6.79863e-12
gene_1823	45.1392	231.796	2.3604	0	0
gene_1824	40.9363	202.908	2.30937	0	0

## Sheet: Table S2-9
Table S2-9 Differentally expressed genes of BM-LA14528 mid-term state versus VPNC state
gene	BM-LA14528 mid-term state	BM-LA14528 VPNC state	log2(Fold_change)	p-value	q-value	GO Component		GO Process		GO Function		COG	KEGG
gene_0309	28.2978	5.55964	-2.34763	1.06895e-06	2.15096e-05
gene_1079	169.592	78.826	-1.10532	1.25812e-13	1.01559e-11
gene_1356	19.9418	5.37676	-1.89099	8.44683e-06	0.000136582					GO:0003824	catalytic activity	[R] COG0561 Predicted hydrolases of the HAD superfamily
gene_1684	127.854	58.3478	-1.13175	1.58189e-31	1.4324e-28
gene_1702	56.0067	25.0916	-1.15839	1.0713e-16	1.94012e-14
gene_1717	41.4595	20.2269	-1.03543	5.1355e-08	1.43083e-06							[S] COG4334 Uncharacterized protein conserved in bacteria
gene_1724	50.0434	22.888	-1.12859	4.85117e-14	4.62393e-12							[K] COG1309 Transcriptional regulator
