# Supplementary material for: Transcriptomic analysis on the formation of the viable putative non-culturable state of beer-spoilage Lactobacillus acetotolerans
Source: Sci Rep. 2016 Nov 7;6:36753. doi: 10.1038/srep36753 (PMC5098190; doi:10.1038/srep36753)
Supplement: Supplementary Table S3 [file srep36753-s3.xls]

## Sheet: Table S3-1
Table S3-1 Common DEGs in normal state versus mid-term state and normal state versus VPNC state groups of three L. acetotolerans strains
BM-LA14526					BM-LA14527					BM-LA14528
gene	normal state	mid-term state	VPNC state		gene	normal state	mid-term state	VPNC state		gene	normal state	mid-term state	VPNC state
gene_0095	420.797	1085.47	1055.02		gene_0010	884.931	287.154	189.939		gene_0008	146.859	39.7557	28.9216
gene_0096	531.108	1521	1157.6		gene_0012	170.162	65.8835	44.8485		gene_0025	65.9586	172.436	179.787
gene_0138	294.972	840.628	854.483		gene_0013	197.956	83.3322	56.8374		gene_0026	59.7772	123.084	145.337
gene_0149	552.894	2323.6	1194.79		gene_0014	226.851	94.4114	70.2709		gene_0028	89.3135	229.064	226.955
gene_0165	460.258	1241.83	210.921		gene_0075	186.639	392.268	555.999		gene_0085	194.655	439.565	423.193
gene_0209	181.149	3398.07	418.379		gene_0117	1064.58	370.295	450.799		gene_0095	284.872	662.707	723.066
gene_0214	353.125	4172.85	812.628		gene_0134	1459.59	482.687	535.938		gene_0096	357.059	754.986	779.307
gene_0337	203.208	98.6826	95.0477		gene_0135	1609.62	643.698	672.963		gene_0126	1418.43	391.431	427.12
gene_0621	13.0803	29.9793	29.7552		gene_0136	1411.5	643.89	573.101		gene_0165	644.555	279.468	300.232
gene_0622	17.1525	42.9493	42.7379		gene_0137	1260.51	519.458	429.912		gene_0166	899.572	435.161	439.038
gene_0629	1440.28	3010.28	665.097		gene_0140	104.321	230.062	302.067		gene_0167	858.883	402.787	399.134
gene_0643	349.82	133.327	98.1743		gene_0267	329.918	733.417	979.212		gene_0219	842.504	305.283	306.475
gene_0644	371.065	123.767	77.2919		gene_0268	187.934	478.658	738.688		gene_0282	146.861	305.077	300.629
gene_0645	662.106	304.436	297.635		gene_0269	150.507	315.238	676.314		gene_0283	140.443	306.458	306.89
gene_0686	16.8247	7.93998	8.13945		gene_0339	146.966	380.724	297.789		gene_0284	125.629	298.688	294.644
gene_0793	140.818	2314.41	68.0313		gene_0350	1566.77	3609.12	706.088		gene_0307	406.913	123.709	126.924
gene_0817	1159.45	426.518	390.001		gene_0417	298.01	112.257	73.0118		gene_0409	137.368	287.544	328.111
gene_0818	909.008	316.591	370.297		gene_0448	23.2676	57.3219	62.2336		gene_0456	226.357	485.762	532.185
gene_0857	80.0449	34.7977	26.5339		gene_0456	96.6499	354.478	293.308		gene_0468	652.5	1356.28	1402.83
gene_0980	526.79	203.448	161.27		gene_0462	151.297	336.319	503.435		gene_0470	1317.45	3487.4	3139.15
gene_1004	57.4409	139.981	125.584		gene_0532	123.204	302.713	570.469		gene_0471	1384.35	3671.2	3528.55
gene_1005	42.0808	86.9042	86.8418		gene_0588	109.025	228.933	358.864		gene_0532	204.022	442.114	442.687
gene_1252	1556.86	614.819	317.698		gene_0628	203.425	755.022	591.493		gene_0551	127.952	454.673	372.027
gene_1255	58.5202	130.594	29.0981		gene_0637	52.1499	169.579	122.268		gene_0552	278.554	915.493	880.23
gene_1279	321.163	820.105	752.967		gene_0643	115.726	50.3605	48.106		gene_0553	208.146	588.623	597.276
gene_1321	435.559	196.481	183.645		gene_0707	596.4	1328.75	1261.12		gene_0602	733.428	318.605	316.662
gene_1747	185.418	404.43	66.1355		gene_0708	513.299	1130.09	1078.66		gene_0604	48.3702	99.3884	104.001
gene_1765	227.82	94.064	7.39888		gene_0719	2845.87	1271.25	419.876		gene_0629	2410.39	970.639	966.238
gene_1766	7549.27	3134.95	1942.69		gene_0847	417.702	197.091	172.484		gene_0630	2422.68	965.544	950.175
gene_1791	106.813	43.7111	495.605		gene_0848	707.646	332.21	270.262		gene_0631	201.427	570.685	589.193
gene_1792	78.0734	32.2049	321.408		gene_0849	972.861	423.042	385.826		gene_0632	152.189	457.979	520.706
gene_1793	95.2916	39.2247	398.752		gene_0869	175.943	502.663	564.797		gene_0636	95.5731	399.1	419.69
					gene_0870	129.15	259.405	287.722		gene_0637	88.3979	412.666	369.519
					gene_0880	39.8873	97.1664	146.565		gene_0752	103.398	259.32	262.164
					gene_0881	41.4794	130.41	146.168		gene_0769	495.67	213.797	229.134
					gene_0882	134.51	291.268	429.717		gene_0791	15.1422	47.6366	50.3053
					gene_0884	101.943	227.166	241.464		gene_0792	19.3821	49.0144	42.9066
					gene_0987	187.519	403.501	471.531		gene_0817	1281.92	481.837	476.319
					gene_1013	699.897	2719.44	1499.81		gene_0827	36.6021	15.0554	17.5902
					gene_1073	477.792	235.44	196.783		gene_0834	282.085	665.47	627.506
					gene_1075	716.577	186.154	182.585		gene_0845	143.809	299.945	290.876
					gene_1085	480.132	121.178	180.984		gene_0847	288.415	127.91	122.657
					gene_1160	415.935	185.803	113.405		gene_0848	519.248	195.576	200.223
					gene_1199	3292.73	1546.27	1147.33		gene_0849	796.735	299.746	315.444
					gene_1201	3925.97	1875.2	1495.66		gene_0857	111.391	54.8558	32.0958
					gene_1204	4391.49	2104.55	1798.21		gene_0902	43.0607	17.6347	13.834
					gene_1205	3063.99	1293.69	1380.64		gene_0903	48.2659	21.3856	19.273
					gene_1206	4006.28	1843.36	1682.48		gene_0907	47.1681	22.9755	23.0708
					gene_1223	176.421	429.126	355.944		gene_0908	36.2332	12.3803	15.3542
					gene_1245	223.079	479.915	1026.89		gene_0909	67.1961	28.8001	30.1536
					gene_1252	2339.33	376.895	745.527		gene_0911	74.3787	32.5043	34.8701
					gene_1268	1488.04	692.831	469.052		gene_0973	239.827	935.18	922.529
					gene_1272	373.738	96.2651	91.0599		gene_1013	717.237	1681.11	1603.04
					gene_1273	502.58	165.226	121.869		gene_1055	21.5317	4.47348	6.49563
					gene_1274	352.12	117.945	108.368		gene_1056	126.844	47.2011	51.8195
					gene_1330	54.431	110.69	194.382		gene_1057	142.205	50.4725	59.2223
					gene_1335	389.445	813.013	867.516		gene_1058	142.532	57.9842	63.4195
					gene_1336	388.901	795.461	787.287		gene_1059	148.376	47.8924	54.6054
					gene_1354	51.1777	124.711	291.09		gene_1082	48.9706	172.895	167.366
					gene_1383	122.906	337.408	261.179		gene_1083	27.7757	120.971	120.092
					gene_1395	6592.11	2686.13	1492.6		gene_1085	330.239	148.678	131.142
					gene_1397	179.768	496.171	456.092		gene_1112	839.07	1911.78	2008.64
					gene_1465	184.884	373.547	772.736		gene_1150	95.4642	289.547	299.995
					gene_1485	90.2138	32.0257	43.2772		gene_1151	92.0182	228.825	280.936
					gene_1490	72.6893	180.16	231.945		gene_1160	289.719	137.846	129.748
					gene_1540	117.461	254.474	349.784		gene_1192	161.562	325.73	331.978
					gene_1541	79.2899	175.918	199.145		gene_1252	1119.75	441.501	414.937
					gene_1579	167.255	56.0895	53.7162		gene_1275	42.1819	153.17	176.953
					gene_1580	145.659	53.5696	60.1166		gene_1276	46.1577	186.806	194.219
					gene_1581	47.6584	174.241	123.524		gene_1360	56.0554	24.0297	26.3582
					gene_1635	421.346	172.596	87.1941		gene_1499	697.373	313.628	342.394
					gene_1738	102.187	382.175	205.283		gene_1566	113.156	260.22	282.718
					gene_1747	219.753	64.5034	101.011		gene_1699	34.85	12.2342	14.1174
					gene_1765	222.448	33.2491	74.8066		gene_1727	434.354	185.615	186.777
					gene_1773	188.384	436.886	482.242		gene_1738	149.5	422.58	407.337
					gene_1778	50.9922	21.8654	156.952		gene_1747	236.898	86.0906	85.1851
					gene_1801	352.419	73.4566	89.1721		gene_1765	135.115	41.3414	20.0824
										gene_1766	4687.05	1844.47	1919.73
										gene_1812	48.9896	134.202	102.158
										gene_1813	48.9211	126.918	103.468
										gene_1823	45.1392	208.478	231.796
										gene_1824	40.9363	185.027	202.908

## Sheet: Table S3-2
Table S3-2 Common DEGs in normal state versus VPNC state and mid-term state versus VPNC state groups of three L. acetotolerans strains
BM-LA14526					BM-LA14527					BM-LA14528
gene	normal state	mid-term state	VPNC state		gene	normal state	mid-term state	VPNC state		gene	normal state	mid-term state	VPNC state
gene_0008	111.374	106.849	39.5283		gene_0001	379.361	323.758	938.338		gene_1724	51.9635	50.0434	22.888
gene_0025	220.366	152.728	503.751		gene_0002	293.867	221.21	723.138
gene_0026	135.65	107.781	388.514		gene_0006	301.3	209.308	942.35
gene_0027	63.8072	47.7261	224.25		gene_0007	226.437	150.586	670.987
gene_0028	240.393	176.54	647.525		gene_0011	604.694	313.721	145.02
gene_0066	1628.67	1875.8	628.15		gene_0016	788.927	1043.49	273.464
gene_0107	282.019	305.225	110.246		gene_0025	512.619	635.95	58.5244
gene_0108	120.763	140.781	42.0579		gene_0026	448.927	526.013	40.7918
gene_0118	28.3016	24.9315	3.09168		gene_0027	244.11	276.911	25.1123
gene_0119	222.462	229.528	109.302		gene_0028	633.858	861.482	66.4181
gene_0120	286.154	302.306	135.732		gene_0035	782.717	1108.05	2453.41
gene_0127	600.73	562.156	245.172		gene_0036	551.105	824.729	1926.03
gene_0165	460.258	1241.83	210.921		gene_0037	318.929	524.641	1174.87
gene_0209	181.149	3398.07	418.379		gene_0068	133.185	124.915	383.969
gene_0214	353.125	4172.85	812.628		gene_0092	18.3766	18.5245	123.979
gene_0216	18.0246	33.2018	3.49342		gene_0093	50.8422	56.3618	167.138
gene_0225	121.627	104.421	43.0961		gene_0094	17.8876	33.2048	74.2404
gene_0451	745.437	985.71	2215.61		gene_0109	389.3	298.882	798.215
gene_0452	919.642	1152.86	2911.75		gene_0123	401.849	302.171	1016.12
gene_0453	31.6269	29.7907	215.153		gene_0124	567.197	436.365	1549.28
gene_0616	78.1391	65.5343	180.096		gene_0133	5017.39	3725.57	1277.12
gene_0629	1440.28	3010.28	665.097		gene_0145	57.1236	55.6465	153.568
gene_0741	745.272	1027.66	359.744		gene_0160	1950.29	2348.46	814.701
gene_0770	36.6148	47.9623	15.2142		gene_0187	346.775	350.571	712.47
gene_0793	140.818	2314.41	68.0313		gene_0189	162.173	153.008	58.3103
gene_0846	382.003	458.354	179.914		gene_0208	858.51	473.368	1823.89
gene_0847	316.48	301.483	129.163		gene_0230	295.584	319.832	124.011
gene_0848	545.483	457.523	215.907		gene_0231	22.4984	21.4333	55.8526
gene_0949	188.259	156.365	69.3742		gene_0242	212.435	382.896	962.991
gene_0950	138.117	112.436	47.6886		gene_0246	145.907	139.089	300.876
gene_0959	529.208	546.202	1170.95		gene_0269	150.507	315.238	676.314
gene_0968	253.329	494.978	73.9888		gene_0298	504.58	440.44	218.263
gene_1014	176.781	272.351	81.6469		gene_0350	1566.77	3609.12	706.088
gene_1114	358.132	377.657	127.221		gene_0351	1394.16	2594.68	526.866
gene_1115	193.355	196.214	68.9538		gene_0374	341.179	341.607	692.874
gene_1116	382.416	402.291	142.589		gene_0510	711.54	688.427	1528.27
gene_1230	439.095	385.456	181.866		gene_0523	42.0241	28.8823	87.0489
gene_1255	58.5202	130.594	29.0981		gene_0533	18.9261	25.6099	54.2643
gene_1272	329.892	541.565	50.8221		gene_0534	47.9238	78.9807	172.137
gene_1273	449.395	753.288	117.484		gene_0535	60.6286	78.0817	237.992
gene_1274	449.901	722.839	66.9018		gene_0536	41.4214	46.1197	182.755
gene_1349	98.5168	68.4932	28.5386		gene_0546	441.866	282.658	1226.92
gene_1499	901.797	1346.6	447.234		gene_0554	57.5297	50.4099	135.409
gene_1633	17.7058	33.8931	79.1203		gene_0555	50.7867	58.3667	124.531
gene_1634	94.4762	180.177	418.837		gene_0556	24.6426	19.8615	60.1771
gene_1722	488.247	781.906	231.516		gene_0557	54.4363	66.5157	137.427
gene_1747	185.418	404.43	66.1355		gene_0558	49.1065	51.3003	130.3
gene_1765	227.82	94.064	7.39888		gene_0559	111.296	107.055	246.773
gene_1790	1.85432	1.44391	10.0271		gene_0560	83.2023	73.6373	255.431
gene_1791	106.813	43.7111	495.605		gene_0571	501.825	536.851	245.641
gene_1792	78.0734	32.2049	321.408		gene_0579	583.811	778.771	2154.66
gene_1793	95.2916	39.2247	398.752		gene_0581	805.1	1035.28	2741.35
gene_1801	486.126	742.734	56.3037		gene_0587	393.947	485.019	977.42
					gene_0627	61.7404	46.2794	160.291
					gene_0647	367.022	283.285	118.368
					gene_0648	431.401	377.546	153.307
					gene_0660	1875.79	2861.4	840.281
					gene_0661	1932.83	2624.51	913.928
					gene_0689	304.673	193.715	683.382
					gene_0690	603.49	449.922	1544.25
					gene_0691	61.3383	110.086	221.436
					gene_0701	137.193	98.7266	280.151
					gene_0712	2501.12	1436.96	434.558
					gene_0713	1747.38	1008.39	298.077
					gene_0714	1824.48	1140.06	304.26
					gene_0715	1290.97	705.738	152.454
					gene_0716	1857.15	1146.96	215.67
					gene_0717	2046.93	1244.65	292.027
					gene_0718	2342.38	1342.73	299.396
					gene_0719	2845.87	1271.25	419.876
					gene_0720	418.872	350.67	1066.04
					gene_0738	129.896	108.977	325.566
					gene_0777	50.5714	70.7117	21.9821
					gene_0793	114.78	105.89	545.856
					gene_0819	73.0244	128.063	24.9987
					gene_0838	136.031	140.747	63.8724
					gene_0840	114.591	120.762	50.0744
					gene_0939	1342.28	1200.27	393.479
					gene_0989	43.876	44.2695	91.5553
					gene_0998	3859.73	3608.82	537.954
					gene_0999	4471.93	3163.15	647.338
					gene_1025	414.27	515.958	1201.44
					gene_1027	26.9826	23.6031	54.3891
					gene_1037	255.459	184.225	551.234
					gene_1038	138.404	148.503	358.027
					gene_1040	170.518	241.565	588.108
					gene_1041	110.837	165.366	398.042
					gene_1042	140.13	207.221	496.609
					gene_1043	181.084	252.312	659.63
					gene_1067	98.5021	104.064	48.6393
					gene_1109	183.466	234.637	69.0511
					gene_1113	1455.16	1134.64	3588.84
					gene_1134	1529.92	1255.73	578.195
					gene_1137	1411.29	1391.08	688.668
					gene_1138	396.691	374.722	185.803
					gene_1145	354.132	246.165	117.871
					gene_1170	10.8389	12.1245	56.1976
					gene_1171	12.2532	18.3679	94.1643
					gene_1173	11.2603	13.3948	45.8511
					gene_1177	273.359	246.862	560.668
					gene_1228	1600.1	1608.5	5338.07
					gene_1229	784.45	752.001	2353.66
					gene_1237	75.6685	78.4644	35.4816
					gene_1240	67.8084	77.2849	27.0819
					gene_1245	223.079	479.915	1026.89
					gene_1289	121.767	149.657	311.305
					gene_1324	264.461	302.683	609.599
					gene_1347	171.709	194.461	525.932
					gene_1353	92.4568	168.581	408.831
					gene_1354	51.1777	124.711	291.09
					gene_1428	483.025	560.107	1165.54
					gene_1464	141.907	223.091	583.302
					gene_1465	184.884	373.547	772.736
					gene_1493	213.732	269.607	105.638
					gene_1548	548.194	503.92	1157.37
					gene_1561	475.259	344.789	959.34
					gene_1562	163.865	139.848	369.85
					gene_1563	255.25	284.38	679.084
					gene_1587	14.6253	17.1966	38.5712
					gene_1595	173.703	197.678	68.4989
					gene_1596	529.251	651.028	168.009
					gene_1640	1305.64	1826.55	450.544
					gene_1641	1304.54	1878.62	383.556
					gene_1678	318.544	326.631	669.753
					gene_1681	54.4802	47.2707	115.293
					gene_1682	127.955	155.307	326.518
					gene_1696	537.118	643.604	161.988
					gene_1716	215.222	155.463	489.208
					gene_1720	275.076	271.381	571.062
					gene_1721	113.014	79.9408	282.308
					gene_1722	273.065	210.12	614.496
					gene_1725	70.8698	51.8624	162.982
					gene_1726	62.2135	63.1761	187.264
					gene_1745	6.94466	5.60216	20.1136
					gene_1761	20.6862	23.1397	50.6803
					gene_1762	6.68698	3.44478	16.9443
					gene_1765	222.448	33.2491	74.8066
					gene_1777	36.6001	18.7862	186.61
					gene_1778	50.9922	21.8654	156.952
					gene_1779	62.8401	33.4141	179.842
					gene_1780	62.3485	34.0986	142.722
					gene_1794	0.388512	0	5.7553
					gene_1817	290.778	322.924	144.396

## Sheet: Table S3-3
Table S3-3 Common DEGs in normal state versus mid-term state, normal state versus VPNC state, and mid-term state versus VPNC state groups of three L. acetotolerans strains
BM-LA14526					BM-LA14527					BM-LA14528
gene	normal state	mid-term state	VPNC state		gene	normal state	mid-term state	VPNC state		gene	normal state	mid-term state	VPNC state
gene_0165	460.258	1241.83	210.921		gene_0269	150.507	315.238	676.314
gene_0209	181.149	3398.07	418.379		gene_0350	1566.77	3609.12	706.088
gene_0214	353.125	4172.85	812.628		gene_0719	2845.87	1271.25	419.876
gene_0629	1440.28	3010.28	665.097		gene_1245	223.079	479.915	1026.89
gene_0793	140.818	2314.41	68.0313		gene_1354	51.1777	124.711	291.09
gene_1255	58.5202	130.594	29.0981		gene_1465	184.884	373.547	772.736
gene_1747	185.418	404.43	66.1355		gene_1765	222.448	33.2491	74.8066
gene_1765	227.82	94.064	7.39888		gene_1778	50.9922	21.8654	156.952
gene_1791	106.813	43.7111	495.605
gene_1792	78.0734	32.2049	321.408
gene_1793	95.2916	39.2247	398.752
