# Supplementary material for: Transcriptomic analysis on the formation of the viable putative non-culturable state of beer-spoilage Lactobacillus acetotolerans
Source: Sci Rep. 2016 Nov 7;6:36753. doi: 10.1038/srep36753 (PMC5098190; doi:10.1038/srep36753)
Supplement: Supplementary Table S4 [file srep36753-s4.xls]

## Sheet: Table S4-1
Table S4-1 GO enrichment analysis of DEGs in BM-LA14526 normal state versus BM-LA14526 mid-term state
GO category	GO accession	GO term	Cluster countsa	Cluster frequencyb (%)	Genome countsc	Genome frequencyd (%)	Cluster counts/ genome counts (%)	Cluster counts/total DEGs (%)	p-value
biological process	GO:0005975	carbohydrate metabolic process	9	10.4651	34	2.20493	26.4706	7.37705	5.05974e-05
biological process	GO:0006810	transport	8	9.30233	44	2.85344	18.1818	6.55738	0.00183336
biological process	GO:0015716	organic phosphonate transport	3	3.48837	6	0.389105	50	2.45902	0.00286241
biological process	GO:0045454	cell redox homeostasis	2	2.32558	4	0.259403	50	1.63934	0.0165795
biological process	GO:0006400	tRNA modification	2	2.32558	5	0.324254	40	1.63934	0.0261195
biological process	GO:0006541	glutamine metabolic process	2	2.32558	5	0.324254	40	1.63934	0.0261195
biological process	GO:0006200	ATP catabolic process	6	6.97674	47	3.04799	12.766	4.91803	0.0298511
biological process	GO:0006090	pyruvate metabolic process	1	1.16279	1	0.0648508	100	0.819672	0.0559168
biological process	GO:0006231	dTMP biosynthetic process	1	1.16279	1	0.0648508	100	0.819672	0.0559168
biological process	GO:0006591	ornithine metabolic process	1	1.16279	1	0.0648508	100	0.819672	0.0559168
biological process	GO:0006631	fatty acid metabolic process	1	1.16279	1	0.0648508	100	0.819672	0.0559168
biological process	GO:0006825	copper ion transport	1	1.16279	1	0.0648508	100	0.819672	0.0559168
biological process	GO:0043937	regulation of sporulation	1	1.16279	1	0.0648508	100	0.819672	0.0559168
biological process	GO:0006235	dTTP biosynthetic process	1	1.16279	2	0.129702	50	0.819672	0.105649
biological process	GO:0006269	DNA replication, synthesis of RNA primer	1	1.16279	2	0.129702	50	0.819672	0.105649
biological process	GO:0006420	arginyl-tRNA aminoacylation	1	1.16279	2	0.129702	50	0.819672	0.105649
biological process	GO:0006426	glycyl-tRNA aminoacylation	1	1.16279	2	0.129702	50	0.819672	0.105649
biological process	GO:0006814	sodium ion transport	1	1.16279	2	0.129702	50	0.819672	0.105649
biological process	GO:0008643	carbohydrate transport	1	1.16279	2	0.129702	50	0.819672	0.105649
biological process	GO:0046901	tetrahydrofolylpolyglutamate biosynthetic process	1	1.16279	2	0.129702	50	0.819672	0.105649
biological process	GO:0009401	phosphoenolpyruvate-dependent sugar phosphotransferase system	3	3.48837	24	1.55642	12.5	2.45902	0.105677
biological process	GO:0003333	amino acid transmembrane transport	2	2.32558	12	0.77821	16.6667	1.63934	0.116104
biological process	GO:0006355	regulation of transcription, DNA-dependent	4	4.65116	44	2.85344	9.09091	3.27869	0.133919
biological process	GO:0006094	gluconeogenesis	1	1.16279	3	0.194553	33.3333	0.819672	0.149704
biological process	GO:0006177	GMP biosynthetic process	1	1.16279	3	0.194553	33.3333	0.819672	0.149704
biological process	GO:0016311	dephosphorylation	1	1.16279	3	0.194553	33.3333	0.819672	0.149704
biological process	GO:0042254	ribosome biogenesis	1	1.16279	3	0.194553	33.3333	0.819672	0.149704
biological process	GO:0055114	oxidation-reduction process	4	4.65116	91	5.90143	4.3956	3.27869	0.177889
biological process	GO:0006184	GTP catabolic process	2	2.32558	17	1.10246	11.7647	1.63934	0.180189
biological process	GO:0055085	transmembrane transport	3	3.48837	35	2.26978	8.57143	2.45902	0.183405
biological process	GO:0016310	phosphorylation	4	4.65116	56	3.63165	7.14286	3.27869	0.183568
biological process	GO:0006352	DNA-dependent transcription, initiation	1	1.16279	4	0.259403	25	0.819672	0.188552
biological process	GO:0006096	glycolysis	2	2.32558	19	1.23217	10.5263	1.63934	0.20222
biological process	GO:0032259	methylation	2	2.32558	19	1.23217	10.5263	1.63934	0.20222
biological process	GO:0006835	dicarboxylic acid transport	1	1.16279	5	0.324254	20	0.819672	0.22263
biological process	GO:0008152	metabolic process	3	3.48837	60	3.89105	5	2.45902	0.22903
biological process	GO:0006508	proteolysis	3	3.48837	52	3.37224	5.76923	2.45902	0.23452
biological process	GO:0044262	cellular carbohydrate metabolic process	1	1.16279	6	0.389105	16.6667	0.819672	0.252343
biological process	GO:0000160	phosphorelay signal transduction system	1	1.16279	11	0.713359	9.09091	0.819672	0.347628
biological process	GO:0002098	tRNA wobble uridine modification	1	1.16279	12	0.77821	8.33333	0.819672	0.358121
cellular component	GO:0030288	outer membrane-bounded periplasmic space	4	8.88889	11	1.64179	36.3636	3.27869	0.00377946
cellular component	GO:0030312	external encapsulating structure	1	2.22222	1	0.149254	100	0.819672	0.0671642
cellular component	GO:0016020	membrane	5	11.1111	41	6.1194	12.1951	4.09836	0.0831309
cellular component	GO:0005840	ribosome	1	2.22222	50	7.46269	2	0.819672	0.105137
cellular component	GO:0005737	cytoplasm	11	24.4444	197	29.403	5.58376	9.01639	0.105386
cellular component	GO:0016021	integral to membrane	9	20	161	24.0299	5.59006	7.37705	0.121475
cellular component	GO:1990077	primosome complex	1	2.22222	2	0.298507	50	0.819672	0.125494
cellular component	GO:0005886	plasma membrane	7	15.5556	96	14.3284	7.29167	5.7377	0.163443
cellular component	GO:0000015	phosphopyruvate hydratase complex	1	2.22222	3	0.447761	33.3333	0.819672	0.175841
cellular component	GO:0009986	cell surface	1	2.22222	3	0.447761	33.3333	0.819672	0.175841
cellular component	GO:0043190	ATP-binding cassette (ABC) transporter complex	1	2.22222	3	0.447761	33.3333	0.819672	0.175841
cellular component	GO:0005576	extracellular region	1	2.22222	4	0.597015	25	0.819672	0.218989
cellular component	GO:0005622	intracellular	2	4.44444	18	2.68657	11.1111	1.63934	0.230175
molecular function	GO:0005215	transporter activity	9	6.97674	40	1.83066	22.5	7.37705	0.000224325
molecular function	GO:0043169	cation binding	3	2.32558	4	0.183066	75	2.45902	0.000665133
molecular function	GO:0015604	organic phosphonate transmembrane transporter activity	3	2.32558	5	0.228833	60	2.45902	0.00157098
molecular function	GO:0004574	oligo-1,6-glucosidase activity	2	1.55039	2	0.0915332	100	1.63934	0.00316386
molecular function	GO:0030246	carbohydrate binding	3	2.32558	12	0.549199	25	2.45902	0.0232025
molecular function	GO:0016887	ATPase activity	5	3.87597	33	1.5103	15.1515	4.09836	0.0261536
molecular function	GO:0050660	flavin adenine dinucleotide binding	3	2.32558	13	0.594966	23.0769	2.45902	0.0284912
molecular function	GO:0043167	ion binding	2	1.55039	6	0.2746	33.3333	1.63934	0.0377409
molecular function	GO:0003700	sequence-specific DNA binding transcription factor activity	4	3.10078	26	1.18993	15.3846	3.27869	0.0417985
molecular function	GO:0005351	sugar:hydrogen symporter activity	3	2.32558	16	0.732265	18.75	2.45902	0.047007
molecular function	GO:0003899	DNA-directed RNA polymerase activity	1	0.775194	1	0.0457666	100	0.819672	0.0564551
molecular function	GO:0003922	GMP synthase (glutamine-hydrolyzing) activity	1	0.775194	1	0.0457666	100	0.819672	0.0564551
molecular function	GO:0004585	ornithine carbamoyltransferase activity	1	0.775194	1	0.0457666	100	0.819672	0.0564551
molecular function	GO:0004799	thymidylate synthase activity	1	0.775194	1	0.0457666	100	0.819672	0.0564551
molecular function	GO:0008662	1-phosphofructokinase activity	1	0.775194	1	0.0457666	100	0.819672	0.0564551
molecular function	GO:0008801	beta-phosphoglucomutase activity	1	0.775194	1	0.0457666	100	0.819672	0.0564551
molecular function	GO:0008984	protein-glutamate methylesterase activity	1	0.775194	1	0.0457666	100	0.819672	0.0564551
molecular function	GO:0008986	pyruvate, water dikinase activity	1	0.775194	1	0.0457666	100	0.819672	0.0564551
molecular function	GO:0015407	monosaccharide-transporting ATPase activity	1	0.775194	1	0.0457666	100	0.819672	0.0564551
molecular function	GO:0015423	maltose-transporting ATPase activity	1	0.775194	1	0.0457666	100	0.819672	0.0564551
molecular function	GO:0016462	pyrophosphatase activity	1	0.775194	1	0.0457666	100	0.819672	0.0564551
molecular function	GO:0016791	phosphatase activity	1	0.775194	1	0.0457666	100	0.819672	0.0564551
molecular function	GO:0016811	hydrolase activity, acting on carbon-nitrogen (but not peptide) bonds, in linear amides	1	0.775194	1	0.0457666	100	0.819672	0.0564551
molecular function	GO:0048037	cofactor binding	1	0.775194	1	0.0457666	100	0.819672	0.0564551
molecular function	GO:0050151	oleate hydratase activity	1	0.775194	1	0.0457666	100	0.819672	0.0564551
molecular function	GO:0003677	DNA binding	5	3.87597	148	6.77346	3.37838	4.09836	0.0758029
molecular function	GO:0008982	protein-N(PI)-phosphohistidine-sugar phosphotransferase activity	3	2.32558	22	1.00686	13.6364	2.45902	0.0917176
molecular function	GO:0016787	hydrolase activity	5	3.87597	51	2.3341	9.80392	4.09836	0.0930235
molecular function	GO:0003896	DNA primase activity	1	0.775194	2	0.0915332	50	0.819672	0.106583
molecular function	GO:0004326	tetrahydrofolylpolyglutamate synthase activity	1	0.775194	2	0.0915332	50	0.819672	0.106583
molecular function	GO:0004814	arginine-tRNA ligase activity	1	0.775194	2	0.0915332	50	0.819672	0.106583
molecular function	GO:0004820	glycine-tRNA ligase activity	1	0.775194	2	0.0915332	50	0.819672	0.106583
molecular function	GO:0008865	fructokinase activity	1	0.775194	2	0.0915332	50	0.819672	0.106583
molecular function	GO:0015430	glycerol-3-phosphate-transporting ATPase activity	1	0.775194	2	0.0915332	50	0.819672	0.106583
molecular function	GO:0016597	amino acid binding	1	0.775194	2	0.0915332	50	0.819672	0.106583
molecular function	GO:0000166	nucleotide binding	3	2.32558	25	1.14416	12	2.45902	0.115342
molecular function	GO:0004177	aminopeptidase activity	2	1.55039	12	0.549199	16.6667	1.63934	0.117675
molecular function	GO:0015171	amino acid transmembrane transporter activity	2	1.55039	12	0.549199	16.6667	1.63934	0.117675
molecular function	GO:0005524	ATP binding	13	10.0775	234	10.7094	5.55556	10.6557	0.119056
molecular function	GO:0004634	phosphopyruvate hydratase activity	1	0.775194	3	0.1373	33.3333	0.819672	0.15091
molecular function	GO:0008706	6-phospho-beta-glucosidase activity	1	0.775194	3	0.1373	33.3333	0.819672	0.15091
molecular function	GO:0008800	beta-lactamase activity	1	0.775194	3	0.1373	33.3333	0.819672	0.15091
molecular function	GO:0016616	oxidoreductase activity, acting on the CH-OH group of donors, NAD or NADP as acceptor	1	0.775194	3	0.1373	33.3333	0.819672	0.15091
molecular function	GO:0016740	transferase activity	3	2.32558	31	1.41876	9.67742	2.45902	0.15971
molecular function	GO:0003924	GTPase activity	2	1.55039	17	0.778032	11.7647	1.63934	0.181852
molecular function	GO:0008080	N-acetyltransferase activity	1	0.775194	4	0.183066	25	0.819672	0.189927
molecular function	GO:0016987	sigma factor activity	1	0.775194	4	0.183066	25	0.819672	0.189927
molecular function	GO:0019829	cation-transporting ATPase activity	1	0.775194	4	0.183066	25	0.819672	0.189927
molecular function	GO:0042626	ATPase activity, coupled to transmembrane movement of substances	1	0.775194	4	0.183066	25	0.819672	0.189927
molecular function	GO:0046872	metal ion binding	3	2.32558	64	2.92906	4.6875	2.45902	0.218708
molecular function	GO:0000156	phosphorelay response regulator activity	1	0.775194	5	0.228833	20	0.819672	0.224087
molecular function	GO:0016773	phosphotransferase activity, alcohol group as acceptor	1	0.775194	5	0.228833	20	0.819672	0.224087
molecular function	GO:0017153	sodium:dicarboxylate symporter activity	1	0.775194	5	0.228833	20	0.819672	0.224087
molecular function	GO:0004459	L-lactate dehydrogenase activity	1	0.775194	6	0.2746	16.6667	0.819672	0.253808
molecular function	GO:0016779	nucleotidyltransferase activity	1	0.775194	6	0.2746	16.6667	0.819672	0.253808
molecular function	GO:0005525	GTP binding	2	1.55039	27	1.2357	7.40741	1.63934	0.263457
molecular function	GO:0016301	kinase activity	2	1.55039	27	1.2357	7.40741	1.63934	0.263457
molecular function	GO:0000287	magnesium ion binding	2	1.55039	38	1.73913	5.26316	1.63934	0.278727
molecular function	GO:0004619	phosphoglycerate mutase activity	1	0.775194	7	0.320366	14.2857	0.819672	0.279478
molecular function	GO:0008237	metallopeptidase activity	1	0.775194	7	0.320366	14.2857	0.819672	0.279478
molecular function	GO:0008270	zinc ion binding	2	1.55039	33	1.5103	6.06061	1.63934	0.279911
molecular function	GO:0003676	nucleic acid binding	1	0.775194	32	1.46453	3.125	0.819672	0.298599
molecular function	GO:0008026	ATP-dependent helicase activity	1	0.775194	10	0.457666	10	0.819672	0.335637
molecular function	GO:0043565	sequence-specific DNA binding	1	0.775194	10	0.457666	10	0.819672	0.335637
molecular function	GO:0008168	methyltransferase activity	1	0.775194	12	0.549199	8.33333	0.819672	0.358708
molecular function	GO:0008233	peptidase activity	1	0.775194	15	0.686499	6.66667	0.819672	0.376791
molecular function	GO:0004519	endonuclease activity	1	0.775194	18	0.823799	5.55556	0.819672	0.379864
Note: aNumber of genes in each term; bNumber of genome genes in each term; cNumber of genes in the corresponding GO category; dNumber of genome genes in the corresponding GO category.

## Sheet: Table S4-2
Table S4-2 GO enrichment analysis of DEGs in BM-LA14526 normal state versus BM-LA14526 VPNC state
GO category	GO accession	GO term	Cluster countsa	Cluster frequencyb (%)	Genome countsc	Genome frequencyd (%)	Cluster counts/ genome counts (%)	Cluster counts/total DEGs (%)	p-value
biological process	GO:0015716	organic phosphonate transport	3	6.12245	6	0.389105	50	2.75229	0.000551563
biological process	GO:0003333	amino acid transmembrane transport	3	6.12245	12	0.77821	25	2.75229	0.0050539
biological process	GO:0006799	polyphosphate biosynthetic process	1	2.04082	1	0.0648508	100	0.917431	0.0317769
biological process	GO:0006879	cellular iron ion homeostasis	1	2.04082	1	0.0648508	100	0.917431	0.0317769
biological process	GO:0031119	tRNA pseudouridine synthesis	1	2.04082	1	0.0648508	100	0.917431	0.0317769
biological process	GO:0044211	CTP salvage	1	2.04082	1	0.0648508	100	0.917431	0.0317769
biological process	GO:0006355	regulation of transcription, DNA-dependent	4	8.16327	44	2.85344	9.09091	3.66972	0.0367936
biological process	GO:0000160	phosphorelay signal transduction system	2	4.08163	11	0.713359	18.1818	1.83486	0.041157
biological process	GO:0055114	oxidation-reduction process	6	12.2449	91	5.90143	6.59341	5.50459	0.0420875
biological process	GO:0009987	cellular process	1	2.04082	2	0.129702	50	0.917431	0.0615742
biological process	GO:0044206	UMP salvage	1	2.04082	2	0.129702	50	0.917431	0.0615742
biological process	GO:0016310	phosphorylation	4	8.16327	56	3.63165	7.14286	3.66972	0.0689427
biological process	GO:0060003	copper ion export	1	2.04082	3	0.194553	33.3333	0.917431	0.0894825
biological process	GO:0045454	cell redox homeostasis	1	2.04082	4	0.259403	25	0.917431	0.115589
biological process	GO:0009401	phosphoenolpyruvate-dependent sugar phosphotransferase system	2	4.08163	24	1.55642	8.33333	1.83486	0.137483
biological process	GO:0006541	glutamine metabolic process	1	2.04082	5	0.324254	20	0.917431	0.139977
biological process	GO:0006835	dicarboxylic acid transport	1	2.04082	5	0.324254	20	0.917431	0.139977
biological process	GO:0035556	intracellular signal transduction	1	2.04082	5	0.324254	20	0.917431	0.139977
biological process	GO:0023014	signal transduction by phosphorylation	1	2.04082	6	0.389105	16.6667	0.917431	0.162726
biological process	GO:0005975	carbohydrate metabolic process	2	4.08163	34	2.20493	5.88235	1.83486	0.203844
biological process	GO:0006810	transport	2	4.08163	44	2.85344	4.54545	1.83486	0.250206
biological process	GO:0006508	proteolysis	2	4.08163	52	3.37224	3.84615	1.83486	0.2716
biological process	GO:0008152	metabolic process	1	2.04082	60	3.89105	1.66667	0.917431	0.284134
biological process	GO:0006950	response to stress	1	2.04082	16	1.03761	6.25	0.917431	0.315596
biological process	GO:0015074	DNA integration	1	2.04082	18	1.16732	5.55556	0.917431	0.333054
biological process	GO:0006096	glycolysis	1	2.04082	19	1.23217	5.26316	0.917431	0.340484
biological process	GO:0006200	ATP catabolic process	1	2.04082	47	3.04799	2.12766	0.917431	0.340776
biological process	GO:0006810	transport	1	2.04082	44	2.85344	2.27273	0.917431	0.351791
biological process	GO:0006313	transposition, DNA-mediated	1	2.04082	23	1.49157	4.34783	0.917431	0.362564
cellular component	GO:0030288	outer membrane-bounded periplasmic space	4	11.4286	11	1.64179	36.3636	3.66972	0.00148506
cellular component	GO:0005576	extracellular region	2	5.71429	4	0.597015	50	1.83486	0.0143932
cellular component	GO:0005737	cytoplasm	5	14.2857	197	29.403	2.53807	4.58716	0.0190205
cellular component	GO:0009358	polyphosphate kinase complex	1	2.85714	1	0.149254	100	0.917431	0.0522388
cellular component	GO:0016021	integral to membrane	11	31.4286	161	24.0299	6.8323	10.0917	0.0882352
cellular component	GO:0016020	membrane	4	11.4286	41	6.1194	9.7561	3.66972	0.103834
cellular component	GO:0009986	cell surface	1	2.85714	3	0.447761	33.3333	0.917431	0.141181
cellular component	GO:0000015	phosphopyruvate hydratase complex	1	2.85714	3	0.447761	33.3333	0.917431	0.141181
cellular component	GO:0005840	ribosome	1	2.85714	50	7.46269	2	0.917431	0.183642
cellular component	GO:0005886	plasma membrane	4	11.4286	96	14.3284	4.16667	3.66972	0.185569
cellular component	GO:0005622	intracellular	1	2.85714	18	2.68657	5.55556	0.917431	0.383148
molecular function	GO:0015604	organic phosphonate transmembrane transporter activity	3	3.52941	5	0.228833	60	2.75229	0.000526914
molecular function	GO:0004008	copper-exporting ATPase activity	2	2.35294	3	0.1373	66.6667	1.83486	0.00431798
molecular function	GO:0030976	thiamine pyrophosphate binding	2	2.35294	3	0.1373	66.6667	1.83486	0.00431798
molecular function	GO:0015171	amino acid transmembrane transporter activity	3	3.52941	12	0.549199	25	2.75229	0.00886016
molecular function	GO:0000104	succinate dehydrogenase activity	2	2.35294	6	0.2746	33.3333	1.83486	0.0192177
molecular function	GO:0004045	aminoacyl-tRNA hydrolase activity	1	1.17647	1	0.0457666	100	0.917431	0.0389016
molecular function	GO:0008235	metalloexopeptidase activity	1	1.17647	1	0.0457666	100	0.917431	0.0389016
molecular function	GO:0008976	polyphosphate kinase activity	1	1.17647	1	0.0457666	100	0.917431	0.0389016
molecular function	GO:0004849	uridine kinase activity	1	1.17647	1	0.0457666	100	0.917431	0.0389016
molecular function	GO:0008801	beta-phosphoglucomutase activity	1	1.17647	1	0.0457666	100	0.917431	0.0389016
molecular function	GO:0008199	ferric iron binding	1	1.17647	1	0.0457666	100	0.917431	0.0389016
molecular function	GO:0016722	oxidoreductase activity, oxidizing metal ions	1	1.17647	1	0.0457666	100	0.917431	0.0389016
molecular function	GO:0008662	1-phosphofructokinase activity	1	1.17647	1	0.0457666	100	0.917431	0.0389016
molecular function	GO:0008239	dipeptidyl-peptidase activity	1	1.17647	1	0.0457666	100	0.917431	0.0389016
molecular function	GO:0008982	protein-N(PI)-phosphohistidine-sugar phosphotransferase activity	3	3.52941	22	1.00686	13.6364	2.75229	0.0421822
molecular function	GO:0000287	magnesium ion binding	4	4.70588	38	1.73913	10.5263	3.66972	0.0431451
molecular function	GO:0004177	aminopeptidase activity	2	2.35294	12	0.549199	16.6667	1.83486	0.0669636
molecular function	GO:0016884	carbon-nitrogen ligase activity, with glutamine as amido-N-donor	1	1.17647	2	0.0915332	50	0.917431	0.0748108
molecular function	GO:0005524	ATP binding	6	7.05882	234	10.7094	2.5641	5.50459	0.0848605
molecular function	GO:0010181	FMN binding	2	2.35294	14	0.640732	14.2857	1.83486	0.0854086
molecular function	GO:0005351	sugar:hydrogen symporter activity	2	2.35294	16	0.732265	12.5	1.83486	0.104178
molecular function	GO:0008236	serine-type peptidase activity	1	1.17647	3	0.1373	33.3333	0.917431	0.107898
molecular function	GO:0004634	phosphopyruvate hydratase activity	1	1.17647	3	0.1373	33.3333	0.917431	0.107898
molecular function	GO:0008800	beta-lactamase activity	1	1.17647	3	0.1373	33.3333	0.917431	0.107898
molecular function	GO:0008551	cadmium-exporting ATPase activity	1	1.17647	3	0.1373	33.3333	0.917431	0.107898
molecular function	GO:0005215	transporter activity	3	3.52941	40	1.83066	7.5	2.75229	0.134595
molecular function	GO:0015415	phosphate ion transmembrane-transporting ATPase activity	1	1.17647	4	0.183066	25	0.917431	0.138326
molecular function	GO:0042626	ATPase activity, coupled to transmembrane movement of substances	1	1.17647	4	0.183066	25	0.917431	0.138326
molecular function	GO:0000156	phosphorelay response regulator activity	1	1.17647	5	0.228833	20	0.917431	0.166248
molecular function	GO:0017153	sodium:dicarboxylate symporter activity	1	1.17647	5	0.228833	20	0.917431	0.166248
molecular function	GO:0004309	exopolyphosphatase activity	1	1.17647	5	0.228833	20	0.917431	0.166248
molecular function	GO:0016773	phosphotransferase activity, alcohol group as acceptor	1	1.17647	5	0.228833	20	0.917431	0.166248
molecular function	GO:0008484	sulfuric ester hydrolase activity	1	1.17647	5	0.228833	20	0.917431	0.166248
molecular function	GO:0003677	DNA binding	6	7.05882	148	6.77346	4.05405	5.50459	0.169112
molecular function	GO:0016787	hydrolase activity	3	3.52941	51	2.3341	5.88235	2.75229	0.184588
molecular function	GO:0003700	sequence-specific DNA binding transcription factor activity	2	2.35294	26	1.18993	7.69231	1.83486	0.190838
molecular function	GO:0000155	phosphorelay sensor kinase activity	1	1.17647	6	0.2746	16.6667	0.917431	0.191811
molecular function	GO:0004619	phosphoglycerate mutase activity	1	1.17647	7	0.320366	14.2857	0.917431	0.215152
molecular function	GO:0046872	metal ion binding	3	3.52941	64	2.92906	4.6875	2.75229	0.221575
molecular function	GO:0016740	transferase activity	2	2.35294	31	1.41876	6.45161	1.83486	0.224402
molecular function	GO:0003723	RNA binding	2	2.35294	38	1.73913	5.26316	1.83486	0.257573
molecular function	GO:0016829	lyase activity	1	1.17647	12	0.549199	8.33333	0.917431	0.302931
molecular function	GO:0050660	flavin adenine dinucleotide binding	1	1.17647	13	0.594966	7.69231	0.917431	0.315489
molecular function	GO:0004386	helicase activity	1	1.17647	14	0.640732	7.14286	0.917431	0.326617
molecular function	GO:0017111	nucleoside-triphosphatase activity	1	1.17647	14	0.640732	7.14286	0.917431	0.326617
molecular function	GO:0003824	catalytic activity	1	1.17647	14	0.640732	7.14286	0.917431	0.326617
molecular function	GO:0016887	ATPase activity	1	1.17647	33	1.5103	3.0303	0.917431	0.362602
molecular function	GO:0003676	nucleic acid binding	1	1.17647	32	1.46453	3.125	0.917431	0.365889
molecular function	GO:0004803	transposase activity	1	1.17647	21	0.961098	4.7619	0.917431	0.371535
molecular function	GO:0016301	kinase activity	1	1.17647	27	1.2357	3.7037	0.917431	0.376581
molecular function	GO:0000166	nucleotide binding	1	1.17647	25	1.14416	4	0.917431	0.377482
Note: aNumber of genes in each term; bNumber of genome genes in each term; cNumber of genes in the corresponding GO category; dNumber of genome genes in the corresponding GO category.

## Sheet: Table S4-3
Table S4-3 GO enrichment analysis of DEGs in BM-LA14526 mid-term state versus BM-LA14526 VPNC state
GO category	GO accession	GO term	Cluster countsa	Cluster frequencyb (%)	Genome countsc	Genome frequencyd (%)	Cluster counts/ genome counts (%)	Cluster counts/total DEGs (%)	p-value
biological process	GO:0006810	transport	11	9.90991	44	2.85344	25	6.35838	0.000134554
biological process	GO:0005975	carbohydrate metabolic process	9	8.10811	34	2.20493	26.4706	5.20231	0.000352193
biological process	GO:0006096	glycolysis	5	4.5045	19	1.23217	26.3158	2.89017	0.00755886
biological process	GO:0006094	gluconeogenesis	2	1.8018	3	0.194553	66.6667	1.15607	0.0143241
biological process	GO:0016310	phosphorylation	8	7.20721	56	3.63165	14.2857	4.62428	0.0271479
biological process	GO:0006200	ATP catabolic process	6	5.40541	47	3.04799	12.766	3.46821	0.0693014
biological process	GO:0006090	pyruvate metabolic process	1	0.900901	1	0.0648508	100	0.578035	0.0719844
biological process	GO:0006631	fatty acid metabolic process	1	0.900901	1	0.0648508	100	0.578035	0.0719844
biological process	GO:0006799	polyphosphate biosynthetic process	1	0.900901	1	0.0648508	100	0.578035	0.0719844
biological process	GO:0006825	copper ion transport	1	0.900901	1	0.0648508	100	0.578035	0.0719844
biological process	GO:0015821	methionine transport	1	0.900901	1	0.0648508	100	0.578035	0.0719844
biological process	GO:0019262	N-acetylneuraminate catabolic process	1	0.900901	1	0.0648508	100	0.578035	0.0719844
biological process	GO:0044211	CTP salvage	1	0.900901	1	0.0648508	100	0.578035	0.0719844
biological process	GO:0046939	nucleotide phosphorylation	1	0.900901	1	0.0648508	100	0.578035	0.0719844
biological process	GO:0071805	potassium ion transmembrane transport	1	0.900901	1	0.0648508	100	0.578035	0.0719844
biological process	GO:0002098	tRNA wobble uridine modification	1	0.900901	2	0.129702	50	0.578035	0.133692
biological process	GO:0006012	galactose metabolic process	1	0.900901	2	0.129702	50	0.578035	0.133692
biological process	GO:0006044	N-acetylglucosamine metabolic process	1	0.900901	2	0.129702	50	0.578035	0.133692
biological process	GO:0006420	arginyl-tRNA aminoacylation	1	0.900901	2	0.129702	50	0.578035	0.133692
biological process	GO:0006426	glycyl-tRNA aminoacylation	1	0.900901	2	0.129702	50	0.578035	0.133692
biological process	GO:0006662	glycerol ether metabolic process	1	0.900901	2	0.129702	50	0.578035	0.133692
biological process	GO:0044206	UMP salvage	1	0.900901	2	0.129702	50	0.578035	0.133692
biological process	GO:0044209	AMP salvage	1	0.900901	2	0.129702	50	0.578035	0.133692
biological process	GO:0044237	cellular metabolic process	1	0.900901	2	0.129702	50	0.578035	0.133692
biological process	GO:0065002	intracellular protein transmembrane transport	1	0.900901	2	0.129702	50	0.578035	0.133692
biological process	GO:0070588	calcium ion transmembrane transport	1	0.900901	2	0.129702	50	0.578035	0.133692
biological process	GO:0006412	translation	2	1.8018	56	3.63165	3.57143	1.15607	0.139724
biological process	GO:0006457	protein folding	2	1.8018	11	0.713359	18.1818	1.15607	0.145709
biological process	GO:0006313	transposition, DNA-mediated	3	2.7027	23	1.49157	13.0435	1.7341	0.148899
biological process	GO:0009401	phosphoenolpyruvate-dependent sugar phosphotransferase system	3	2.7027	24	1.55642	12.5	1.7341	0.158071
biological process	GO:0055114	oxidation-reduction process	6	5.40541	91	5.90143	6.59341	3.46821	0.166314
biological process	GO:0006098	pentose-phosphate shunt	1	0.900901	3	0.194553	33.3333	0.578035	0.186214
biological process	GO:0006261	DNA-dependent DNA replication	1	0.900901	3	0.194553	33.3333	0.578035	0.186214
biological process	GO:0006605	protein targeting	1	0.900901	3	0.194553	33.3333	0.578035	0.186214
biological process	GO:0060003	copper ion export	1	0.900901	3	0.194553	33.3333	0.578035	0.186214
biological process	GO:0055085	transmembrane transport	1	0.900901	35	2.26978	2.85714	0.578035	0.197435
biological process	GO:0008152	metabolic process	4	3.6036	60	3.89105	6.66667	2.31214	0.203202
biological process	GO:0006508	proteolysis	4	3.6036	52	3.37224	7.69231	2.31214	0.205073
biological process	GO:0006355	regulation of transcription, DNA-dependent	2	1.8018	44	2.85344	4.54545	1.15607	0.213239
biological process	GO:0006950	response to stress	2	1.8018	16	1.03761	12.5	1.15607	0.219638
biological process	GO:0000413	protein peptidyl-prolyl isomerization	1	0.900901	4	0.259403	25	0.578035	0.230539
biological process	GO:0035335	peptidyl-tyrosine dephosphorylation	1	0.900901	4	0.259403	25	0.578035	0.230539
biological process	GO:0045454	cell redox homeostasis	1	0.900901	4	0.259403	25	0.578035	0.230539
biological process	GO:0090305	nucleic acid phosphodiester bond hydrolysis	1	0.900901	30	1.94553	3.33333	0.578035	0.247015
biological process	GO:0006400	tRNA modification	1	0.900901	5	0.324254	20	0.578035	0.267563
biological process	GO:0006835	dicarboxylic acid transport	1	0.900901	5	0.324254	20	0.578035	0.267563
biological process	GO:0006281	DNA repair	2	1.8018	25	1.62127	8	1.15607	0.281316
biological process	GO:0023014	signal transduction by phosphorylation	1	0.900901	6	0.389105	16.6667	0.578035	0.298097
biological process	GO:0044262	cellular carbohydrate metabolic process	1	0.900901	6	0.389105	16.6667	0.578035	0.298097
biological process	GO:0006260	DNA replication	1	0.900901	25	1.62127	4	0.578035	0.300071
biological process	GO:0006310	DNA recombination	1	0.900901	23	1.49157	4.34783	0.578035	0.320869
biological process	GO:0006812	cation transport	1	0.900901	7	0.453956	14.2857	0.578035	0.322874
biological process	GO:0015074	DNA integration	1	0.900901	18	1.16732	5.55556	0.578035	0.365403
biological process	GO:0006184	GTP catabolic process	1	0.900901	17	1.10246	5.88235	0.578035	0.37193
biological process	GO:0000160	phosphorelay signal transduction system	1	0.900901	11	0.713359	9.09091	0.578035	0.376723
biological process	GO:0009058	biosynthetic process	1	0.900901	11	0.713359	9.09091	0.578035	0.376723
cellular component	GO:0016021	integral to membrane	19	31.6667	161	24.0299	11.8012	10.9827	0.0431665
cellular component	GO:0005886	plasma membrane	13	21.6667	96	14.3284	13.5417	7.51445	0.0362921
cellular component	GO:0005576	extracellular region	2	3.33333	4	0.597015	50	1.15607	0.0395092
cellular component	GO:0005840	ribosome	1	1.66667	50	7.46269	2	0.578035	0.0405995
cellular component	GO:0005737	cytoplasm	13	21.6667	197	29.403	6.59898	7.51445	0.0473879
cellular component	GO:0009358	polyphosphate kinase complex	1	1.66667	1	0.149254	100	0.578035	0.0895522
cellular component	GO:0030312	external encapsulating structure	1	1.66667	1	0.149254	100	0.578035	0.0895522
cellular component	GO:0016020	membrane	4	6.66667	41	6.1194	9.7561	2.31214	0.209208
cellular component	GO:0009986	cell surface	1	1.66667	3	0.447761	33.3333	0.578035	0.223328
cellular component	GO:0043190	ATP-binding cassette (ABC) transporter complex	1	1.66667	3	0.447761	33.3333	0.578035	0.223328
cellular component	GO:0000015	phosphopyruvate hydratase complex	1	1.66667	3	0.447761	33.3333	0.578035	0.223328
cellular component	GO:0030288	outer membrane-bounded periplasmic space	1	1.66667	11	1.64179	9.09091	0.578035	0.388734
molecular function	GO:0005215	transporter activity	9	6.97674	40	1.83066	22.5	5.20231	0.000309841
molecular function	GO:0004574	oligo-1,6-glucosidase activity	2	1.55039	2	0.0915332	100	1.15607	0.00346016
molecular function	GO:0008865	fructokinase activity	2	1.55039	2	0.0915332	100	1.15607	0.00346016
molecular function	GO:0009013	succinate-semialdehyde dehydrogenase [NAD(P)+] activity	2	1.55039	2	0.0915332	100	1.15607	0.00346016
molecular function	GO:0030246	carbohydrate binding	4	3.10078	12	0.549199	33.3333	2.31214	0.00358564
molecular function	GO:0004008	copper-exporting ATPase activity	2	1.55039	3	0.1373	66.6667	1.15607	0.00977656
molecular function	GO:0008800	beta-lactamase activity	2	1.55039	3	0.1373	66.6667	1.15607	0.00977656
molecular function	GO:0000166	nucleotide binding	5	3.87597	25	1.14416	20	2.89017	0.0109142
molecular function	GO:0008080	N-acetyltransferase activity	2	1.55039	4	0.183066	50	1.15607	0.0184151
molecular function	GO:0019829	cation-transporting ATPase activity	2	1.55039	4	0.183066	50	1.15607	0.0184151
molecular function	GO:0004177	aminopeptidase activity	3	2.32558	12	0.549199	25	1.7341	0.0259026
molecular function	GO:0016773	phosphotransferase activity, alcohol group as acceptor	2	1.55039	5	0.228833	40	1.15607	0.0289046
molecular function	GO:0005524	ATP binding	19	14.7287	234	10.7094	8.11966	10.9827	0.035708
molecular function	GO:0043167	ion binding	2	1.55039	6	0.2746	33.3333	1.15607	0.040831
molecular function	GO:0046872	metal ion binding	7	5.42636	64	2.92906	10.9375	4.04624	0.0475623
molecular function	GO:0005351	sugar:hydrogen symporter activity	3	2.32558	16	0.732265	18.75	1.7341	0.0519119
molecular function	GO:0000774	adenyl-nucleotide exchange factor activity	1	0.775194	1	0.0457666	100	0.578035	0.0590389
molecular function	GO:0003978	UDP-glucose 4-epimerase activity	1	0.775194	1	0.0457666	100	0.578035	0.0590389
molecular function	GO:0004017	adenylate kinase activity	1	0.775194	1	0.0457666	100	0.578035	0.0590389
molecular function	GO:0004342	glucosamine-6-phosphate deaminase activity	1	0.775194	1	0.0457666	100	0.578035	0.0590389
molecular function	GO:0004618	phosphoglycerate kinase activity	1	0.775194	1	0.0457666	100	0.578035	0.0590389
molecular function	GO:0004807	triose-phosphate isomerase activity	1	0.775194	1	0.0457666	100	0.578035	0.0590389
molecular function	GO:0004849	uridine kinase activity	1	0.775194	1	0.0457666	100	0.578035	0.0590389
molecular function	GO:0008239	dipeptidyl-peptidase activity	1	0.775194	1	0.0457666	100	0.578035	0.0590389
molecular function	GO:0008422	beta-glucosidase activity	1	0.775194	1	0.0457666	100	0.578035	0.0590389
molecular function	GO:0008801	beta-phosphoglucomutase activity	1	0.775194	1	0.0457666	100	0.578035	0.0590389
molecular function	GO:0008817	cob(I)yrinic acid a,c-diamide adenosyltransferase activity	1	0.775194	1	0.0457666	100	0.578035	0.0590389
molecular function	GO:0008976	polyphosphate kinase activity	1	0.775194	1	0.0457666	100	0.578035	0.0590389
molecular function	GO:0008986	pyruvate, water dikinase activity	1	0.775194	1	0.0457666	100	0.578035	0.0590389
molecular function	GO:0015079	potassium ion transmembrane transporter activity	1	0.775194	1	0.0457666	100	0.578035	0.0590389
molecular function	GO:0015419	sulfate transmembrane-transporting ATPase activity	1	0.775194	1	0.0457666	100	0.578035	0.0590389
molecular function	GO:0015423	maltose-transporting ATPase activity	1	0.775194	1	0.0457666	100	0.578035	0.0590389
molecular function	GO:0015426	polar-amino acid-transporting ATPase activity	1	0.775194	1	0.0457666	100	0.578035	0.0590389
molecular function	GO:0016811	hydrolase activity, acting on carbon-nitrogen (but not peptide) bonds, in linear amides	1	0.775194	1	0.0457666	100	0.578035	0.0590389
molecular function	GO:0042803	protein homodimerization activity	1	0.775194	1	0.0457666	100	0.578035	0.0590389
molecular function	GO:0050151	oleate hydratase activity	1	0.775194	1	0.0457666	100	0.578035	0.0590389
molecular function	GO:0051087	chaperone binding	1	0.775194	1	0.0457666	100	0.578035	0.0590389
molecular function	GO:0003677	DNA binding	5	3.87597	148	6.77346	3.37838	2.89017	0.0632944
molecular function	GO:0016887	ATPase activity	4	3.10078	33	1.5103	12.1212	2.31214	0.0849167
molecular function	GO:000480321	transposase activity	3	2.32558	21	0.961098	14.2857	1.7341	0.09138
molecular function	GO:0008982	protein-N(PI)-phosphohistidine-sugar phosphotransferase activity	3	2.32558	22	1.00686	13.6364	1.7341	0.0996477
molecular function	GO:0016787	hydrolase activity	5	3.87597	51	2.3341	9.80392	2.89017	0.102792
molecular function	GO:0004518	nuclease activity	1	0.775194	2	0.0915332	50	0.578035	0.111157
molecular function	GO:0004814	arginine-tRNA ligase activity	1	0.775194	2	0.0915332	50	0.578035	0.111157
molecular function	GO:0004820	glycine-tRNA ligase activity	1	0.775194	2	0.0915332	50	0.578035	0.111157
molecular function	GO:0005388	calcium-transporting ATPase activity	1	0.775194	2	0.0915332	50	0.578035	0.111157
molecular function	GO:0008900	hydrogen:potassium-exchanging ATPase activity	1	0.775194	2	0.0915332	50	0.578035	0.111157
molecular function	GO:0008967	phosphoglycolate phosphatase activity	1	0.775194	2	0.0915332	50	0.578035	0.111157
molecular function	GO:0009055	electron carrier activity	1	0.775194	2	0.0915332	50	0.578035	0.111157
molecular function	GO:0015035	protein disulfide oxidoreductase activity	1	0.775194	2	0.0915332	50	0.578035	0.111157
molecular function	GO:0015416	organic phosphonate transmembrane-transporting ATPase activity	1	0.775194	2	0.0915332	50	0.578035	0.111157
molecular function	GO:0015430	glycerol-3-phosphate-transporting ATPase activity	1	0.775194	2	0.0915332	50	0.578035	0.111157
molecular function	GO:0016829	lyase activity	2	1.55039	12	0.549199	16.6667	1.15607	0.12525
molecular function	GO:0016301	kinase activity	3	2.32558	27	1.2357	11.1111	1.7341	0.140159
molecular function	GO:0003824	catalytic activity	2	1.55039	14	0.640732	14.2857	1.15607	0.153093
molecular function	GO:0017111	nucleoside-triphosphatase activity	2	1.55039	14	0.640732	14.2857	1.15607	0.153093
molecular function	GO:0003697	single-stranded DNA binding	1	0.775194	3	0.1373	33.3333	0.578035	0.15696
molecular function	GO:0004634	phosphopyruvate hydratase activity	1	0.775194	3	0.1373	33.3333	0.578035	0.15696
molecular function	GO:0008236	serine-type peptidase activity	1	0.775194	3	0.1373	33.3333	0.578035	0.15696
molecular function	GO:0008253	5'-nucleotidase activity	1	0.775194	3	0.1373	33.3333	0.578035	0.15696
molecular function	GO:0008551	cadmium-exporting ATPase activity	1	0.775194	3	0.1373	33.3333	0.578035	0.15696
molecular function	GO:0008553	hydrogen-exporting ATPase activity, phosphorylative mechanism	1	0.775194	3	0.1373	33.3333	0.578035	0.15696
molecular function	GO:0003676	nucleic acid binding	3	2.32558	32	1.46453	9.375	1.7341	0.175878
molecular function	GO:0003755	peptidyl-prolyl cis-trans isomerase activity	1	0.775194	4	0.183066	25	0.578035	0.197003
molecular function	GO:0015415	phosphate ion transmembrane-transporting ATPase activity	1	0.775194	4	0.183066	25	0.578035	0.197003
molecular function	GO:0042626	ATPase activity, coupled to transmembrane movement of substances	1	0.775194	4	0.183066	25	0.578035	0.197003
molecular function	GO:0000287	magnesium ion binding	3	2.32558	38	1.73913	7.89474	1.7341	0.208227
molecular function	GO:0003735	structural constituent of ribosome	2	1.55039	52	2.37986	3.84615	1.15607	0.221215
molecular function	GO:0004309	exopolyphosphatase activity	1	0.775194	5	0.228833	20	0.578035	0.231801
molecular function	GO:0017153	sodium:dicarboxylate symporter activity	1	0.775194	5	0.228833	20	0.578035	0.231801
molecular function	GO:0050662	coenzyme binding	1	0.775194	5	0.228833	20	0.578035	0.231801
molecular function	GO:0043169	cation binding	3	2.32558	52	2.37986	5.76923	1.7341	0.233303
molecular function	GO:0000155	phosphorelay sensor kinase activity	1	0.775194	6	0.2746	16.6667	0.578035	0.261829
molecular function	GO:0004459	L-lactate dehydrogenase activity	1	0.775194	6	0.2746	16.6667	0.578035	0.261829
molecular function	GO:0016779	nucleotidyltransferase activity	1	0.775194	6	0.2746	16.6667	0.578035	0.261829
molecular function	GO:0050661	NADP binding	1	0.775194	6	0.2746	16.6667	0.578035	0.261829
molecular function	GO:0008270	zinc ion binding	2	1.55039	33	1.5103	6.06061	1.15607	0.281197
molecular function	GO:0004619	phosphoglycerate mutase activity	1	0.775194	7	0.320366	14.2857	0.578035	0.287523
molecular function	GO:00082377	metallopeptidase activity	1	0.775194	7	0.320366	14.2857	0.578035	0.287523
molecular function	GO:0051287	NAD binding	1	0.775194	7	0.320366	14.2857	0.578035	0.287523
molecular function	GO:0016853	isomerase activity	1	0.775194	8	0.366133	12.5	0.578035	0.309287
molecular function	GO:0005525	GTP binding	1	0.775194	27	1.2357	3.7037	0.578035	0.328457
molecular function	GO:0003684	damaged DNA binding	1	0.775194	10	0.457666	10	0.578035	0.342472
molecular function	GO:0008026	ATP-dependent helicase activity	1	0.775194	10	0.457666	10	0.578035	0.342472
molecular function	GO:0050660	flavin adenine dinucleotide binding	1	0.775194	13	0.594966	7.69231	0.578035	0.371114
molecular function	GO:0008233	peptidase activity	1	0.775194	15	0.686499	6.66667	0.578035	0.379214
molecular function	GO:0003924	GTPase activity	1	0.775194	17	0.778032	5.88235	0.578035	0.380559
molecular function	GO:0003887	DNA-directed DNA polymerase activity	1	0.775194	16	0.732265	6.25	0.578035	0.380636
Note: aNumber of genes in each term; bNumber of genome genes in each term; cNumber of genes in the corresponding GO category; dNumber of genome genes in the corresponding GO category.

## Sheet: Table S4-4
Table S4-4 GO enrichment analysis of DEGs in BM-LA14527 normal state versus BM-LA14527 mid-term state
GO category	GO accession	GO term	Cluster countsa	Cluster frequencyb (%)	Genome countsc	Genome frequencyd (%)	Cluster counts/ genome counts (%)	Cluster counts/total DEGs (%)	p-value
biological process	GO:0044036	cell wall macromolecule metabolic process	2	1.06952	1	0.0648508	200	0.766284	0
biological process	GO:0006633	fatty acid biosynthetic process	6	3.20856	12	0.77821	50	2.29885	0.0012882
biological process	GO:0006412	translation	1	0.534759	56	3.63165	1.78571	0.383142	0.00501791
biological process	GO:0006950	response to stress	6	3.20856	16	1.03761	37.5	2.29885	0.00674354
biological process	GO:0003333	amino acid transmembrane transport	5	2.6738	12	0.77821	41.6667	1.91571	0.0081842
biological process	GO:0008152	metabolic process	13	6.95187	60	3.89105	21.6667	4.98084	0.0135665
biological process	GO:0007059	chromosome segregation	3	1.60428	5	0.324254	60	1.14943	0.0136296
biological process	GO:0006835	dicarboxylic acid transport	3	1.60428	5	0.324254	60	1.14943	0.0136296
biological process	GO:0008643	carbohydrate transport	2	1.06952	2	0.129702	100	0.766284	0.0146375
biological process	GO:0015936	coenzyme A metabolic process	2	1.06952	2	0.129702	100	0.766284	0.0146375
biological process	GO:0009253	peptidoglycan catabolic process	2	1.06952	2	0.129702	100	0.766284	0.0146375
biological process	GO:0006355	regulation of transcription, DNA-dependent	9	4.81283	44	2.85344	20.4545	3.44828	0.0427631
biological process	GO:0006289	nucleotide-excision repair	2	1.06952	4	0.259403	50	0.766284	0.0679857
biological process	GO:0006432	phenylalanyl-tRNA aminoacylation	2	1.06952	4	0.259403	50	0.766284	0.0679857
biological process	GO:0055114	oxidation-reduction process	14	7.48663	91	5.90143	15.3846	5.36398	0.0762184
biological process	GO:0006284	base-excision repair	2	1.06952	5	0.324254	40	0.766284	0.0996799
biological process	GO:0035556	intracellular signal transduction	2	1.06952	5	0.324254	40	0.766284	0.0996799
biological process	GO:0031167	rRNA methylation	2	1.06952	5	0.324254	40	0.766284	0.0996799
biological process	GO:0009058	biosynthetic process	3	1.60428	11	0.713359	27.2727	1.14943	0.104504
biological process	GO:0015074	DNA integration	4	2.13904	18	1.16732	22.2222	1.53257	0.108315
biological process	GO:0006085	acetyl-CoA biosynthetic process	1	0.534759	1	0.0648508	100	0.383142	0.121271
biological process	GO:0009308	amine metabolic process	1	0.534759	1	0.0648508	100	0.383142	0.121271
biological process	GO:0006422	aspartyl-tRNA aminoacylation	1	0.534759	1	0.0648508	100	0.383142	0.121271
biological process	GO:0006879	cellular iron ion homeostasis	1	0.534759	1	0.0648508	100	0.383142	0.121271
biological process	GO:0006821	chloride transport	1	0.534759	1	0.0648508	100	0.383142	0.121271
biological process	GO:0006231	dTMP biosynthetic process	1	0.534759	1	0.0648508	100	0.383142	0.121271
biological process	GO:0009059	macromolecule biosynthetic process	1	0.534759	1	0.0648508	100	0.383142	0.121271
biological process	GO:0019594	mannitol metabolic process	1	0.534759	1	0.0648508	100	0.383142	0.121271
biological process	GO:0006082	organic acid metabolic process	1	0.534759	1	0.0648508	100	0.383142	0.121271
biological process	GO:0006799	polyphosphate biosynthetic process	1	0.534759	1	0.0648508	100	0.383142	0.121271
biological process	GO:0032968	positive regulation of transcription elongation from RNA polymerase II promoter	1	0.534759	1	0.0648508	100	0.383142	0.121271
biological process	GO:0051603	proteolysis involved in cellular protein catabolic process	1	0.534759	1	0.0648508	100	0.383142	0.121271
biological process	GO:0000921	septin ring assembly	1	0.534759	1	0.0648508	100	0.383142	0.121271
biological process	GO:0009403	toxin biosynthetic process	1	0.534759	1	0.0648508	100	0.383142	0.121271
biological process	GO:0031564	transcription antitermination	1	0.534759	1	0.0648508	100	0.383142	0.121271
biological process	GO:0006418	tRNA aminoacylation for protein translation	1	0.534759	1	0.0648508	100	0.383142	0.121271
biological process	GO:0019073	viral DNA genome packaging	1	0.534759	1	0.0648508	100	0.383142	0.121271
biological process	GO:0055085	transmembrane transport	2	1.06952	35	2.26978	5.71429	0.766284	0.121663
biological process	GO:0006810	transport	7	3.74332	44	2.85344	15.9091	2.68199	0.124908
biological process	GO:0008299	isoprenoid biosynthetic process	2	1.06952	6	0.389105	33.3333	0.766284	0.131523
biological process	GO:0090305	nucleic acid phosphodiester bond hydrolysis	5	2.6738	30	1.94553	16.6667	1.91571	0.148643
biological process	GO:0006200	ATP catabolic process	4	2.13904	47	3.04799	8.51064	1.53257	0.148986
biological process	GO:0006508	proteolysis	5	2.6738	52	3.37224	9.61538	1.91571	0.157956
biological process	GO:0016310	phosphorylation	6	3.20856	56	3.63165	10.7143	2.29885	0.163343
biological process	GO:0006313	transposition, DNA-mediated	4	2.13904	23	1.49157	17.3913	1.53257	0.16519
biological process	GO:0006281	DNA repair	4	2.13904	25	1.62127	16	1.53257	0.182535
biological process	GO:0005975	carbohydrate metabolic process	3	1.60428	34	2.20493	8.82353	1.14943	0.194875
biological process	GO:0007049	cell cycle	1	0.534759	20	1.29702	5	0.383142	0.207353
biological process	GO:0051301	cell division	4	2.13904	35	2.26978	11.4286	1.53257	0.208057
biological process	GO:0070588	calcium ion transmembrane transport	1	0.534759	2	0.129702	50	0.383142	0.213267
biological process	GO:0044237	cellular metabolic process	1	0.534759	2	0.129702	50	0.383142	0.213267
biological process	GO:0009987	cellular process	1	0.534759	2	0.129702	50	0.383142	0.213267
biological process	GO:0009294	DNA mediated transformation	1	0.534759	2	0.129702	50	0.383142	0.213267
biological process	GO:0006235	dTTP biosynthetic process	1	0.534759	2	0.129702	50	0.383142	0.213267
biological process	GO:0070981	L-asparagine biosynthetic process	1	0.534759	2	0.129702	50	0.383142	0.213267
biological process	GO:0006813	potassium ion transport	1	0.534759	2	0.129702	50	0.383142	0.213267
biological process	GO:0006479	protein methylation	1	0.534759	2	0.129702	50	0.383142	0.213267
biological process	GO:0009306	protein secretion	1	0.534759	2	0.129702	50	0.383142	0.213267
biological process	GO:0042274	ribosomal small subunit biogenesis	1	0.534759	2	0.129702	50	0.383142	0.213267
biological process	GO:0032259	methylation	3	1.60428	19	1.23217	15.7895	1.14943	0.219797
biological process	GO:0006096	glycolysis	1	0.534759	19	1.23217	5.26316	0.383142	0.22439
biological process	GO:0006260	DNA replication	2	1.06952	25	1.62127	8	0.766284	0.226137
biological process	GO:0009432	SOS response	2	1.06952	10	0.648508	20	0.766284	0.236019
biological process	GO:0009401	phosphoenolpyruvate-dependent sugar phosphotransferase system	2	1.06952	24	1.55642	8.33333	0.766284	0.23692
biological process	GO:0006310	DNA recombination	3	1.60428	23	1.49157	13.0435	1.14943	0.239885
biological process	GO:0000160	phosphorelay signal transduction system	2	1.06952	11	0.713359	18.1818	0.766284	0.253633
biological process	GO:0006261	DNA-dependent DNA replication	1	0.534759	3	0.194553	33.3333	0.383142	0.281263
biological process	GO:0006817	phosphate ion transport	1	0.534759	3	0.194553	33.3333	0.383142	0.281263
biological process	GO:0006605	protein targeting	1	0.534759	3	0.194553	33.3333	0.383142	0.281263
biological process	GO:0045454	cell redox homeostasis	1	0.534759	4	0.259403	25	0.383142	0.329694
biological process	GO:0051607	defense response to virus	1	0.534759	4	0.259403	25	0.383142	0.329694
biological process	GO:0006352	DNA-dependent transcription, initiation	1	0.534759	4	0.259403	25	0.383142	0.329694
biological process	GO:0030001	metal ion transport	1	0.534759	4	0.259403	25	0.383142	0.329694
biological process	GO:0035335	peptidyl-tyrosine dephosphorylation	1	0.534759	4	0.259403	25	0.383142	0.329694
biological process	GO:0035435	phosphate ion transmembrane transport	1	0.534759	4	0.259403	25	0.383142	0.329694
biological process	GO:0006541	glutamine metabolic process	1	0.534759	5	0.324254	20	0.383142	0.362278
biological process	GO:0006400	tRNA modification	1	0.534759	5	0.324254	20	0.383142	0.362278
biological process	GO:0006457	protein folding	1	0.534759	11	0.713359	9.09091	0.383142	0.367086
biological process	GO:0044262	cellular carbohydrate metabolic process	1	0.534759	6	0.389105	16.6667	0.383142	0.382124
biological process	GO:0015716	organic phosphonate transport	1	0.534759	6	0.389105	16.6667	0.383142	0.382124
biological process	GO:0006364	rRNA processing	1	0.534759	7	0.453956	14.2857	0.383142	0.391826
cellular component	GO:0005840	ribosome	3	3.61446	50	7.46269	6	1.14943	0.0705441
cellular component	GO:0005737	cytoplasm	22	26.506	197	29.403	11.1675	8.42912	0.086514
cellular component	GO:0016021	integral to membrane	22	26.506	161	24.0299	13.6646	8.42912	0.0907528
cellular component	GO:0005622	intracellular	4	4.81928	18	2.68657	22.2222	1.53257	0.113234
cellular component	GO:0016020	membrane	7	8.43373	41	6.1194	17.0732	2.68199	0.1139
cellular component	GO:0005886	plasma membrane	13	15.6627	96	14.3284	13.5417	4.98084	0.120204
cellular component	GO:0009358	polyphosphate kinase complex	1	1.20482	1	0.149254	100	0.383142	0.123881
cellular component	GO:0005940	septin ring	1	1.20482	1	0.149254	100	0.383142	0.123881
cellular component	GO:0005839	proteasome core complex	1	1.20482	1	0.149254	100	0.383142	0.123881
cellular component	GO:0009380	excinuclease repair complex	1	1.20482	2	0.298507	50	0.383142	0.217393
cellular component	GO:0009317	acetyl-CoA carboxylase complex	1	1.20482	2	0.298507	50	0.383142	0.217393
cellular component	GO:0030288	outer membrane-bounded periplasmic space	2	2.40964	11	1.64179	18.1818	0.766284	0.25897
cellular component	GO:0009376	HslUV protease complex	1	1.20482	3	0.447761	33.3333	0.383142	0.28606
cellular component	GO:0043190	ATP-binding cassette (ABC) transporter complex	1	1.20482	3	0.447761	33.3333	0.383142	0.28606
cellular component	GO:0030430	host cell cytoplasm	1	1.20482	4	0.597015	25	0.383142	0.334523
cellular component	GO:0005576	extracellular region	1	1.20482	4	0.597015	25	0.383142	0.334523
cellular component	GO:0019028	viral capsid	1	1.20482	5	0.746269	20	0.383142	0.36667
molecular function	GO:0003841	1-acylglycerol-3-phosphate O-acyltransferase activity	5	1.93798	7	0.320366	71.4286	1.91571	0.000363867
molecular function	GO:0008484	sulfuric ester hydrolase activity	4	1.55039	5	0.228833	80	1.53257	0.000841233
molecular function	GO:0016874	ligase activity	3	1.16279	4	0.183066	75	1.14943	0.00575602
molecular function	GO:0015171	amino acid transmembrane transporter activity	5	1.93798	12	0.549199	41.6667	1.91571	0.0073969
molecular function	GO:0050662	coenzyme binding	3	1.16279	5	0.228833	60	1.14943	0.0127076
molecular function	GO:0017153	sodium:dicarboxylate symporter activity	3	1.16279	5	0.228833	60	1.14943	0.0127076
molecular function	GO:0005507	copper ion binding	2	0.775194	2	0.0915332	100	0.766284	0.0138947
molecular function	GO:0004420	hydroxymethylglutaryl-CoA reductase (NADPH) activity	2	0.775194	2	0.0915332	100	0.766284	0.0138947
molecular function	GO:0004421	hydroxymethylglutaryl-CoA synthase activity	2	0.775194	2	0.0915332	100	0.766284	0.0138947
molecular function	GO:0008967	phosphoglycolate phosphatase activity	2	0.775194	2	0.0915332	100	0.766284	0.0138947
molecular function	GO:0008649	rRNA methyltransferase activity	2	0.775194	2	0.0915332	100	0.766284	0.0138947
molecular function	GO:0005524	ATP binding	19	7.36434	234	10.7094	8.11966	7.27969	0.0151902
molecular function	GO:0009381	excinuclease ABC activity	2	0.775194	3	0.1373	66.6667	0.766284	0.0367958
molecular function	GO:0030976	thiamine pyrophosphate binding	2	0.775194	3	0.1373	66.6667	0.766284	0.0367958
molecular function	GO:0016787	hydrolase activity	10	3.87597	51	2.3341	19.6078	3.83142	0.0383144
molecular function	GO:0000287	magnesium ion binding	8	3.10078	38	1.73913	21.0526	3.06513	0.0420719
molecular function	GO:0016798	hydrolase activity, acting on glycosyl bonds	3	1.16279	8	0.366133	37.5	1.14943	0.0489885
molecular function	GO:0004803	transposase activity	5	1.93798	21	0.961098	23.8095	1.91571	0.062243
molecular function	GO:0008080	N-acetyltransferase activity	2	0.775194	4	0.183066	50	0.766284	0.0649575
molecular function	GO:0004826	phenylalanine-tRNA ligase activity	2	0.775194	4	0.183066	50	0.766284	0.0649575
molecular function	GO:0008270	zinc ion binding	1	0.387597	33	1.5103	3.0303	0.383142	0.0687895
molecular function	GO:0016740	transferase activity	6	2.32558	31	1.41876	19.3548	2.29885	0.086166
molecular function	GO:0003676	nucleic acid binding	6	2.32558	32	1.46453	18.75	2.29885	0.0936434
molecular function	GO:0000156	phosphorelay response regulator activity	2	0.775194	5	0.228833	40	0.766284	0.095555
molecular function	GO:0016773	phosphotransferase activity, alcohol group as acceptor	2	0.775194	5	0.228833	40	0.766284	0.095555
molecular function	GO:0016746	transferase activity, transferring acyl groups	2	0.775194	5	0.228833	40	0.766284	0.095555
molecular function	GO:0003677	DNA binding	18	6.97674	148	6.77346	12.1622	6.89655	0.10254
molecular function	GO:0003700	sequence-specific DNA binding transcription factor activity	5	1.93798	26	1.18993	19.2308	1.91571	0.107992
molecular function	GO:0008662	1-phosphofructokinase activity	1	0.387597	1	0.0457666	100	0.383142	0.118078
molecular function	GO:0008776	acetate kinase activity	1	0.387597	1	0.0457666	100	0.383142	0.118078
molecular function	GO:0003985	acetyl-CoA C-acetyltransferase activity	1	0.387597	1	0.0457666	100	0.383142	0.118078
molecular function	GO:0000774	adenyl-nucleotide exchange factor activity	1	0.387597	1	0.0457666	100	0.383142	0.118078
molecular function	GO:0008784	alanine racemase activity	1	0.387597	1	0.0457666	100	0.383142	0.118078
molecular function	GO:0004040	amidase activity	1	0.387597	1	0.0457666	100	0.383142	0.118078
molecular function	GO:0004071	aspartate-ammonia ligase activity	1	0.387597	1	0.0457666	100	0.383142	0.118078
molecular function	GO:0004815	aspartate-tRNA ligase activity	1	0.387597	1	0.0457666	100	0.383142	0.118078
molecular function	GO:0004190	aspartic-type endopeptidase activity	1	0.387597	1	0.0457666	100	0.383142	0.118078
molecular function	GO:0003834	beta-carotene 15,15'-monooxygenase activity	1	0.387597	1	0.0457666	100	0.383142	0.118078
molecular function	GO:0015144	carbohydrate transmembrane transporter activity	1	0.387597	1	0.0457666	100	0.383142	0.118078
molecular function	GO:0051087	chaperone binding	1	0.387597	1	0.0457666	100	0.383142	0.118078
molecular function	GO:0031419	cobalamin binding	1	0.387597	1	0.0457666	100	0.383142	0.118078
molecular function	GO:0048037	cofactor binding	1	0.387597	1	0.0457666	100	0.383142	0.118078
molecular function	GO:0004121	cystathionine beta-lyase activity	1	0.387597	1	0.0457666	100	0.383142	0.118078
molecular function	GO:0008725	DNA-3-methyladenine glycosylase activity	1	0.387597	1	0.0457666	100	0.383142	0.118078
molecular function	GO:0004318	enoyl-[acyl-carrier-protein] reductase (NADH) activity	1	0.387597	1	0.0457666	100	0.383142	0.118078
molecular function	GO:0008199	ferric iron binding	1	0.387597	1	0.0457666	100	0.383142	0.118078
molecular function	GO:0004322	ferroxidase activity	1	0.387597	1	0.0457666	100	0.383142	0.118078
molecular function	GO:0008897	holo-[acyl-carrier-protein] synthase activity	1	0.387597	1	0.0457666	100	0.383142	0.118078
molecular function	GO:0042282	hydroxymethylglutaryl-CoA reductase activity	1	0.387597	1	0.0457666	100	0.383142	0.118078
molecular function	GO:0003796	lysozyme activity	1	0.387597	1	0.0457666	100	0.383142	0.118078
molecular function	GO:0008926	mannitol-1-phosphate 5-dehydrogenase activity	1	0.387597	1	0.0457666	100	0.383142	0.118078
molecular function	GO:0033925	mannosyl-glycoprotein endo-beta-N-acetylglucosaminidase activity	1	0.387597	1	0.0457666	100	0.383142	0.118078
molecular function	GO:0008235	metalloexopeptidase activity	1	0.387597	1	0.0457666	100	0.383142	0.118078
molecular function	GO:0015407	monosaccharide-transporting ATPase activity	1	0.387597	1	0.0457666	100	0.383142	0.118078
molecular function	GO:0016722	oxidoreductase activity, oxidizing metal ions	1	0.387597	1	0.0457666	100	0.383142	0.118078
molecular function	GO:0004615	phosphomannomutase activity	1	0.387597	1	0.0457666	100	0.383142	0.118078
molecular function	GO:0004631	phosphomevalonate kinase activity	1	0.387597	1	0.0457666	100	0.383142	0.118078
molecular function	GO:0008976	polyphosphate kinase activity	1	0.387597	1	0.0457666	100	0.383142	0.118078
molecular function	GO:0042803	protein homodimerization activity	1	0.387597	1	0.0457666	100	0.383142	0.118078
molecular function	GO:0008984	protein-glutamate methylesterase activity	1	0.387597	1	0.0457666	100	0.383142	0.118078
molecular function	GO:0015418	quaternary-ammonium-compound-transporting ATPase activity	1	0.387597	1	0.0457666	100	0.383142	0.118078
molecular function	GO:0048038	quinone binding	1	0.387597	1	0.0457666	100	0.383142	0.118078
molecular function	GO:0004748	ribonucleoside-diphosphate reductase activity, thioredoxin disulfide as acceptor	1	0.387597	1	0.0457666	100	0.383142	0.118078
molecular function	GO:0008998	ribonucleoside-triphosphate reductase activity	1	0.387597	1	0.0457666	100	0.383142	0.118078
molecular function	GO:0004298	threonine-type endopeptidase activity	1	0.387597	1	0.0457666	100	0.383142	0.118078
molecular function	GO:0004799	thymidylate synthase activity	1	0.387597	1	0.0457666	100	0.383142	0.118078
molecular function	GO:0046914	transition metal ion binding	1	0.387597	1	0.0457666	100	0.383142	0.118078
molecular function	GO:0016429	tRNA (adenine-N1-)-methyltransferase activity	1	0.387597	1	0.0457666	100	0.383142	0.118078
molecular function	GO:0052906	tRNA (guanine(37)-N(1))-methyltransferase activity	1	0.387597	1	0.0457666	100	0.383142	0.118078
molecular function	GO:0005247	voltage-gated chloride channel activity	1	0.387597	1	0.0457666	100	0.383142	0.118078
molecular function	GO:0046872	metal ion binding	8	3.10078	64	2.92906	12.5	3.06513	0.1493
molecular function	GO:0003824	catalytic activity	3	1.16279	14	0.640732	21.4286	1.14943	0.150654
molecular function	GO:0004386	helicase activity	3	1.16279	14	0.640732	21.4286	1.14943	0.150654
molecular function	GO:0005215	transporter activity	3	1.16279	40	1.83066	7.5	1.14943	0.15561
molecular function	GO:0004619	phosphoglycerate mutase activity	2	0.775194	7	0.320366	28.5714	0.766284	0.156294
molecular function	GO:0003723	RNA binding	3	1.16279	38	1.73913	7.89474	1.14943	0.171106
molecular function	GO:0003887	DNA-directed DNA polymerase activity	3	1.16279	16	0.732265	18.75	1.14943	0.180514
molecular function	GO:0030170	pyridoxal phosphate binding	2	0.775194	8	0.366133	25	0.766284	0.183898
molecular function	GO:0016887	ATPase activity	3	1.16279	33	1.5103	9.09091	1.14943	0.208041
molecular function	GO:0000036	ACP phosphopantetheine attachment site binding involved in fatty acid biosynthetic process	1	0.387597	2	0.0915332	50	0.383142	0.208366
molecular function	GO:0005388	calcium-transporting ATPase activity	1	0.387597	2	0.0915332	50	0.383142	0.208366
molecular function	GO:0008324	cation transmembrane transporter activity	1	0.387597	2	0.0915332	50	0.383142	0.208366
molecular function	GO:0008865	fructokinase activity	1	0.387597	2	0.0915332	50	0.383142	0.208366
molecular function	GO:0008900	hydrogen:potassium-exchanging ATPase activity	1	0.387597	2	0.0915332	50	0.383142	0.208366
molecular function	GO:0008745	N-acetylmuramoyl-L-alanine amidase activity	1	0.387597	2	0.0915332	50	0.383142	0.208366
molecular function	GO:0004518	nuclease activity	1	0.387597	2	0.0915332	50	0.383142	0.208366
molecular function	GO:0042586	peptide deformylase activity	1	0.387597	2	0.0915332	50	0.383142	0.208366
molecular function	GO:0004614	phosphoglucomutase activity	1	0.387597	2	0.0915332	50	0.383142	0.208366
molecular function	GO:0008966	phosphoglucosamine mutase activity	1	0.387597	2	0.0915332	50	0.383142	0.208366
molecular function	GO:0015450	P-P-bond-hydrolysis-driven protein transmembrane transporter activity	1	0.387597	2	0.0915332	50	0.383142	0.208366
molecular function	GO:0008276	protein methyltransferase activity	1	0.387597	2	0.0915332	50	0.383142	0.208366
molecular function	GO:0043022	ribosome binding	1	0.387597	2	0.0915332	50	0.383142	0.208366
molecular function	GO:0016301	kinase activity	2	0.775194	27	1.2357	7.40741	0.766284	0.211769
molecular function	GO:0008026	ATP-dependent helicase activity	2	0.775194	10	0.457666	20	0.766284	0.230114
molecular function	GO:0000166	nucleotide binding	3	1.16279	25	1.14416	12	1.14943	0.24001
molecular function	GO:0008982	protein-N(PI)-phosphohistidine-sugar phosphotransferase activity	2	0.775194	22	1.00686	9.09091	0.766284	0.261798
molecular function	GO:0008253	5'-nucleotidase activity	1	0.387597	3	0.1373	33.3333	0.383142	0.275754
molecular function	GO:0003989	acetyl-CoA carboxylase activity	1	0.387597	3	0.1373	33.3333	0.383142	0.275754
molecular function	GO:0004812	aminoacyl-tRNA ligase activity	1	0.387597	3	0.1373	33.3333	0.383142	0.275754
molecular function	GO:0008800	beta-lactamase activity	1	0.387597	3	0.1373	33.3333	0.383142	0.275754
molecular function	GO:0004553	hydrolase activity, hydrolyzing O-glycosyl compounds	1	0.387597	3	0.1373	33.3333	0.383142	0.275754
molecular function	GO:0005506	iron ion binding	1	0.387597	3	0.1373	33.3333	0.383142	0.275754
molecular function	GO:0004497	monooxygenase activity	1	0.387597	3	0.1373	33.3333	0.383142	0.275754
molecular function	GO:0016616	oxidoreductase activity, acting on the CH-OH group of donors, NAD or NADP as acceptor	1	0.387597	3	0.1373	33.3333	0.383142	0.275754
molecular function	GO:0008236	serine-type peptidase activity	1	0.387597	3	0.1373	33.3333	0.383142	0.275754
molecular function	GO:0000049	tRNA binding	2	0.775194	20	0.915332	10	0.766284	0.276974
molecular function	GO:0004519	endonuclease activity	2	0.775194	18	0.823799	11.1111	0.766284	0.286814
molecular function	GO:0005351	sugar:hydrogen symporter activity	2	0.775194	16	0.732265	12.5	0.766284	0.289205
molecular function	GO:0008233	peptidase activity	1	0.387597	15	0.686499	6.66667	0.383142	0.305241
molecular function	GO:0004316	3-oxoacyl-[acyl-carrier-protein] reductase (NADPH) activity	1	0.387597	4	0.183066	25	0.383142	0.324366
molecular function	GO:0042626	ATPase activity, coupled to transmembrane movement of substances	1	0.387597	4	0.183066	25	0.383142	0.324366
molecular function	GO:0015415	phosphate ion transmembrane-transporting ATPase activity	1	0.387597	4	0.183066	25	0.383142	0.324366
molecular function	GO:0004725	protein tyrosine phosphatase activity	1	0.387597	4	0.183066	25	0.383142	0.324366
molecular function	GO:0016987	sigma factor activity	1	0.387597	4	0.183066	25	0.383142	0.324366
molecular function	GO:0008483	transaminase activity	1	0.387597	4	0.183066	25	0.383142	0.324366
molecular function	GO:0050660	flavin adenine dinucleotide binding	1	0.387597	13	0.594966	7.69231	0.383142	0.340333
molecular function	GO:0004177	aminopeptidase activity	1	0.387597	12	0.549199	8.33333	0.383142	0.356292
molecular function	GO:0030246	carbohydrate binding	1	0.387597	12	0.549199	8.33333	0.383142	0.356292
molecular function	GO:0016757	transferase activity, transferring glycosyl groups	1	0.387597	12	0.549199	8.33333	0.383142	0.356292
molecular function	GO:0004309	exopolyphosphatase activity	1	0.387597	5	0.228833	20	0.383142	0.357681
molecular function	GO:0015604	organic phosphonate transmembrane transporter activity	1	0.387597	5	0.228833	20	0.383142	0.357681
molecular function	GO:0005315	inorganic phosphate transmembrane transporter activity	1	0.387597	6	0.2746	16.6667	0.383142	0.378616
molecular function	GO:0004459	L-lactate dehydrogenase activity	1	0.387597	6	0.2746	16.6667	0.383142	0.378616
molecular function	GO:0016779	nucleotidyltransferase activity	1	0.387597	6	0.2746	16.6667	0.383142	0.378616
molecular function	GO:0004252	serine-type endopeptidase activity	1	0.387597	6	0.2746	16.6667	0.383142	0.378616
molecular function	GO:0003684	damaged DNA binding	1	0.387597	10	0.457666	10	0.383142	0.381832
molecular function	GO:0043565	sequence-specific DNA binding	1	0.387597	10	0.457666	10	0.383142	0.381832
molecular function	GO:0051287	NAD binding	1	0.387597	7	0.320366	14.2857	0.383142	0.389621
molecular function	GO:0004527	exonuclease activity	1	0.387597	8	0.366133	12.5	0.383142	0.392739
Note: aNumber of genes in each term; bNumber of genome genes in each term; cNumber of genes in the corresponding GO category; dNumber of genome genes in the corresponding GO category.

## Sheet: Table S4-5
Table S4-5 GO enrichment analysis of DEGs in BM-LA14527 normal state versus BM-LA14527 VPNC state
GO category	GO accession	GO term	Cluster countsa	Cluster frequencyb (%)	Genome countsc	Genome frequencyd (%)	Cluster counts/ genome counts (%)	Cluster counts/total DEGs (%)	p-value
biological process	GO:0015716	organic phosphonate transport	6	2.45902	6	0.389105	100	1.9802	1.48991e-05
biological process	GO:0008152	metabolic process	19	7.78689	60	3.89105	31.6667	6.27063	0.000882441
biological process	GO:0055114	oxidation-reduction process	23	9.42623	91	5.90143	25.2747	7.59076	0.00571458
biological process	GO:0006200	ATP catabolic process	13	5.32787	47	3.04799	27.6596	4.29043	0.0148807
biological process	GO:0006810	transport	12	4.91803	44	2.85344	27.2727	3.9604	0.020144
biological process	GO:0003333	amino acid transmembrane transport	5	2.04918	12	0.77821	41.6667	1.65017	0.0231885
biological process	GO:0006464	cellular protein modification process	2	0.819672	2	0.129702	100	0.660066	0.0249522
biological process	GO:0015936	coenzyme A metabolic process	2	0.819672	2	0.129702	100	0.660066	0.0249522
biological process	GO:0015969	guanosine tetraphosphate metabolic process	2	0.819672	2	0.129702	100	0.660066	0.0249522
biological process	GO:0006044	N-acetylglucosamine metabolic process	2	0.819672	2	0.129702	100	0.660066	0.0249522
biological process	GO:0006400	tRNA modification	3	1.22951	5	0.324254	60	0.990099	0.0278884
biological process	GO:0090305	nucleic acid phosphodiester bond hydrolysis	1	0.409836	30	1.94553	3.33333	0.330033	0.031146
biological process	GO:0000160	phosphorelay signal transduction system	4	1.63934	11	0.713359	36.3636	1.32013	0.0616346
biological process	GO:0015074	DNA integration	5	2.04918	18	1.16732	27.7778	1.65017	0.0903743
biological process	GO:0045454	cell redox homeostasis	2	0.819672	4	0.259403	50	0.660066	0.106345
biological process	GO:0035335	peptidyl-tyrosine dephosphorylation	2	0.819672	4	0.259403	50	0.660066	0.106345
biological process	GO:0006508	proteolysis	6	2.45902	52	3.37224	11.5385	1.9802	0.115799
biological process	GO:0016310	phosphorylation	7	2.86885	56	3.63165	12.5	2.31023	0.125212
biological process	GO:0006096	glycolysis	1	0.409836	19	1.23217	5.26316	0.330033	0.134405
biological process	GO:0008360	regulation of cell shape	1	0.409836	19	1.23217	5.26316	0.330033	0.134405
biological process	GO:0006355	regulation of transcription, DNA-dependent	8	3.27869	44	2.85344	18.1818	2.64026	0.143127
biological process	GO:0035556	intracellular signal transduction	2	0.819672	5	0.324254	40	0.660066	0.149353
biological process	GO:0006313	transposition, DNA-mediated	5	2.04918	23	1.49157	21.7391	1.65017	0.151077
biological process	GO:0009252	peptidoglycan biosynthetic process	1	0.409836	18	1.16732	5.55556	0.330033	0.151485
biological process	GO:0009401	phosphoenolpyruvate-dependent sugar phosphotransferase system	2	0.819672	24	1.55642	8.33333	0.660066	0.155717
biological process	GO:0009308	amine metabolic process	1	0.409836	1	0.0648508	100	0.330033	0.158236
biological process	GO:0019835	cytolysis	1	0.409836	1	0.0648508	100	0.330033	0.158236
biological process	GO:0019478	D-amino acid catabolic process	1	0.409836	1	0.0648508	100	0.330033	0.158236
biological process	GO:0006231	dTMP biosynthetic process	1	0.409836	1	0.0648508	100	0.330033	0.158236
biological process	GO:0019563	glycerol catabolic process	1	0.409836	1	0.0648508	100	0.330033	0.158236
biological process	GO:0006072	glycerol-3-phosphate metabolic process	1	0.409836	1	0.0648508	100	0.330033	0.158236
biological process	GO:0006545	glycine biosynthetic process	1	0.409836	1	0.0648508	100	0.330033	0.158236
biological process	GO:0019264	glycine biosynthetic process from serine	1	0.409836	1	0.0648508	100	0.330033	0.158236
biological process	GO:0009059	macromolecule biosynthetic process	1	0.409836	1	0.0648508	100	0.330033	0.158236
biological process	GO:0019594	mannitol metabolic process	1	0.409836	1	0.0648508	100	0.330033	0.158236
biological process	GO:0015821	methionine transport	1	0.409836	1	0.0648508	100	0.330033	0.158236
biological process	GO:0019262	N-acetylneuraminate catabolic process	1	0.409836	1	0.0648508	100	0.330033	0.158236
biological process	GO:0046496	nicotinamide nucleotide metabolic process	1	0.409836	1	0.0648508	100	0.330033	0.158236
biological process	GO:0046939	nucleotide phosphorylation	1	0.409836	1	0.0648508	100	0.330033	0.158236
biological process	GO:0006857	oligopeptide transport	1	0.409836	1	0.0648508	100	0.330033	0.158236
biological process	GO:0006799	polyphosphate biosynthetic process	1	0.409836	1	0.0648508	100	0.330033	0.158236
biological process	GO:0051603	proteolysis involved in cellular protein catabolic process	1	0.409836	1	0.0648508	100	0.330033	0.158236
biological process	GO:0042823	pyridoxal phosphate biosynthetic process	1	0.409836	1	0.0648508	100	0.330033	0.158236
biological process	GO:0032218	riboflavin transport	1	0.409836	1	0.0648508	100	0.330033	0.158236
biological process	GO:0070475	rRNA base methylation	1	0.409836	1	0.0648508	100	0.330033	0.158236
biological process	GO:0000921	septin ring assembly	1	0.409836	1	0.0648508	100	0.330033	0.158236
biological process	GO:0007062	sister chromatid cohesion	1	0.409836	1	0.0648508	100	0.330033	0.158236
biological process	GO:0046654	tetrahydrofolate biosynthetic process	1	0.409836	1	0.0648508	100	0.330033	0.158236
biological process	GO:0009403	toxin biosynthetic process	1	0.409836	1	0.0648508	100	0.330033	0.158236
biological process	GO:0006418	tRNA aminoacylation for protein translation	1	0.409836	1	0.0648508	100	0.330033	0.158236
biological process	GO:0006184	GTP catabolic process	4	1.63934	17	1.10246	23.5294	1.32013	0.159515
biological process	GO:0005975	carbohydrate metabolic process	6	2.45902	34	2.20493	17.6471	1.9802	0.171685
biological process	GO:0051301	cell division	6	2.45902	35	2.26978	17.1429	1.9802	0.174504
biological process	GO:0055085	transmembrane transport	5	2.04918	35	2.26978	14.2857	1.65017	0.18531
biological process	GO:0008299	isoprenoid biosynthetic process	2	0.819672	6	0.389105	33.3333	0.660066	0.188756
biological process	GO:0023014	signal transduction by phosphorylation	2	0.819672	6	0.389105	33.3333	0.660066	0.188756
biological process	GO:0006950	response to stress	1	0.409836	16	1.03761	6.25	0.330033	0.190515
biological process	GO:0006260	DNA replication	3	1.22951	25	1.62127	12	0.990099	0.20687
biological process	GO:0006310	DNA recombination	4	1.63934	23	1.49157	17.3913	1.32013	0.212037
biological process	GO:0006281	DNA repair	4	1.63934	25	1.62127	16	1.32013	0.214727
biological process	GO:0032259	methylation	3	1.22951	19	1.23217	15.7895	0.990099	0.245454
biological process	GO:0044209	AMP salvage	1	0.409836	2	0.129702	50	0.330033	0.266568
biological process	GO:0006420	arginyl-tRNA aminoacylation	1	0.409836	2	0.129702	50	0.330033	0.266568
biological process	GO:0008643	carbohydrate transport	1	0.409836	2	0.129702	50	0.330033	0.266568
biological process	GO:0016998	cell wall macromolecule catabolic process	1	0.409836	2	0.129702	50	0.330033	0.266568
biological process	GO:0044267	cellular protein metabolic process	1	0.409836	2	0.129702	50	0.330033	0.266568
biological process	GO:0009294	DNA mediated transformation	1	0.409836	2	0.129702	50	0.330033	0.266568
biological process	GO:0006259	DNA metabolic process	1	0.409836	2	0.129702	50	0.330033	0.266568
biological process	GO:0006235	dTTP biosynthetic process	1	0.409836	2	0.129702	50	0.330033	0.266568
biological process	GO:0006012	galactose metabolic process	1	0.409836	2	0.129702	50	0.330033	0.266568
biological process	GO:0006662	glycerol ether metabolic process	1	0.409836	2	0.129702	50	0.330033	0.266568
biological process	GO:0006426	glycyl-tRNA aminoacylation	1	0.409836	2	0.129702	50	0.330033	0.266568
biological process	GO:0065002	intracellular protein transmembrane transport	1	0.409836	2	0.129702	50	0.330033	0.266568
biological process	GO:0070981	L-asparagine biosynthetic process	1	0.409836	2	0.129702	50	0.330033	0.266568
biological process	GO:0009166	nucleotide catabolic process	1	0.409836	2	0.129702	50	0.330033	0.266568
biological process	GO:0006730	one-carbon metabolic process	1	0.409836	2	0.129702	50	0.330033	0.266568
biological process	GO:0006479	protein methylation	1	0.409836	2	0.129702	50	0.330033	0.266568
biological process	GO:0006614	SRP-dependent cotranslational protein targeting to membrane	1	0.409836	2	0.129702	50	0.330033	0.266568
biological process	GO:0002098	tRNA wobble uridine modification	1	0.409836	2	0.129702	50	0.330033	0.266568
biological process	GO:0006048	UDP-N-acetylglucosamine biosynthetic process	1	0.409836	2	0.129702	50	0.330033	0.266568
biological process	GO:0009432	SOS response	2	0.819672	10	0.648508	20	0.660066	0.28502
biological process	GO:0006633	fatty acid biosynthetic process	1	0.409836	12	0.77821	8.33333	0.330033	0.285603
biological process	GO:0009058	biosynthetic process	1	0.409836	11	0.713359	9.09091	0.330033	0.311196
biological process	GO:0008652	cellular amino acid biosynthetic process	1	0.409836	3	0.194553	33.3333	0.330033	0.336758
biological process	GO:0060003	copper ion export	1	0.409836	3	0.194553	33.3333	0.330033	0.336758
biological process	GO:0006353	DNA-dependent transcription, termination	1	0.409836	3	0.194553	33.3333	0.330033	0.336758
biological process	GO:0006071	glycerol metabolic process	1	0.409836	3	0.194553	33.3333	0.330033	0.336758
biological process	GO:0009245	lipid A biosynthetic process	1	0.409836	3	0.194553	33.3333	0.330033	0.336758
biological process	GO:0006629	lipid metabolic process	1	0.409836	3	0.194553	33.3333	0.330033	0.336758
biological process	GO:0006817	phosphate ion transport	1	0.409836	3	0.194553	33.3333	0.330033	0.336758
biological process	GO:0006605	protein targeting	1	0.409836	3	0.194553	33.3333	0.330033	0.336758
biological process	GO:0035999	tetrahydrofolate interconversion	1	0.409836	3	0.194553	33.3333	0.330033	0.336758
biological process	GO:0030261	chromosome condensation	1	0.409836	4	0.259403	25	0.330033	0.378114
biological process	GO:0006352	DNA-dependent transcription, initiation	1	0.409836	4	0.259403	25	0.330033	0.378114
biological process	GO:0009103	lipopolysaccharide biosynthetic process	1	0.409836	4	0.259403	25	0.330033	0.378114
biological process	GO:0009116	nucleoside metabolic process	1	0.409836	4	0.259403	25	0.330033	0.378114
biological process	GO:0009165	nucleotide biosynthetic process	1	0.409836	4	0.259403	25	0.330033	0.378114
biological process	GO:0009228	thiamine biosynthetic process	1	0.409836	4	0.259403	25	0.330033	0.378114
biological process	GO:0006812	cation transport	1	0.409836	7	0.453956	14.2857	0.330033	0.394859
biological process	GO:0046677	response to antibiotic	1	0.409836	7	0.453956	14.2857	0.330033	0.394859
biological process	GO:0006835	dicarboxylic acid transport	1	0.409836	5	0.324254	20	0.330033	0.397967
biological process	GO:0000724	double-strand break repair via homologous recombination	1	0.409836	5	0.324254	20	0.330033	0.397967
biological process	GO:0045892	negative regulation of transcription, DNA-dependent	1	0.409836	6	0.389105	16.6667	0.330033	0.402058
cellular component	GO:0005840	ribosome	1	1.06383	50	7.46269	2	0.330033	0.00086458
cellular component	GO:0005737	cytoplasm	20	21.2766	197	29.403	10.1523	6.60066	0.00118087
cellular component	GO:0016020	membrane	10	10.6383	41	6.1194	24.3902	3.30033	0.0626338
cellular component	GO:0016021	integral to membrane	30	31.9149	161	24.0299	18.6335	9.90099	0.0681277
cellular component	GO:0005886	plasma membrane	18	19.1489	96	14.3284	18.75	5.94059	0.0937756
cellular component	GO:0005622	intracellular	1	1.06383	18	2.68657	5.55556	0.330033	0.135078
cellular component	GO:0009358	polyphosphate kinase complex	1	1.06383	1	0.149254	100	0.330033	0.165672
cellular component	GO:0005839	proteasome core complex	1	1.06383	1	0.149254	100	0.330033	0.165672
cellular component	GO:0005940	septin ring	1	1.06383	1	0.149254	100	0.330033	0.165672
cellular component	GO:0005786	signal recognition particle, endoplasmic reticulum targeting	1	1.06383	1	0.149254	100	0.330033	0.165672
cellular component	GO:0030288	outer membrane-bounded periplasmic space	3	3.19149	11	1.64179	27.2727	0.990099	0.177046
cellular component	GO:0005887	integral to plasma membrane	2	2.12766	6	0.895522	33.3333	0.660066	0.200025
cellular component	GO:0009986	cell surface	1	1.06383	3	0.447761	33.3333	0.330033	0.346907
cellular component	GO:0000015	phosphopyruvate hydratase complex	1	1.06383	3	0.447761	33.3333	0.330033	0.346907
cellular component	GO:0009360	DNA polymerase III complex	1	1.06383	4	0.597015	25	0.330033	0.386261
cellular component	GO:0005576	extracellular region	1	1.06383	4	0.597015	25	0.330033	0.386261
cellular component	GO:0005694	chromosome	1	1.06383	7	1.04478	14.2857	0.330033	0.392946
molecular function	GO:0004803	transposase activity	19	6.08974	21	0.961098	90.4762	6.27063	8.44336e-15
molecular function	GO:0003841	1-acylglycerol-3-phosphate O-acyltransferase activity	7	2.24359	7	0.320366	100	2.31023	1.14199e-06
molecular function	GO:0015604	organic phosphonate transmembrane transporter activity	5	1.60256	5	0.228833	100	1.65017	5.77454e-05
molecular function	GO:0016798	hydrolase activity, acting on glycosyl bonds	4	1.28205	8	0.366133	50	1.32013	0.0155615
molecular function	GO:0015171	amino acid transmembrane transporter activity	5	1.60256	12	0.549199	41.6667	1.65017	0.0157806
molecular function	GO:0003677	DNA binding	29	9.29487	148	6.77346	19.5946	9.57096	0.0160109
molecular function	GO:0003723	RNA binding	1	0.320513	38	1.73913	2.63158	0.330033	0.0175298
molecular function	GO:0005507	copper ion binding	2	0.641026	2	0.0915332	100	0.660066	0.0203334
molecular function	GO:0008728	GTP diphosphokinase activity	2	0.641026	2	0.0915332	100	0.660066	0.0203334
molecular function	GO:0004420	hydroxymethylglutaryl-CoA reductase (NADPH) activity	2	0.641026	2	0.0915332	100	0.660066	0.0203334
molecular function	GO:0004421	hydroxymethylglutaryl-CoA synthase activity	2	0.641026	2	0.0915332	100	0.660066	0.0203334
molecular function	GO:0015416	organic phosphonate transmembrane-transporting ATPase activity	2	0.641026	2	0.0915332	100	0.660066	0.0203334
molecular function	GO:0033743	peptide-methionine (R)-S-oxide reductase activity	2	0.641026	2	0.0915332	100	0.660066	0.0203334
molecular function	GO:0008113	peptide-methionine (S)-S-oxide reductase activity	2	0.641026	2	0.0915332	100	0.660066	0.0203334
molecular function	GO:0009013	succinate-semialdehyde dehydrogenase [NAD(P)+] activity	2	0.641026	2	0.0915332	100	0.660066	0.0203334
molecular function	GO:0050662	coenzyme binding	3	0.961538	5	0.228833	60	0.990099	0.0212741
molecular function	GO:0016887	ATPase activity	9	2.88462	33	1.5103	27.2727	2.9703	0.0230808
molecular function	GO:0010181	FMN binding	5	1.60256	14	0.640732	35.7143	1.65017	0.0294127
molecular function	GO:0016805	dipeptidase activity	3	0.961538	6	0.2746	50	0.990099	0.0365174
molecular function	GO:0000104	succinate dehydrogenase activity	3	0.961538	6	0.2746	50	0.990099	0.0365174
molecular function	GO:0016740	transferase activity	1	0.320513	31	1.41876	3.22581	0.330033	0.0426692
molecular function	GO:0046872	metal ion binding	5	1.60256	64	2.92906	7.8125	1.65017	0.0498368
molecular function	GO:0004812	aminoacyl-tRNA ligase activity	2	0.641026	3	0.1373	66.6667	0.660066	0.0523379
molecular function	GO:0008800	beta-lactamase activity	2	0.641026	3	0.1373	66.6667	0.660066	0.0523379
molecular function	GO:0005524	ATP binding	32	10.2564	234	10.7094	13.6752	10.5611	0.0768497
molecular function	GO:0004725	protein tyrosine phosphatase activity	2	0.641026	4	0.183066	50	0.660066	0.0898043
molecular function	GO:0008559	xenobiotic-transporting ATPase activity	2	0.641026	4	0.183066	50	0.660066	0.0898043
molecular function	GO:0016491	oxidoreductase activity	4	1.28205	15	0.686499	26.6667	1.32013	0.104148
molecular function	GO:0000287	magnesium ion binding	3	0.961538	38	1.73913	7.89474	0.990099	0.111121
molecular function	GO:0000156	phosphorelay response regulator activity	2	0.641026	5	0.228833	40	0.660066	0.1284
molecular function	GO:0016746	transferase activity, transferring acyl groups	2	0.641026	5	0.228833	40	0.660066	0.1284
molecular function	GO:0003924	GTPase activity	4	1.28205	17	0.778032	23.5294	1.32013	0.133691
molecular function	GO:0008312	7S RNA binding	1	0.320513	1	0.0457666	100	0.330033	0.142792
molecular function	GO:0003985	acetyl-CoA C-acetyltransferase activity	1	0.320513	1	0.0457666	100	0.330033	0.142792
molecular function	GO:0004017	adenylate kinase activity	1	0.320513	1	0.0457666	100	0.330033	0.142792
molecular function	GO:0004035	alkaline phosphatase activity	1	0.320513	1	0.0457666	100	0.330033	0.142792
molecular function	GO:0004045	aminoacyl-tRNA hydrolase activity	1	0.320513	1	0.0457666	100	0.330033	0.142792
molecular function	GO:0008794	arsenate reductase (glutaredoxin) activity	1	0.320513	1	0.0457666	100	0.330033	0.142792
molecular function	GO:0004071	aspartate-ammonia ligase activity	1	0.320513	1	0.0457666	100	0.330033	0.142792
molecular function	GO:0031419	cobalamin binding	1	0.320513	1	0.0457666	100	0.330033	0.142792
molecular function	GO:0004146	dihydrofolate reductase activity	1	0.320513	1	0.0457666	100	0.330033	0.142792
molecular function	GO:0001512	dihydronicotinamide riboside quinone reductase activity	1	0.320513	1	0.0457666	100	0.330033	0.142792
molecular function	GO:0004339	glucan 1,4-alpha-glucosidase activity	1	0.320513	1	0.0457666	100	0.330033	0.142792
molecular function	GO:0004342	glucosamine-6-phosphate deaminase activity	1	0.320513	1	0.0457666	100	0.330033	0.142792
molecular function	GO:0004370	glycerol kinase activity	1	0.320513	1	0.0457666	100	0.330033	0.142792
molecular function	GO:0004372	glycine hydroxymethyltransferase activity	1	0.320513	1	0.0457666	100	0.330033	0.142792
molecular function	GO:0008897	holo-[acyl-carrier-protein] synthase activity	1	0.320513	1	0.0457666	100	0.330033	0.142792
molecular function	GO:0042282	hydroxymethylglutaryl-CoA reductase activity	1	0.320513	1	0.0457666	100	0.330033	0.142792
molecular function	GO:0032450	maltose alpha-glucosidase activity	1	0.320513	1	0.0457666	100	0.330033	0.142792
molecular function	GO:0008926	mannitol-1-phosphate 5-dehydrogenase activity	1	0.320513	1	0.0457666	100	0.330033	0.142792
molecular function	GO:0004476	mannose-6-phosphate isomerase activity	1	0.320513	1	0.0457666	100	0.330033	0.142792
molecular function	GO:0015407	monosaccharide-transporting ATPase activity	1	0.320513	1	0.0457666	100	0.330033	0.142792
molecular function	GO:0008448	N-acetylglucosamine-6-phosphate deacetylase activity	1	0.320513	1	0.0457666	100	0.330033	0.142792
molecular function	GO:0003955	NAD(P)H dehydrogenase (quinone) activity	1	0.320513	1	0.0457666	100	0.330033	0.142792
molecular function	GO:0004601	peroxidase activity	1	0.320513	1	0.0457666	100	0.330033	0.142792
molecular function	GO:0008972	phosphomethylpyrimidine kinase activity	1	0.320513	1	0.0457666	100	0.330033	0.142792
molecular function	GO:0015426	polar-amino acid-transporting ATPase activity	1	0.320513	1	0.0457666	100	0.330033	0.142792
molecular function	GO:0008976	polyphosphate kinase activity	1	0.320513	1	0.0457666	100	0.330033	0.142792
molecular function	GO:0004733	pyridoxamine-phosphate oxidase activity	1	0.320513	1	0.0457666	100	0.330033	0.142792
molecular function	GO:0015418	quaternary-ammonium-compound-transporting ATPase activity	1	0.320513	1	0.0457666	100	0.330033	0.142792
molecular function	GO:0048038	quinone binding	1	0.320513	1	0.0457666	100	0.330033	0.142792
molecular function	GO:0032217	riboflavin transporter activity	1	0.320513	1	0.0457666	100	0.330033	0.142792
molecular function	GO:0004748	ribonucleoside-diphosphate reductase activity, thioredoxin disulfide as acceptor	1	0.320513	1	0.0457666	100	0.330033	0.142792
molecular function	GO:0008998	ribonucleoside-triphosphate reductase activity	1	0.320513	1	0.0457666	100	0.330033	0.142792
molecular function	GO:0015419	sulfate transmembrane-transporting ATPase activity	1	0.320513	1	0.0457666	100	0.330033	0.142792
molecular function	GO:0004298	threonine-type endopeptidase activity	1	0.320513	1	0.0457666	100	0.330033	0.142792
molecular function	GO:0004799	thymidylate synthase activity	1	0.320513	1	0.0457666	100	0.330033	0.142792
molecular function	GO:0008108	UDP-glucose:hexose-1-phosphate uridylyltransferase activity	1	0.320513	1	0.0457666	100	0.330033	0.142792
molecular function	GO:0017103	UTP:galactose-1-phosphate uridylyltransferase activity	1	0.320513	1	0.0457666	100	0.330033	0.142792
molecular function	GO:0000166	nucleotide binding	5	1.60256	25	1.14416	20	1.65017	0.145291
molecular function	GO:0016787	hydrolase activity	8	2.5641	51	2.3341	15.6863	2.64026	0.14772
molecular function	GO:0000049	tRNA binding	1	0.320513	20	0.915332	5	0.330033	0.152219
molecular function	GO:0003700	sequence-specific DNA binding transcription factor activity	5	1.60256	26	1.18993	19.2308	1.65017	0.154317
molecular function	GO:0008270	zinc ion binding	3	0.961538	33	1.5103	9.09091	0.990099	0.15612
molecular function	GO:0004003	ATP-dependent DNA helicase activity	2	0.641026	6	0.2746	33.3333	0.660066	0.165212
molecular function	GO:0009378	four-way junction helicase activity	2	0.641026	6	0.2746	33.3333	0.660066	0.165212
molecular function	GO:0050661	NADP binding	2	0.641026	6	0.2746	33.3333	0.660066	0.165212
molecular function	GO:0000155	phosphorelay sensor kinase activity	2	0.641026	6	0.2746	33.3333	0.660066	0.165212
molecular function	GO:0003676	nucleic acid binding	3	0.961538	32	1.46453	9.375	0.990099	0.165711
molecular function	GO:0050660	flavin adenine dinucleotide binding	3	0.961538	13	0.594966	23.0769	0.990099	0.178745
molecular function	GO:0003824	catalytic activity	3	0.961538	14	0.640732	21.4286	0.990099	0.195129
molecular function	GO:0017111	nucleoside-triphosphatase activity	3	0.961538	14	0.640732	21.4286	0.990099	0.195129
molecular function	GO:0016301	kinase activity	3	0.961538	27	1.2357	11.1111	0.990099	0.211789
molecular function	GO:0005525	GTP binding	4	1.28205	27	1.2357	14.8148	1.32013	0.212247
molecular function	GO:0008982	protein-N(PI)-phosphohistidine-sugar phosphotransferase activity	2	0.641026	22	1.00686	9.09091	0.660066	0.216375
molecular function	GO:0004814	arginine-tRNA ligase activity	1	0.320513	2	0.0915332	50	0.330033	0.244917
molecular function	GO:0009055	electron carrier activity	1	0.320513	2	0.0915332	50	0.330033	0.244917
molecular function	GO:0004324	ferredoxin-NADP+ reductase activity	1	0.320513	2	0.0915332	50	0.330033	0.244917
molecular function	GO:0008865	fructokinase activity	1	0.320513	2	0.0915332	50	0.330033	0.244917
molecular function	GO:0008889	glycerophosphodiester phosphodiesterase activity	1	0.320513	2	0.0915332	50	0.330033	0.244917
molecular function	GO:0004820	glycine-tRNA ligase activity	1	0.320513	2	0.0915332	50	0.330033	0.244917
molecular function	GO:0008745	N-acetylmuramoyl-L-alanine amidase activity	1	0.320513	2	0.0915332	50	0.330033	0.244917
molecular function	GO:0004574	oligo-1,6-glucosidase activity	1	0.320513	2	0.0915332	50	0.330033	0.244917
molecular function	GO:0015197	peptide transporter activity	1	0.320513	2	0.0915332	50	0.330033	0.244917
molecular function	GO:0015035	protein disulfide oxidoreductase activity	1	0.320513	2	0.0915332	50	0.330033	0.244917
molecular function	GO:0008276	protein methyltransferase activity	1	0.320513	2	0.0915332	50	0.330033	0.244917
molecular function	GO:0004523	ribonuclease H activity	1	0.320513	2	0.0915332	50	0.330033	0.244917
molecular function	GO:0008177	succinate dehydrogenase (ubiquinone) activity	1	0.320513	2	0.0915332	50	0.330033	0.244917
molecular function	GO:0016783	sulfurtransferase activity	1	0.320513	2	0.0915332	50	0.330033	0.244917
molecular function	GO:0003977	UDP-N-acetylglucosamine diphosphorylase activity	1	0.320513	2	0.0915332	50	0.330033	0.244917
molecular function	GO:0008233	peptidase activity	1	0.320513	15	0.686499	6.66667	0.330033	0.24761
molecular function	GO:0043565	sequence-specific DNA binding	2	0.641026	10	0.457666	20	0.660066	0.268146
molecular function	GO:0003887	DNA-directed DNA polymerase activity	2	0.641026	16	0.732265	12.5	0.660066	0.283896
molecular function	GO:0004177	aminopeptidase activity	2	0.641026	12	0.549199	16.6667	0.660066	0.289141
molecular function	GO:0030246	carbohydrate binding	2	0.641026	12	0.549199	16.6667	0.660066	0.289141
molecular function	GO:0008168	methyltransferase activity	2	0.641026	12	0.549199	16.6667	0.660066	0.289141
molecular function	GO:0016757	transferase activity, transferring glycosyl groups	2	0.641026	12	0.549199	16.6667	0.660066	0.289141
molecular function	GO:0008409	3'-5' exonuclease activity	2	0.641026	13	0.594966	15.3846	0.660066	0.292963
molecular function	GO:0004386	helicase activity	2	0.641026	14	0.640732	14.2857	0.660066	0.293008
molecular function	GO:0016829	lyase activity	1	0.320513	12	0.549199	8.33333	0.330033	0.314919
molecular function	GO:0008253	5'-nucleotidase activity	1	0.320513	3	0.1373	33.3333	0.330033	0.315037
molecular function	GO:0008551	cadmium-exporting ATPase activity	1	0.320513	3	0.1373	33.3333	0.330033	0.315037
molecular function	GO:0004008	copper-exporting ATPase activity	1	0.320513	3	0.1373	33.3333	0.330033	0.315037
molecular function	GO:0004197	cysteine-type endopeptidase activity	1	0.320513	3	0.1373	33.3333	0.330033	0.315037
molecular function	GO:0016616	oxidoreductase activity, acting on the CH-OH group of donors, NAD or NADP as acceptor	1	0.320513	3	0.1373	33.3333	0.330033	0.315037
molecular function	GO:0004634	phosphopyruvate hydratase activity	1	0.320513	3	0.1373	33.3333	0.330033	0.315037
molecular function	GO:0004845	uracil phosphoribosyltransferase activity	1	0.320513	3	0.1373	33.3333	0.330033	0.315037
molecular function	GO:0003684	damaged DNA binding	1	0.320513	10	0.457666	10	0.330033	0.357337
molecular function	GO:0004316	3-oxoacyl-[acyl-carrier-protein] reductase (NADPH) activity	1	0.320513	4	0.183066	25	0.330033	0.36018
molecular function	GO:0043169	cation binding	1	0.320513	4	0.183066	25	0.330033	0.36018
molecular function	GO:0019829	cation-transporting ATPase activity	1	0.320513	4	0.183066	25	0.330033	0.36018
molecular function	GO:0008080	N-acetyltransferase activity	1	0.320513	4	0.183066	25	0.330033	0.36018
molecular function	GO:0016987	sigma factor activity	1	0.320513	4	0.183066	25	0.330033	0.36018
molecular function	GO:0003690	double-stranded DNA binding	1	0.320513	5	0.228833	20	0.330033	0.386025
molecular function	GO:0004309	exopolyphosphatase activity	1	0.320513	5	0.228833	20	0.330033	0.386025
molecular function	GO:0016788	hydrolase activity, acting on ester bonds	1	0.320513	5	0.228833	20	0.330033	0.386025
molecular function	GO:0017153	sodium:dicarboxylate symporter activity	1	0.320513	5	0.228833	20	0.330033	0.386025
molecular function	GO:0016853	isomerase activity	1	0.320513	8	0.366133	12.5	0.330033	0.38913
molecular function	GO:0030170	pyridoxal phosphate binding	1	0.320513	8	0.366133	12.5	0.330033	0.38913
molecular function	GO:0004222	metalloendopeptidase activity	1	0.320513	7	0.320366	14.2857	0.330033	0.397206
molecular function	GO:0008658	penicillin binding	1	0.320513	7	0.320366	14.2857	0.330033	0.397206
Note: aNumber of genes in each term; bNumber of genome genes in each term; cNumber of genes in the corresponding GO category; dNumber of genome genes in the corresponding GO category.

## Sheet: Table S4-6
Table S4-6 GO enrichment analysis of DEGs in BM-LA14527 mid-term state versus BM-LA14527 VPNC state
GO category	GO accession	GO term	Cluster countsa	Cluster frequencyb (%)	Genome countsc	Genome frequencyd (%)	Cluster counts/ genome counts (%)	Cluster counts/total DEGs (%)	p-value
biological process	GO:0005975	carbohydrate metabolic process	13	5.39419	34	2.20493	38.2353	3.73563	0.00076621
biological process	GO:0055114	oxidation-reduction process	22	9.12863	91	5.90143	24.1758	6.32184	0.00935035
biological process	GO:0035335	peptidyl-tyrosine dephosphorylation	3	1.24481	4	0.259403	75	0.862069	0.0127737
biological process	GO:0006044	N-acetylglucosamine metabolic process	2	0.829876	2	0.129702	100	0.574713	0.0243412
biological process	GO:0015969	guanosine tetraphosphate metabolic process	2	0.829876	2	0.129702	100	0.574713	0.0243412
biological process	GO:0008152	metabolic process	14	5.80913	60	3.89105	23.3333	4.02299	0.0352728
biological process	GO:0006457	protein folding	4	1.65975	11	0.713359	36.3636	1.14943	0.0595983
biological process	GO:0006950	response to stress	5	2.07469	16	1.03761	31.25	1.43678	0.0624361
biological process	GO:0006098	pentose-phosphate shunt	2	0.829876	3	0.194553	66.6667	0.574713	0.0616906
biological process	GO:0006605	protein targeting	2	0.829876	3	0.194553	66.6667	0.574713	0.0616906
biological process	GO:0006508	proteolysis	11	4.56432	52	3.37224	21.1538	3.16092	0.0773966
biological process	GO:0006200	ATP catabolic process	10	4.14938	47	3.04799	21.2766	2.87356	0.0838662
biological process	GO:0006355	regulation of transcription, DNA-dependent	9	3.73444	44	2.85344	20.4545	2.58621	0.103676
biological process	GO:0006810	transport	9	3.73444	44	2.85344	20.4545	2.58621	0.103676
biological process	GO:0045454	cell redox homeostasis	2	0.829876	4	0.259403	50	0.574713	0.104221
biological process	GO:0006412	translation	6	2.48963	56	3.63165	10.7143	1.72414	0.0960027
biological process	GO:0051301	cell division	3	1.24481	35	2.26978	8.57143	0.862069	0.107739
biological process	GO:0006313	transposition, DNA-mediated	5	2.07469	23	1.49157	21.7391	1.43678	0.148005
biological process	GO:0006541	glutamine metabolic process	2	0.829876	5	0.324254	40	0.574713	0.146709
biological process	GO:0006400	tRNA modification	2	0.829876	5	0.324254	40	0.574713	0.146709
biological process	GO:0009401	phosphoenolpyruvate-dependent sugar phosphotransferase system	5	2.07469	24	1.55642	20.8333	1.43678	0.157907
biological process	GO:0016310	phosphorylation	9	3.73444	56	3.63165	16.0714	2.58621	0.145897
biological process	GO:0006085	acetyl-CoA biosynthetic process	1	0.414938	1	0.0648508	100	0.287356	0.156291
biological process	GO:0016051	carbohydrate biosynthetic process	1	0.414938	1	0.0648508	100	0.287356	0.156291
biological process	GO:0016998	cell wall macromolecule catabolic process	1	0.414938	1	0.0648508	100	0.287356	0.156291
biological process	GO:0006879	cellular iron ion homeostasis	1	0.414938	1	0.0648508	100	0.287356	0.156291
biological process	GO:0019835	cytolysis	1	0.414938	1	0.0648508	100	0.287356	0.156291
biological process	GO:0019521	D-gluconate metabolic process	1	0.414938	1	0.0648508	100	0.287356	0.156291
biological process	GO:0006106	fumarate metabolic process	1	0.414938	1	0.0648508	100	0.287356	0.156291
biological process	GO:0046939	nucleotide phosphorylation	1	0.414938	1	0.0648508	100	0.287356	0.156291
biological process	GO:0006082	organic acid metabolic process	1	0.414938	1	0.0648508	100	0.287356	0.156291
biological process	GO:0032968	positive regulation of transcription elongation from RNA polymerase II promoter	1	0.414938	1	0.0648508	100	0.287356	0.156291
biological process	GO:0042026	protein refolding	1	0.414938	1	0.0648508	100	0.287356	0.156291
biological process	GO:0070475	rRNA base methylation	1	0.414938	1	0.0648508	100	0.287356	0.156291
biological process	GO:0016075	rRNA catabolic process	1	0.414938	1	0.0648508	100	0.287356	0.156291
biological process	GO:0006364	rRNA processing	1	0.414938	1	0.0648508	100	0.287356	0.156291
biological process	GO:0007062	sister chromatid cohesion	1	0.414938	1	0.0648508	100	0.287356	0.156291
biological process	GO:0009403	toxin biosynthetic process	1	0.414938	1	0.0648508	100	0.287356	0.156291
biological process	GO:0031564	transcription antitermination	1	0.414938	1	0.0648508	100	0.287356	0.156291
biological process	GO:0006099	tricarboxylic acid cycle	1	0.414938	1	0.0648508	100	0.287356	0.156291
biological process	GO:0006011	UDP-glucose metabolic process	1	0.414938	1	0.0648508	100	0.287356	0.156291
biological process	GO:0032259	methylation	1	0.414938	19	1.23217	5.26316	0.287356	0.138423
biological process	GO:0003333	amino acid transmembrane transport	3	1.24481	12	0.77821	25	0.862069	0.182441
biological process	GO:0006096	glycolysis	4	1.65975	19	1.23217	21.0526	1.14943	0.181684
biological process	GO:0015716	organic phosphonate transport	2	0.829876	6	0.389105	33.3333	0.574713	0.185844
biological process	GO:0090305	nucleic acid phosphodiester bond hydrolysis	3	1.24481	30	1.94553	10	0.862069	0.157557
biological process	GO:0055085	transmembrane transport	4	1.65975	35	2.26978	11.4286	1.14943	0.161524
biological process	GO:0006281	DNA repair	4	1.65975	25	1.62127	16	1.14943	0.214526
biological process	GO:0006260	DNA replication	3	1.24481	25	1.62127	12	0.862069	0.209773
biological process	GO:0006310	DNA recombination	3	1.24481	23	1.49157	13.0435	0.862069	0.227149
biological process	GO:0044209	AMP salvage	1	0.414938	2	0.129702	50	0.287356	0.263899
biological process	GO:0006420	arginyl-tRNA aminoacylation	1	0.414938	2	0.129702	50	0.287356	0.263899
biological process	GO:0070588	calcium ion transmembrane transport	1	0.414938	2	0.129702	50	0.287356	0.263899
biological process	GO:0008643	carbohydrate transport	1	0.414938	2	0.129702	50	0.287356	0.263899
biological process	GO:0044237	cellular metabolic process	1	0.414938	2	0.129702	50	0.287356	0.263899
biological process	GO:0009987	cellular process	1	0.414938	2	0.129702	50	0.287356	0.263899
biological process	GO:0044267	cellular protein metabolic process	1	0.414938	2	0.129702	50	0.287356	0.263899
biological process	GO:0006464	cellular protein modification process	1	0.414938	2	0.129702	50	0.287356	0.263899
biological process	GO:0006012	galactose metabolic process	1	0.414938	2	0.129702	50	0.287356	0.263899
biological process	GO:0006662	glycerol ether metabolic process	1	0.414938	2	0.129702	50	0.287356	0.263899
biological process	GO:0006426	glycyl-tRNA aminoacylation	1	0.414938	2	0.129702	50	0.287356	0.263899
biological process	GO:0065002	intracellular protein transmembrane transport	1	0.414938	2	0.129702	50	0.287356	0.263899
biological process	GO:0008610	lipid biosynthetic process	1	0.414938	2	0.129702	50	0.287356	0.263899
biological process	GO:0009253	peptidoglycan catabolic process	1	0.414938	2	0.129702	50	0.287356	0.263899
biological process	GO:0009306	protein secretion	1	0.414938	2	0.129702	50	0.287356	0.263899
biological process	GO:0002098	tRNA wobble uridine modification	1	0.414938	2	0.129702	50	0.287356	0.263899
biological process	GO:0015074	DNA integration	2	0.829876	18	1.16732	11.1111	0.574713	0.247101
biological process	GO:0009432	SOS response	2	0.829876	10	0.648508	20	0.574713	0.283237
biological process	GO:0006184	GTP catabolic process	2	0.829876	17	1.10246	11.7647	0.574713	0.260466
biological process	GO:0009058	biosynthetic process	2	0.829876	11	0.713359	18.1818	0.574713	0.292173
biological process	GO:0006633	fatty acid biosynthetic process	1	0.414938	12	0.77821	8.33333	0.287356	0.289375
biological process	GO:0060003	copper ion export	1	0.414938	3	0.194553	33.3333	0.287356	0.334157
biological process	GO:0006261	DNA-dependent DNA replication	1	0.414938	3	0.194553	33.3333	0.287356	0.334157
biological process	GO:0006353	DNA-dependent transcription, termination	1	0.414938	3	0.194553	33.3333	0.287356	0.334157
biological process	GO:0006094	gluconeogenesis	1	0.414938	3	0.194553	33.3333	0.287356	0.334157
biological process	GO:0006071	glycerol metabolic process	1	0.414938	3	0.194553	33.3333	0.287356	0.334157
biological process	GO:0006163	purine nucleotide metabolic process	1	0.414938	3	0.194553	33.3333	0.287356	0.334157
biological process	GO:0006415	translational termination	1	0.414938	3	0.194553	33.3333	0.287356	0.334157
biological process	GO:0000160	phosphorelay signal transduction system	1	0.414938	11	0.713359	9.09091	0.287356	0.314573
biological process	GO:0030261	chromosome condensation	1	0.414938	4	0.259403	25	0.287356	0.376063
biological process	GO:0043093	cytokinesis by binary fission	1	0.414938	4	0.259403	25	0.287356	0.376063
biological process	GO:0051607	defense response to virus	1	0.414938	4	0.259403	25	0.287356	0.376063
biological process	GO:0006352	DNA-dependent transcription, initiation	1	0.414938	4	0.259403	25	0.287356	0.376063
biological process	GO:0030001	metal ion transport	1	0.414938	4	0.259403	25	0.287356	0.376063
biological process	GO:0009116	nucleoside metabolic process	1	0.414938	4	0.259403	25	0.287356	0.376063
biological process	GO:0006289	nucleotide-excision repair	1	0.414938	4	0.259403	25	0.287356	0.376063
biological process	GO:0006432	phenylalanyl-tRNA aminoacylation	1	0.414938	4	0.259403	25	0.287356	0.376063
biological process	GO:0000413	protein peptidyl-prolyl isomerization	1	0.414938	4	0.259403	25	0.287356	0.376063
biological process	GO:0001510	RNA methylation	1	0.414938	4	0.259403	25	0.287356	0.376063
biological process	GO:0006396	RNA processing	1	0.414938	4	0.259403	25	0.287356	0.376063
biological process	GO:0009228	thiamine biosynthetic process	1	0.414938	4	0.259403	25	0.287356	0.376063
biological process	GO:0006835	dicarboxylic acid transport	1	0.414938	5	0.324254	20	0.287356	0.396724
biological process	GO:0035556	intracellular signal transduction	1	0.414938	5	0.324254	20	0.287356	0.396724
biological process	GO:0008033	tRNA processing	1	0.414938	5	0.324254	20	0.287356	0.396724
biological process	GO:0006812	cation transport	1	0.414938	7	0.453956	14.2857	0.287356	0.395455
biological process	GO:0046677	response to antibiotic	1	0.414938	7	0.453956	14.2857	0.287356	0.395455
biological process	GO:0006265	DNA topological change	1	0.414938	6	0.389105	16.6667	0.287356	0.401732
cellular component	GO:0016020	membrane	12	12.2449	41	6.1194	29.2683	3.44828	0.00648783
cellular component	GO:0005887	integral to plasma membrane	3	3.06122	6	0.895522	50	0.862069	0.0384155
cellular component	GO:0005737	cytoplasm	26	26.5306	197	29.403	13.198	7.47126	0.0776826
cellular component	GO:0016021	integral to membrane	26	26.5306	161	24.0299	16.1491	7.47126	0.0816608
cellular component	GO:0005576	extracellular region	2	2.04082	4	0.597015	50	0.574713	0.0932777
cellular component	GO:0005886	plasma membrane	12	12.2449	96	14.3284	12.5	3.44828	0.105954
cellular component	GO:0005840	ribosome	5	5.10204	50	7.46269	10	1.43678	0.114469
cellular component	GO:0030880	RNA polymerase complex	1	1.02041	1	0.149254	100	0.287356	0.146269
cellular component	GO:0045239	tricarboxylic acid cycle enzyme complex	1	1.02041	1	0.149254	100	0.287356	0.146269
cellular component	GO:0005694	chromosome	2	2.04082	7	1.04478	28.5714	0.574713	0.204511
cellular component	GO:0005622	intracellular	3	3.06122	18	2.68657	16.6667	0.862069	0.241657
cellular component	GO:0032153	cell division site	1	1.02041	3	0.447761	33.3333	0.287356	0.320702
cellular component	GO:0000015	phosphopyruvate hydratase complex	1	1.02041	3	0.447761	33.3333	0.287356	0.320702
cellular component	GO:0043190	ATP-binding cassette (ABC) transporter complex	1	1.02041	3	0.447761	33.3333	0.287356	0.320702
cellular component	GO:0009986	cell surface	1	1.02041	11	1.64179	9.09091	0.287356	0.332076
cellular component	GO:0030288	outer membrane-bounded periplasmic space	1	1.02041	11	1.64179	9.09091	0.287356	0.332076
molecular function	GO:0003899	DNA-directed RNA polymerase activity	9	2.54958	9	0.411899	100	2.58621	6.87739e-08
molecular function	GO:0043169	cation binding	3	0.849858	4	0.183066	75	0.862069	0.0140604
molecular function	GO:0004725	protein tyrosine phosphatase activity	3	0.849858	4	0.183066	75	0.862069	0.0140604
molecular function	GO:0016491	oxidoreductase activity	6	1.69972	15	0.686499	40	1.72414	0.017965
molecular function	GO:0030246	carbohydrate binding	5	1.41643	12	0.549199	41.6667	1.43678	0.0251456
molecular function	GO:0008728	GTP diphosphokinase activity	2	0.566572	2	0.0915332	100	0.574713	0.0260383
molecular function	GO:0004574	oligo-1,6-glucosidase activity	2	0.566572	2	0.0915332	100	0.574713	0.0260383
molecular function	GO:0009013	succinate-semialdehyde dehydrogenase [NAD(P)+] activity	2	0.566572	2	0.0915332	100	0.574713	0.0260383
molecular function	GO:0003723	RNA binding	2	0.566572	38	1.73913	5.26316	0.574713	0.031452
molecular function	GO:0005524	ATP binding	32	9.06516	234	10.7094	13.6752	9.1954	0.0428347
molecular function	GO:0017111	nucleoside-triphosphatase activity	5	1.41643	14	0.640732	35.7143	1.43678	0.04483
molecular function	GO:0000104	succinate dehydrogenase activity	3	0.849858	6	0.2746	50	0.862069	0.0495444
molecular function	GO:0004008	copper-exporting ATPase activity	2	0.566572	3	0.1373	66.6667	0.574713	0.0655551
molecular function	GO:0030976	thiamine pyrophosphate binding	2	0.566572	3	0.1373	66.6667	0.574713	0.0655551
molecular function	GO:0003677	DNA binding	27	7.64873	148	6.77346	18.2432	7.75862	0.0686887
molecular function	GO:0016887	ATPase activity	8	2.26629	33	1.5103	24.2424	2.29885	0.0785769
molecular function	GO:0050660	flavin adenine dinucleotide binding	4	1.13314	13	0.594966	30.7692	1.14943	0.0996425
molecular function	GO:0003735	structural constituent of ribosome	6	1.69972	52	2.37986	11.5385	1.72414	0.109189
molecular function	GO:0019829	cation-transporting ATPase activity	2	0.566572	4	0.183066	50	0.574713	0.11002
molecular function	GO:0008762	UDP-N-acetylmuramate dehydrogenase activity	2	0.566572	4	0.183066	50	0.574713	0.11002
molecular function	GO:0000049	tRNA binding	1	0.283286	20	0.915332	5	0.287356	0.112866
molecular function	GO:0016787	hydrolase activity	10	2.83286	51	2.3341	19.6078	2.87356	0.113714
molecular function	GO:0010181	FMN binding	4	1.13314	14	0.640732	28.5714	1.14943	0.117085
molecular function	GO:0003700	sequence-specific DNA binding transcription factor activity	6	1.69972	26	1.18993	23.0769	1.72414	0.12097
molecular function	GO:0046872	metal ion binding	11	3.11615	64	2.92906	17.1875	3.16092	0.12986
molecular function	GO:0004803	transposase activity	5	1.41643	21	0.961098	23.8095	1.43678	0.133885
molecular function	GO:0008233	peptidase activity	4	1.13314	15	0.686499	26.6667	1.14943	0.133994
molecular function	GO:0004519	endonuclease activity	1	0.283286	18	0.823799	5.55556	0.287356	0.144813
molecular function	GO:0008982	protein-N(PI)-phosphohistidine-sugar phosphotransferase activity	5	1.41643	22	1.00686	22.7273	1.43678	0.1454
molecular function	GO:0003684	damaged DNA binding	3	0.849858	10	0.457666	30	0.862069	0.147483
molecular function	GO:0043565	sequence-specific DNA binding	3	0.849858	10	0.457666	30	0.862069	0.147483
molecular function	GO:0019843	rRNA binding	4	1.13314	35	1.60183	11.4286	1.14943	0.151573
molecular function	GO:0015604	organic phosphonate transmembrane transporter activity	2	0.566572	5	0.228833	40	0.574713	0.153856
molecular function	GO:0008484	sulfuric ester hydrolase activity	2	0.566572	5	0.228833	40	0.574713	0.153856
molecular function	GO:0005215	transporter activity	7	1.983	40	1.83066	17.5	2.01149	0.16125
molecular function	GO:0008662	1-phosphofructokinase activity	1	0.283286	1	0.0457666	100	0.287356	0.161556
molecular function	GO:0008776	acetate kinase activity	1	0.283286	1	0.0457666	100	0.287356	0.161556
molecular function	GO:0003985	acetyl-CoA C-acetyltransferase activity	1	0.283286	1	0.0457666	100	0.287356	0.161556
molecular function	GO:0004017	adenylate kinase activity	1	0.283286	1	0.0457666	100	0.287356	0.161556
molecular function	GO:0000774	adenyl-nucleotide exchange factor activity	1	0.283286	1	0.0457666	100	0.287356	0.161556
molecular function	GO:0004045	aminoacyl-tRNA hydrolase activity	1	0.283286	1	0.0457666	100	0.287356	0.161556
molecular function	GO:0008794	arsenate reductase (glutaredoxin) activity	1	0.283286	1	0.0457666	100	0.287356	0.161556
molecular function	GO:0004190	aspartic-type endopeptidase activity	1	0.283286	1	0.0457666	100	0.287356	0.161556
molecular function	GO:0015144	carbohydrate transmembrane transporter activity	1	0.283286	1	0.0457666	100	0.287356	0.161556
molecular function	GO:0051087	chaperone binding	1	0.283286	1	0.0457666	100	0.287356	0.161556
molecular function	GO:0008817	cob(I)yrinic acid a,c-diamide adenosyltransferase activity	1	0.283286	1	0.0457666	100	0.287356	0.161556
molecular function	GO:0008825	cyclopropane-fatty-acyl-phospholipid synthase activity	1	0.283286	1	0.0457666	100	0.287356	0.161556
molecular function	GO:0004121	cystathionine beta-lyase activity	1	0.283286	1	0.0457666	100	0.287356	0.161556
molecular function	GO:0001512	dihydronicotinamide riboside quinone reductase activity	1	0.283286	1	0.0457666	100	0.287356	0.161556
molecular function	GO:0008854	exodeoxyribonuclease V activity	1	0.283286	1	0.0457666	100	0.287356	0.161556
molecular function	GO:0008199	ferric iron binding	1	0.283286	1	0.0457666	100	0.287356	0.161556
molecular function	GO:0004322	ferroxidase activity	1	0.283286	1	0.0457666	100	0.287356	0.161556
molecular function	GO:0004333	fumarate hydratase activity	1	0.283286	1	0.0457666	100	0.287356	0.161556
molecular function	GO:0004339	glucan 1,4-alpha-glucosidase activity	1	0.283286	1	0.0457666	100	0.287356	0.161556
molecular function	GO:0004342	glucosamine-6-phosphate deaminase activity	1	0.283286	1	0.0457666	100	0.287356	0.161556
molecular function	GO:0004360	glutamine-fructose-6-phosphate transaminase (isomerizing) activity	1	0.283286	1	0.0457666	100	0.287356	0.161556
molecular function	GO:0004371	glycerone kinase activity	1	0.283286	1	0.0457666	100	0.287356	0.161556
molecular function	GO:0003796	lysozyme activity	1	0.283286	1	0.0457666	100	0.287356	0.161556
molecular function	GO:0032450	maltose alpha-glucosidase activity	1	0.283286	1	0.0457666	100	0.287356	0.161556
molecular function	GO:0015423	maltose-transporting ATPase activity	1	0.283286	1	0.0457666	100	0.287356	0.161556
molecular function	GO:0004476	mannose-6-phosphate isomerase activity	1	0.283286	1	0.0457666	100	0.287356	0.161556
molecular function	GO:0008235	metalloexopeptidase activity	1	0.283286	1	0.0457666	100	0.287356	0.161556
molecular function	GO:0008448	N-acetylglucosamine-6-phosphate deacetylase activity	1	0.283286	1	0.0457666	100	0.287356	0.161556
molecular function	GO:0016722	oxidoreductase activity, oxidizing metal ions	1	0.283286	1	0.0457666	100	0.287356	0.161556
molecular function	GO:0004616	phosphogluconate dehydrogenase (decarboxylating) activity	1	0.283286	1	0.0457666	100	0.287356	0.161556
molecular function	GO:0004618	phosphoglycerate kinase activity	1	0.283286	1	0.0457666	100	0.287356	0.161556
molecular function	GO:0004615	phosphomannomutase activity	1	0.283286	1	0.0457666	100	0.287356	0.161556
molecular function	GO:0008972	phosphomethylpyrimidine kinase activity	1	0.283286	1	0.0457666	100	0.287356	0.161556
molecular function	GO:0015426	polar-amino acid-transporting ATPase activity	1	0.283286	1	0.0457666	100	0.287356	0.161556
molecular function	GO:0042803	protein homodimerization activity	1	0.283286	1	0.0457666	100	0.287356	0.161556
molecular function	GO:0008984	protein-glutamate methylesterase activity	1	0.283286	1	0.0457666	100	0.287356	0.161556
molecular function	GO:0032549	ribonucleoside binding	1	0.283286	1	0.0457666	100	0.287356	0.161556
molecular function	GO:0009007	site-specific DNA-methyltransferase (adenine-specific) activity	1	0.283286	1	0.0457666	100	0.287356	0.161556
molecular function	GO:0015419	sulfate transmembrane-transporting ATPase activity	1	0.283286	1	0.0457666	100	0.287356	0.161556
molecular function	GO:0004797	thymidine kinase activity	1	0.283286	1	0.0457666	100	0.287356	0.161556
molecular function	GO:0046914	transition metal ion binding	1	0.283286	1	0.0457666	100	0.287356	0.161556
molecular function	GO:0016149	translation release factor activity, codon specific	1	0.283286	1	0.0457666	100	0.287356	0.161556
molecular function	GO:0004807	triose-phosphate isomerase activity	1	0.283286	1	0.0457666	100	0.287356	0.161556
molecular function	GO:0003978	UDP-glucose 4-epimerase activity	1	0.283286	1	0.0457666	100	0.287356	0.161556
molecular function	GO:0003983	UTP:glucose-1-phosphate uridylyltransferase activity	1	0.283286	1	0.0457666	100	0.287356	0.161556
molecular function	GO:0008270	zinc ion binding	4	1.13314	33	1.5103	12.1212	1.14943	0.168768
molecular function	GO:0000287	magnesium ion binding	6	1.69972	38	1.73913	15.7895	1.72414	0.176136
molecular function	GO:0016301	kinase activity	3	0.849858	27	1.2357	11.1111	0.862069	0.179933
molecular function	GO:0015171	amino acid transmembrane transporter activity	3	0.849858	12	0.549199	25	0.862069	0.19035
molecular function	GO:0016740	transferase activity	5	1.41643	31	1.41876	16.129	1.43678	0.192868
molecular function	GO:0016805	dipeptidase activity	2	0.566572	6	0.2746	33.3333	0.574713	0.193626
molecular function	GO:0004222	metalloendopeptidase activity	2	0.566572	6	0.2746	33.3333	0.574713	0.193626
molecular function	GO:0050661	NADP binding	2	0.566572	6	0.2746	33.3333	0.574713	0.193626
molecular function	GO:0005525	GTP binding	4	1.13314	27	1.2357	14.8148	1.14943	0.208878
molecular function	GO:0000166	nucleotide binding	4	1.13314	25	1.14416	16	1.14943	0.214198
molecular function	GO:0003841	1-acylglycerol-3-phosphate O-acyltransferase activity	2	0.566572	7	0.320366	28.5714	0.574713	0.22741
molecular function	GO:0052853	long-chain-(S)-2-hydroxy-long-chain-acid oxidase activity	2	0.566572	7	0.320366	28.5714	0.574713	0.22741
molecular function	GO:0052854	medium-chain-(S)-2-hydroxy-acid oxidase activity	2	0.566572	7	0.320366	28.5714	0.574713	0.22741
molecular function	GO:0004619	phosphoglycerate mutase activity	2	0.566572	7	0.320366	28.5714	0.574713	0.22741
molecular function	GO:0052852	very-long-chain-(S)-2-hydroxy-acid oxidase activity	2	0.566572	7	0.320366	28.5714	0.574713	0.22741
molecular function	GO:0005351	sugar:hydrogen symporter activity	3	0.849858	16	0.732265	18.75	0.862069	0.239881
molecular function	GO:0003924	GTPase activity	2	0.566572	17	0.778032	11.7647	0.574713	0.25305
molecular function	GO:0000036	ACP phosphopantetheine attachment site binding involved in fatty acid biosynthetic process	1	0.283286	2	0.0915332	50	0.287356	0.271035
molecular function	GO:0004814	arginine-tRNA ligase activity	1	0.283286	2	0.0915332	50	0.287356	0.271035
molecular function	GO:0005388	calcium-transporting ATPase activity	1	0.283286	2	0.0915332	50	0.287356	0.271035
molecular function	GO:0003917	DNA topoisomerase type I activity	1	0.283286	2	0.0915332	50	0.287356	0.271035
molecular function	GO:0003725	double-stranded RNA binding	1	0.283286	2	0.0915332	50	0.287356	0.271035
molecular function	GO:0009055	electron carrier activity	1	0.283286	2	0.0915332	50	0.287356	0.271035
molecular function	GO:0015430	glycerol-3-phosphate-transporting ATPase activity	1	0.283286	2	0.0915332	50	0.287356	0.271035
molecular function	GO:0004820	glycine-tRNA ligase activity	1	0.283286	2	0.0915332	50	0.287356	0.271035
molecular function	GO:0004385	guanylate kinase activity	1	0.283286	2	0.0915332	50	0.287356	0.271035
molecular function	GO:0008900	hydrogen:potassium-exchanging ATPase activity	1	0.283286	2	0.0915332	50	0.287356	0.271035
molecular function	GO:0015416	organic phosphonate transmembrane-transporting ATPase activity	1	0.283286	2	0.0915332	50	0.287356	0.271035
molecular function	GO:0033743	peptide-methionine (R)-S-oxide reductase activity	1	0.283286	2	0.0915332	50	0.287356	0.271035
molecular function	GO:0008113	peptide-methionine (S)-S-oxide reductase activity	1	0.283286	2	0.0915332	50	0.287356	0.271035
molecular function	GO:0003755	peptidyl-prolyl cis-trans isomerase activity	1	0.283286	2	0.0915332	50	0.287356	0.271035
molecular function	GO:0004614	phosphoglucomutase activity	1	0.283286	2	0.0915332	50	0.287356	0.271035
molecular function	GO:0008966	phosphoglucosamine mutase activity	1	0.283286	2	0.0915332	50	0.287356	0.271035
molecular function	GO:0015450	P-P-bond-hydrolysis-driven protein transmembrane transporter activity	1	0.283286	2	0.0915332	50	0.287356	0.271035
molecular function	GO:0015035	protein disulfide oxidoreductase activity	1	0.283286	2	0.0915332	50	0.287356	0.271035
molecular function	GO:0008477	purine nucleosidase activity	1	0.283286	2	0.0915332	50	0.287356	0.271035
molecular function	GO:0004525	ribonuclease III activity	1	0.283286	2	0.0915332	50	0.287356	0.271035
molecular function	GO:0008177	succinate dehydrogenase (ubiquinone) activity	1	0.283286	2	0.0915332	50	0.287356	0.271035
molecular function	GO:0016757	transferase activity, transferring glycosyl groups	1	0.283286	12	0.549199	8.33333	0.287356	0.279124
molecular function	GO:0003824	catalytic activity	2	0.566572	14	0.640732	14.2857	0.574713	0.287468
molecular function	GO:0004386	helicase activity	2	0.566572	14	0.640732	14.2857	0.574713	0.287468
molecular function	GO:0008409	5'-3' exonuclease activity	2	0.566572	13	0.594966	15.3846	0.574713	0.293896
molecular function	GO:0004177	aminopeptidase activity	2	0.566572	12	0.549199	16.6667	0.574713	0.296588
molecular function	GO:0051082	unfolded protein binding	2	0.566572	12	0.549199	16.6667	0.574713	0.296588
molecular function	GO:0008551	cadmium-exporting ATPase activity	1	0.283286	3	0.1373	33.3333	0.287356	0.340998
molecular function	GO:0009381	excinuclease ABC activity	1	0.283286	3	0.1373	33.3333	0.287356	0.340998
molecular function	GO:0004553	hydrolase activity, hydrolyzing O-glycosyl compounds	1	0.283286	3	0.1373	33.3333	0.287356	0.340998
molecular function	GO:0016616	oxidoreductase activity, acting on the CH-OH group of donors, NAD or NADP as acceptor	1	0.283286	3	0.1373	33.3333	0.287356	0.340998
molecular function	GO:0004634	phosphopyruvate hydratase activity	1	0.283286	3	0.1373	33.3333	0.287356	0.340998
molecular function	GO:0046983	protein dimerization activity	1	0.283286	3	0.1373	33.3333	0.287356	0.340998
molecular function	GO:0008173	RNA methyltransferase activity	1	0.283286	3	0.1373	33.3333	0.287356	0.340998
molecular function	GO:0008236	serine-type peptidase activity	1	0.283286	3	0.1373	33.3333	0.287356	0.340998
molecular function	GO:0022857	transmembrane transporter activity	1	0.283286	3	0.1373	33.3333	0.287356	0.340998
molecular function	GO:0004845	uracil phosphoribosyltransferase activity	1	0.283286	3	0.1373	33.3333	0.287356	0.340998
molecular function	GO:0016798	hydrolase activity, acting on glycosyl bonds	1	0.283286	8	0.366133	12.5	0.287356	0.376981
molecular function	GO:0016853	isomerase activity	1	0.283286	8	0.366133	12.5	0.287356	0.376981
molecular function	GO:0030170	pyridoxal phosphate binding	1	0.283286	8	0.366133	12.5	0.287356	0.376981
molecular function	GO:0004316	3-oxoacyl-[acyl-carrier-protein] reductase (NADPH) activity	1	0.283286	4	0.183066	25	0.287356	0.381318
molecular function	GO:0016874	ligase activity	1	0.283286	4	0.183066	25	0.287356	0.381318
molecular function	GO:0008080	N-acetyltransferase activity	1	0.283286	4	0.183066	25	0.287356	0.381318
molecular function	GO:0008170	N-methyltransferase activity	1	0.283286	4	0.183066	25	0.287356	0.381318
molecular function	GO:0004826	phenylalanine-tRNA ligase activity	1	0.283286	4	0.183066	25	0.287356	0.381318
molecular function	GO:0016987	sigma factor activity	1	0.283286	4	0.183066	25	0.287356	0.381318
molecular function	GO:0008483	transaminase activity	1	0.283286	4	0.183066	25	0.287356	0.381318
molecular function	GO:0051287	NAD binding	1	0.283286	7	0.320366	14.2857	0.287356	0.393445
molecular function	GO:0050662	coenzyme binding	1	0.283286	5	0.228833	20	0.287356	0.399719
molecular function	GO:0000156	phosphorelay response regulator activity	1	0.283286	5	0.228833	20	0.287356	0.399719
molecular function	GO:0016773	phosphotransferase activity, alcohol group as acceptor	1	0.283286	5	0.228833	20	0.287356	0.399719
molecular function	GO:0017153	sodium:dicarboxylate symporter activity	1	0.283286	5	0.228833	20	0.287356	0.399719
molecular function	GO:0016746	transferase activity, transferring acyl groups	1	0.283286	5	0.228833	20	0.287356	0.399719
molecular function	GO:0004003	ATP-dependent DNA helicase activity	1	0.283286	6	0.2746	16.6667	0.287356	0.402213
molecular function	GO:0004180	carboxypeptidase activity	1	0.283286	6	0.2746	16.6667	0.287356	0.402213
molecular function	GO:0009378	four-way junction helicase activity	1	0.283286	6	0.2746	16.6667	0.287356	0.402213
molecular function	GO:0043167	ion binding	1	0.283286	6	0.2746	16.6667	0.287356	0.402213
molecular function	GO:0016779	nucleotidyltransferase activity	1	0.283286	6	0.2746	16.6667	0.287356	0.402213
Note: aNumber of genes in each term; bNumber of genome genes in each term; cNumber of genes in the corresponding GO category; dNumber of genome genes in the corresponding GO category.

## Sheet: Table S4-7
Table S4-7 GO enrichment analysis of DEGs in BM-LA14528 normal state versus BM-LA14528 mid-term state
GO category	GO accession	GO term	Cluster countsa	Cluster frequencyb (%)	Genome countsc	Genome frequencyd (%)	Cluster counts/ genome counts (%)	Cluster counts/total DEGs (%)	p-value
biological process	GO:0060003	copper ion export	2	3.125	3	0.194553	66.6667	1.86916	0.00488549
biological process	GO:0006457	protein folding	3	4.6875	11	0.713359	27.2727	2.80374	0.00814981
biological process	GO:0006541	glutamine metabolic process	2	3.125	5	0.324254	40	1.86916	0.0149989
biological process	GO:0006950	response to stress	3	4.6875	16	1.03761	18.75	2.80374	0.0225655
biological process	GO:0006355	regulation of transcription, DNA-dependent	5	7.8125	44	2.85344	11.3636	4.6729	0.0244423
biological process	GO:0016051	carbohydrate biosynthetic process	1	1.5625	1	0.0648508	100	0.934579	0.0415045
biological process	GO:0006231	dTMP biosynthetic process	1	1.5625	1	0.0648508	100	0.934579	0.0415045
biological process	GO:0016539	intein-mediated protein splicing	1	1.5625	1	0.0648508	100	0.934579	0.0415045
biological process	GO:0006799	polyphosphate biosynthetic process	1	1.5625	1	0.0648508	100	0.934579	0.0415045
biological process	GO:0042823	pyridoxal phosphate biosynthetic process	1	1.5625	1	0.0648508	100	0.934579	0.0415045
biological process	GO:0006099	tricarboxylic acid cycle	1	1.5625	1	0.0648508	100	0.934579	0.0415045
biological process	GO:0006418	tRNA aminoacylation for protein translation	1	1.5625	1	0.0648508	100	0.934579	0.0415045
biological process	GO:0070588	calcium ion transmembrane transport	1	1.5625	2	0.129702	50	0.934579	0.0796155
biological process	GO:0008643	carbohydrate transport	1	1.5625	2	0.129702	50	0.934579	0.0796155
biological process	GO:0016998	cell wall macromolecule catabolic process	1	1.5625	2	0.129702	50	0.934579	0.0796155
biological process	GO:0006235	dTTP biosynthetic process	1	1.5625	2	0.129702	50	0.934579	0.0796155
biological process	GO:0070981	L-asparagine biosynthetic process	1	1.5625	2	0.129702	50	0.934579	0.0796155
biological process	GO:0009253	peptidoglycan catabolic process	1	1.5625	2	0.129702	50	0.934579	0.0796155
biological process	GO:0009408	response to heat	1	1.5625	2	0.129702	50	0.934579	0.0796155
biological process	GO:0006353	DNA-dependent transcription, termination	1	1.5625	3	0.194553	33.3333	0.934579	0.114538
biological process	GO:0042254	ribosome biogenesis	1	1.5625	3	0.194553	33.3333	0.934579	0.114538
biological process	GO:0045454	cell redox homeostasis	1	1.5625	4	0.259403	25	0.934579	0.146465
biological process	GO:0006352	DNA-dependent transcription, initiation	1	1.5625	4	0.259403	25	0.934579	0.146465
biological process	GO:0009116	nucleoside metabolic process	1	1.5625	4	0.259403	25	0.934579	0.146465
biological process	GO:0000413	protein peptidyl-prolyl isomerization	1	1.5625	4	0.259403	25	0.934579	0.146465
biological process	GO:0055114	oxidation-reduction process	2	3.125	91	5.90143	2.1978	1.86916	0.160452
biological process	GO:0006835	dicarboxylic acid transport	1	1.5625	5	0.324254	20	0.934579	0.175582
biological process	GO:0035556	intracellular signal transduction	1	1.5625	5	0.324254	20	0.934579	0.175582
biological process	GO:0006313	transposition, DNA-mediated	2	3.125	23	1.49157	8.69565	1.86916	0.180084
biological process	GO:0006508	proteolysis	3	4.6875	52	3.37224	5.76923	2.80374	0.20149
biological process	GO:0008152	metabolic process	3	4.6875	60	3.89105	5	2.80374	0.223131
biological process	GO:0005975	carbohydrate metabolic process	2	3.125	34	2.20493	5.88235	1.86916	0.252095
biological process	GO:0016310	phosphorylation	2	3.125	56	3.63165	3.57143	1.86916	0.27297
biological process	GO:0006200	ATP catabolic process	2	3.125	47	3.04799	4.25532	1.86916	0.280821
biological process	GO:0000160	phosphorelay signal transduction system	1	1.5625	11	0.713359	9.09091	0.934579	0.300375
biological process	GO:0003333	amino acid transmembrane transport	1	1.5625	12	0.77821	8.33333	0.934579	0.314198
biological process	GO:0055085	transmembrane transport	1	1.5625	35	2.26978	2.85714	0.934579	0.345911
biological process	GO:0015074	DNA integration	1	1.5625	18	1.16732	5.55556	0.934579	0.366052
biological process	GO:0032259	methylation	1	1.5625	19	1.23217	5.26316	0.934579	0.370416
biological process	GO:0006260	DNA replication	1	1.5625	25	1.62127	4	0.934579	0.378101
biological process	GO:0006310	DNA recombination	1	1.5625	23	1.49157	4.34783	0.934579	0.378618
biological process	GO:0009401	phosphoenolpyruvate-dependent sugar phosphotransferase system	1	1.5625	24	1.55642	4.16667	0.934579	0.378694
cellular component	GO:0030312	external encapsulating structure	1	4.7619	1	0.149254	100	0.934579	0.0313433
cellular component	GO:0009358	polyphosphate kinase complex	1	4.7619	1	0.149254	100	0.934579	0.0313433
cellular component	GO:0045239	tricarboxylic acid cycle enzyme complex	1	4.7619	1	0.149254	100	0.934579	0.0313433
cellular component	GO:0016021	integral to membrane	7	33.3333	161	1.04478	4.34783	6.54206	0.115221
cellular component	GO:0005886	plasma membrane	1	4.7619	96	0.149254	1.04167	0.934579	0.134053
cellular component	GO:0005737	cytoplasm	7	33.3333	197	1.04478	3.5533	6.54206	0.171243
cellular component	GO:0016020	membrane	2	9.52381	41	0.298507	4.87805	1.86916	0.241071
cellular component	GO:0005622	intracellular	1	4.7619	18	0.149254	5.55556	0.934579	0.334631
molecular function	GO:0004008	copper-exporting ATPase activity	2	2.40964	3	0.1373	66.6667	1.86916	0.00411991
molecular function	GO:0003824	catalytic activity	3	3.61446	14	0.640732	21.4286	2.80374	0.0127603
molecular function	GO:0008662	1-phosphofructokinase activity	1	1.20482	1	0.0457666	100	0.934579	0.0379863
molecular function	GO:0000774	adenyl-nucleotide exchange factor activity	1	1.20482	1	0.0457666	100	0.934579	0.0379863
molecular function	GO:0004071	aspartate-ammonia ligase activity	1	1.20482	1	0.0457666	100	0.934579	0.0379863
molecular function	GO:0051087	chaperone binding	1	1.20482	1	0.0457666	100	0.934579	0.0379863
molecular function	GO:0004333	fumarate hydratase activity	1	1.20482	1	0.0457666	100	0.934579	0.0379863
molecular function	GO:0004360	glutamine-fructose-6-phosphate transaminase (isomerizing) activity	1	1.20482	1	0.0457666	100	0.934579	0.0379863
molecular function	GO:0016811	hydrolase activity, acting on carbon-nitrogen (but not peptide) bonds, in linear amides	1	1.20482	1	0.0457666	100	0.934579	0.0379863
molecular function	GO:0003796	lysozyme activity	1	1.20482	1	0.0457666	100	0.934579	0.0379863
molecular function	GO:0015407	monosaccharide-transporting ATPase activity	1	1.20482	1	0.0457666	100	0.934579	0.0379863
molecular function	GO:0008976	polyphosphate kinase activity	1	1.20482	1	0.0457666	100	0.934579	0.0379863
molecular function	GO:0042803	protein homodimerization activity	1	1.20482	1	0.0457666	100	0.934579	0.0379863
molecular function	GO:0004733	pyridoxamine-phosphate oxidase activity	1	1.20482	1	0.0457666	100	0.934579	0.0379863
molecular function	GO:0004799	thymidylate synthase activity	1	1.20482	1	0.0457666	100	0.934579	0.0379863
molecular function	GO:0046872	metal ion binding	5	6.0241	64	2.92906	7.8125	4.6729	0.0606109
molecular function	GO:0005388	calcium-transporting ATPase activity	1	1.20482	2	0.0915332	50	0.934579	0.0731201
molecular function	GO:0031072	heat shock protein binding	1	1.20482	2	0.0915332	50	0.934579	0.0731201
molecular function	GO:0008900	hydrogen:potassium-exchanging ATPase activity	1	1.20482	2	0.0915332	50	0.934579	0.0731201
molecular function	GO:0004812	aminoacyl-tRNA ligase activity	1	1.20482	3	0.1373	33.3333	0.934579	0.10556
molecular function	GO:0008800	beta-lactamase activity	1	1.20482	3	0.1373	33.3333	0.934579	0.10556
molecular function	GO:0008551	cadmium-exporting ATPase activity	1	1.20482	3	0.1373	33.3333	0.934579	0.10556
molecular function	GO:0008236	serine-type peptidase activity	1	1.20482	3	0.1373	33.3333	0.934579	0.10556
molecular function	GO:0004845	uracil phosphoribosyltransferase activity	1	1.20482	3	0.1373	33.3333	0.934579	0.10556
molecular function	GO:0003677	DNA binding	7	8.43373	148	6.77346	4.72973	6.54206	0.133712
molecular function	GO:0042626	ATPase activity, coupled to transmembrane movement of substances	1	1.20482	4	0.183066	25	0.934579	0.135458
molecular function	GO:0019829	cation-transporting ATPase activity	1	1.20482	4	0.183066	25	0.934579	0.135458
molecular function	GO:0003755	peptidyl-prolyl cis-trans isomerase activity	1	1.20482	4	0.183066	25	0.934579	0.135458
molecular function	GO:0016987	sigma factor activity	1	1.20482	4	0.183066	25	0.934579	0.135458
molecular function	GO:0005524	ATP binding	9	10.8434	234	10.7094	3.84615	8.41121	0.142163
molecular function	GO:0004803	transposase activity	2	2.40964	21	0.961098	9.52381	1.86916	0.145576
molecular function	GO:0004309	exopolyphosphatase activity	1	1.20482	5	0.228833	20	0.934579	0.162956
molecular function	GO:0000156	phosphorelay response regulator activity	1	1.20482	5	0.228833	20	0.934579	0.162956
molecular function	GO:0016773	phosphotransferase activity, alcohol group as acceptor	1	1.20482	5	0.228833	20	0.934579	0.162956
molecular function	GO:0017153	sodium:dicarboxylate symporter activity	1	1.20482	5	0.228833	20	0.934579	0.162956
molecular function	GO:0000166	nucleotide binding	2	2.40964	25	1.14416	8	1.86916	0.178514
molecular function	GO:0016787	hydrolase activity	3	3.61446	51	2.3341	5.88235	2.80374	0.179835
molecular function	GO:0003700	sequence-specific DNA binding transcription factor activity	2	2.40964	26	1.18993	7.69231	1.86916	0.186138
molecular function	GO:0043167	ion binding	1	1.20482	6	0.2746	16.6667	0.934579	0.188192
molecular function	GO:0004252	serine-type endopeptidase activity	1	1.20482	6	0.2746	16.6667	0.934579	0.188192
molecular function	GO:0004619	phosphoglycerate mutase activity	1	1.20482	7	0.320366	14.2857	0.934579	0.211295
molecular function	GO:0051082	unfolded protein binding	1	1.20482	7	0.320366	14.2857	0.934579	0.211295
molecular function	GO:0003899	DNA-directed RNA polymerase activity	1	1.20482	9	0.411899	11.1111	0.934579	0.251589
molecular function	GO:0008026	ATP-dependent helicase activity	1	1.20482	10	0.457666	10	0.934579	0.269009
molecular function	GO:0015171	amino acid transmembrane transporter activity	1	1.20482	12	0.549199	8.33333	0.934579	0.298924
molecular function	GO:0030246	carbohydrate binding	1	1.20482	12	0.549199	8.33333	0.934579	0.298924
molecular function	GO:0050660	flavin adenine dinucleotide binding	1	1.20482	13	0.594966	7.69231	0.934579	0.311614
molecular function	GO:0010181	FMN binding	1	1.20482	14	0.640732	7.14286	0.934579	0.322915
molecular function	GO:0008233	peptidase activity	1	1.20482	15	0.686499	6.66667	0.934579	0.332912
molecular function	GO:0005351	sugar:hydrogen symporter activity	1	1.20482	16	0.732265	6.25	0.934579	0.341688
molecular function	GO:0003723	RNA binding	1	1.20482	38	1.73913	2.63158	0.934579	0.346136
molecular function	GO:0004519	endonuclease activity	1	1.20482	18	0.823799	5.55556	0.934579	0.355877
molecular function	GO:0008270	zinc ion binding	1	1.20482	33	1.5103	3.0303	0.934579	0.365105
molecular function	GO:0003676	nucleic acid binding	1	1.20482	32	1.46453	3.125	0.934579	0.368059
molecular function	GO:0016740	transferase activity	1	1.20482	31	1.41876	3.22581	0.934579	0.370668
molecular function	GO:0008982	protein-N(PI)-phosphohistidine-sugar phosphotransferase activity	1	1.20482	22	1.00686	4.54545	0.934579	0.372728
molecular function	GO:0016301	kinase activity	1	1.20482	27	1.2357	3.7037	0.934579	0.376991
Note: aNumber of genes in each term; bNumber of genome genes in each term; cNumber of genes in the corresponding GO category; dNumber of genome genes in the corresponding GO category.

## Sheet: Table S4-8
Table S4-8 GO enrichment analysis of DEGs in BM-LA14528 normal state versus BM-LA14528 VPNC state
GO category	GO accession	GO term	Cluster countsa	Cluster frequencyb (%)	Genome countsc	Genome frequencyd (%)	Cluster counts/ genome counts (%)	Cluster counts/total DEGs (%)	p-value
biological process	GO:0006457	protein folding	4	6.15385	11	0.713359	36.3636	3.73832	0.000716831
biological process	GO:0009408	response to heat	2	3.07692	2	0.129702	100	1.86916	0.00175068
biological process	GO:0060003	copper ion export	2	3.07692	3	0.194553	66.6667	1.86916	0.00503718
biological process	GO:0051607	defense response to virus	2	3.07692	4	0.259403	50	1.86916	0.00966196
biological process	GO:0006950	response to stress	3	4.61538	16	1.03761	18.75	2.80374	0.0234493
biological process	GO:0006355	regulation of transcription, DNA-dependent	5	7.69231	44	2.85344	11.3636	4.6729	0.0257805
biological process	GO:0006304	DNA modification	1	1.53846	1	0.0648508	100	0.934579	0.042153
biological process	GO:0006106	fumarate metabolic process	1	1.53846	1	0.0648508	100	0.934579	0.042153
biological process	GO:0006799	polyphosphate biosynthetic process	1	1.53846	1	0.0648508	100	0.934579	0.042153
biological process	GO:0042823	pyridoxal phosphate biosynthetic process	1	1.53846	1	0.0648508	100	0.934579	0.042153
biological process	GO:0006099	tricarboxylic acid cycle	1	1.53846	1	0.0648508	100	0.934579	0.042153
biological process	GO:0006418	tRNA aminoacylation for protein translation	1	1.53846	1	0.0648508	100	0.934579	0.042153
biological process	GO:0046110	xanthine metabolic process	1	1.53846	1	0.0648508	100	0.934579	0.042153
biological process	GO:0032265	XMP salvage	1	1.53846	1	0.0648508	100	0.934579	0.042153
biological process	GO:0070588	calcium ion transmembrane transport	1	1.53846	2	0.129702	50	0.934579	0.0808047
biological process	GO:0016998	cell wall macromolecule catabolic process	1	1.53846	2	0.129702	50	0.934579	0.0808047
biological process	GO:0070981	L-asparagine biosynthetic process	1	1.53846	2	0.129702	50	0.934579	0.0808047
biological process	GO:0009253	peptidoglycan catabolic process	1	1.53846	2	0.129702	50	0.934579	0.0808047
biological process	GO:0006508	proteolysis	4	6.15385	52	3.37224	7.69231	3.73832	0.10855
biological process	GO:0006353	DNA-dependent transcription, termination	1	1.53846	3	0.194553	33.3333	0.934579	0.11617
biological process	GO:0006166	purine ribonucleoside salvage	1	1.53846	3	0.194553	33.3333	0.934579	0.11617
biological process	GO:0045454	cell redox homeostasis	1	1.53846	4	0.259403	25	0.934579	0.148452
biological process	GO:0006352	DNA-dependent transcription, initiation	1	1.53846	4	0.259403	25	0.934579	0.148452
biological process	GO:0009116	nucleoside metabolic process	1	1.53846	4	0.259403	25	0.934579	0.148452
biological process	GO:0000413	protein peptidyl-prolyl isomerization	1	1.53846	4	0.259403	25	0.934579	0.148452
biological process	GO:0006541	glutamine metabolic process	1	1.53846	5	0.324254	20	0.934579	0.177843
biological process	GO:0035556	intracellular signal transduction	1	1.53846	5	0.324254	20	0.934579	0.177843
biological process	GO:0006313	transposition, DNA-mediated	2	3.07692	23	1.49157	8.69565	1.86916	0.183161
biological process	GO:0006260	DNA replication	2	3.07692	25	1.62127	8	1.86916	0.199539
biological process	GO:0055114	oxidation-reduction process	3	4.61538	91	5.90143	3.2967	2.80374	0.209341
biological process	GO:0016310	phosphorylation	3	4.61538	56	3.63165	5.35714	2.80374	0.216086
biological process	GO:0008152	metabolic process	3	4.61538	60	3.89105	5	2.80374	0.224906
biological process	GO:0090305	nucleic acid phosphodiester bond hydrolysis	2	3.07692	30	1.94553	6.66667	1.86916	0.233973
biological process	GO:0005975	carbohydrate metabolic process	2	3.07692	34	2.20493	5.88235	1.86916	0.254467
biological process	GO:0006200	ATP catabolic process	2	3.07692	47	3.04799	4.25532	1.86916	0.280914
biological process	GO:0000160	phosphorelay signal transduction system	1	1.53846	11	0.713359	9.09091	0.934579	0.303004
biological process	GO:0003333	amino acid transmembrane transport	1	1.53846	12	0.77821	8.33333	0.934579	0.316732
biological process	GO:0055085	transmembrane transport	1	1.53846	35	2.26978	2.85714	0.934579	0.343234
biological process	GO:0009401	phosphoenolpyruvate-dependent sugar phosphotransferase system	1	1.53846	24	1.55642	4.16667	0.934579	0.378626
cellular component	GO:0030312	external encapsulating structure	1	3.84615	1	0.149254	100	0.934579	0.038806
cellular component	GO:0009358	polyphosphate kinase complex	1	3.84615	1	0.149254	100	0.934579	0.038806
cellular component	GO:0045239	tricarboxylic acid cycle enzyme complex	1	3.84615	1	0.149254	100	0.934579	0.038806
cellular component	GO:0005886	plasma membrane	1	3.84615	96	14.3284	1.04167	0.934579	0.0750246
cellular component	GO:0005737	cytoplasm	10	38.4615	197	29.403	5.07614	9.34579	0.0979218
cellular component	GO:0016021	integral to membrane	8	30.7692	161	24.0299	4.96894	7.47664	0.124719
cellular component	GO:0016020	membrane	3	11.5385	41	6.1194	7.31707	2.80374	0.140762
cellular component	GO:0005622	intracellular	1	3.84615	18	2.68657	5.55556	0.934579	0.362661
molecular function	GO:0031072	heat shock protein binding	2	2.08333	2	0.0915332	100	1.86916	0.00191113
molecular function	GO:0004008	copper-exporting ATPase activity	2	2.08333	3	0.1373	66.6667	1.86916	0.00548652
molecular function	GO:0008236	serine-type peptidase activity	2	2.08333	3	0.1373	66.6667	1.86916	0.00548652
molecular function	GO:0016773	phosphotransferase activity, alcohol group as acceptor	2	2.08333	5	0.228833	40	1.86916	0.0167463
molecular function	GO:0051082	unfolded protein binding	2	2.08333	7	0.320366	28.5714	1.86916	0.0321991
molecular function	GO:0046872	metal ion binding	6	6.25	64	2.92906	9.375	5.60748	0.0387863
molecular function	GO:0000774	adenyl-nucleotide exchange factor activity	1	1.04167	1	0.0457666	100	0.934579	0.0439359
molecular function	GO:0004071	aspartate-ammonia ligase activity	1	1.04167	1	0.0457666	100	0.934579	0.0439359
molecular function	GO:0051087	chaperone binding	1	1.04167	1	0.0457666	100	0.934579	0.0439359
molecular function	GO:0008239	dipeptidyl-peptidase activity	1	1.04167	1	0.0457666	100	0.934579	0.0439359
molecular function	GO:0004333	fumarate hydratase activity	1	1.04167	1	0.0457666	100	0.934579	0.0439359
molecular function	GO:0016811	hydrolase activity, acting on carbon-nitrogen (but not peptide) bonds, in linear amides	1	1.04167	1	0.0457666	100	0.934579	0.0439359
molecular function	GO:0003796	lysozyme activity	1	1.04167	1	0.0457666	100	0.934579	0.0439359
molecular function	GO:0004631	phosphomevalonate kinase activity	1	1.04167	1	0.0457666	100	0.934579	0.0439359
molecular function	GO:0008976	polyphosphate kinase activity	1	1.04167	1	0.0457666	100	0.934579	0.0439359
molecular function	GO:0042803	protein homodimerization activity	1	1.04167	1	0.0457666	100	0.934579	0.0439359
molecular function	GO:0004733	pyridoxamine-phosphate oxidase activity	1	1.04167	1	0.0457666	100	0.934579	0.0439359
molecular function	GO:0000310	xanthine phosphoribosyltransferase activity	1	1.04167	1	0.0457666	100	0.934579	0.0439359
molecular function	GO:0008662	1-phosphofructokinase activity	1	1.04167	1	0.0457666	100	0.934579	0.0439359
molecular function	GO:0005388	calcium-transporting ATPase activity	1	1.04167	2	0.0915332	50	0.934579	0.0840496
molecular function	GO:0008900	hydrogen:potassium-exchanging ATPase activity	1	1.04167	2	0.0915332	50	0.934579	0.0840496
molecular function	GO:0003824	catalytic activity	2	2.08333	14	0.640732	14.2857	1.86916	0.102413
molecular function	GO:0010181	FMN binding	2	2.08333	14	0.640732	14.2857	1.86916	0.102413
molecular function	GO:0004812	aminoacyl-tRNA ligase activity	1	1.04167	3	0.1373	33.3333	0.934579	0.120588
molecular function	GO:0008800	beta-lactamase activity	1	1.04167	3	0.1373	33.3333	0.934579	0.120588
molecular function	GO:0008551	cadmium-exporting ATPase activity	1	1.04167	3	0.1373	33.3333	0.934579	0.120588
molecular function	GO:0004845	uracil phosphoribosyltransferase activity	1	1.04167	3	0.1373	33.3333	0.934579	0.120588
molecular function	GO:0003677	DNA binding	8	8.33333	148	6.77346	5.40541	7.47664	0.124938
molecular function	GO:0005524	ATP binding	11	11.4583	234	10.7094	4.70085	10.2804	0.126217
molecular function	GO:0004519	endonuclease activity	2	2.08333	18	0.823799	11.1111	1.86916	0.144231
molecular function	GO:0042626	ATPase activity, coupled to transmembrane movement of substances	1	1.04167	4	0.183066	25	0.934579	0.153784
molecular function	GO:0019829	cation-transporting ATPase activity	1	1.04167	4	0.183066	25	0.934579	0.153784
molecular function	GO:0003755	peptidyl-prolyl cis-trans isomerase activity	1	1.04167	4	0.183066	25	0.934579	0.153784
molecular function	GO:0016987	sigma factor activity	1	1.04167	4	0.183066	25	0.934579	0.153784
molecular function	GO:0004803	transposase activity	2	2.08333	21	0.961098	9.52381	1.86916	0.173292
molecular function	GO:0004309	exopolyphosphatase activity	1	1.04167	5	0.228833	20	0.934579	0.183856
molecular function	GO:0000156	phosphorelay response regulator activity	1	1.04167	5	0.228833	20	0.934579	0.183856
molecular function	GO:0000166	nucleotide binding	2	2.08333	25	1.14416	8	1.86916	0.207243
molecular function	GO:0043167	ion binding	1	1.04167	6	0.2746	16.6667	0.934579	0.211013
molecular function	GO:0004252	serine-type endopeptidase activity	1	1.04167	6	0.2746	16.6667	0.934579	0.211013
molecular function	GO:0000104	succinate dehydrogenase activity	1	1.04167	6	0.2746	16.6667	0.934579	0.211013
molecular function	GO:0003700	sequence-specific DNA binding transcription factor activity	2	2.08333	26	1.18993	7.69231	1.86916	0.214742
molecular function	GO:0004619	phosphoglycerate mutase activity	1	1.04167	7	0.320366	14.2857	0.934579	0.235449
molecular function	GO:0008270	zinc ion binding	2	2.08333	33	1.5103	6.06061	1.86916	0.255357
molecular function	GO:0003723	RNA binding	2	2.08333	38	1.73913	5.26316	1.86916	0.271889
molecular function	GO:0016787	hydrolase activity	2	2.08333	51	2.3341	3.92157	1.86916	0.275082
molecular function	GO:0003899	DNA-directed RNA polymerase activity	1	1.04167	9	0.411899	11.1111	0.934579	0.276882
molecular function	GO:0008026	ATP-dependent helicase activity	1	1.04167	10	0.457666	10	0.934579	0.294216
molecular function	GO:0005215	transporter activity	1	1.04167	40	1.83066	2.5	0.934579	0.305382
molecular function	GO:0015171	amino acid transmembrane transporter activity	1	1.04167	12	0.549199	8.33333	0.934579	0.322884
molecular function	GO:0004177	aminopeptidase activity	1	1.04167	12	0.549199	8.33333	0.934579	0.322884
molecular function	GO:0016829	lyase activity	1	1.04167	12	0.549199	8.33333	0.934579	0.322884
molecular function	GO:0050660	flavin adenine dinucleotide binding	1	1.04167	13	0.594966	7.69231	0.934579	0.334498
molecular function	GO:0016887	ATPase activity	1	1.04167	33	1.5103	3.0303	0.934579	0.34574
molecular function	GO:0003676	nucleic acid binding	1	1.04167	32	1.46453	3.125	0.934579	0.350739
molecular function	GO:0008233	peptidase activity	1	1.04167	15	0.686499	6.66667	0.934579	0.352928
molecular function	GO:0016740	transferase activity	1	1.04167	31	1.41876	3.22581	0.934579	0.355456
molecular function	GO:0005351	sugar:hydrogen symporter activity	1	1.04167	16	0.732265	6.25	0.934579	0.359976
molecular function	GO:0016301	kinase activity	1	1.04167	27	1.2357	3.7037	0.934579	0.370725
molecular function	GO:0008982	protein-N(PI)-phosphohistidine-sugar phosphotransferase activity	1	1.04167	22	1.00686	4.54545	0.934579	0.37821
Note: aNumber of genes in each term; bNumber of genome genes in each term; cNumber of genes in the corresponding GO category; dNumber of genome genes in the corresponding GO category.
