# Supplementary material for: Transcriptomic analysis on the formation of the viable putative non-culturable state of beer-spoilage Lactobacillus acetotolerans
Source: Sci Rep. 2016 Nov 7;6:36753. doi: 10.1038/srep36753 (PMC5098190; doi:10.1038/srep36753)
Supplement: Supplementary Table S5 [file srep36753-s5.xls]

## Sheet: Table S5-1
Table S5-1 GO enrichment analysis of up-regulated DEGs in BM-LA14526 normal state versus BM-LA14526 mid-term state
GO category	GO accession	GO term	Cluster countsa	Cluster frequencyb (%)	Genome countsc	Genome frequencyd (%)	Cluster counts/ genome counts (%)	Cluster counts/total DEGs (%)	p-value
biological process	GO:0005975	carbohydrate metabolic process	9	21.9512	34	2.20493	26.4706	13.6364	8.13848e-08
biological process	GO:0009401	phosphoenolpyruvate-dependent sugar phosphotransferase system	3	7.31707	24	1.55642	12.5	4.54545	0.0208536
biological process	GO:0006631	fatty acid metabolic process	1	2.43902	1	0.0648508	100	1.51515	0.0265889
biological process	GO:0006591	ornithine metabolic process	1	2.43902	1	0.0648508	100	1.51515	0.0265889
biological process	GO:0006090	pyruvate metabolic process	1	2.43902	1	0.0648508	100	1.51515	0.0265889
biological process	GO:0016310	phosphorylation	4	9.7561	56	3.63165	7.14286	6.06061	0.0437197
biological process	GO:0006814	sodium ion transport	1	2.43902	2	0.129702	50	1.51515	0.0517973
biological process	GO:0016311	dephosphorylation	1	2.43902	3	0.194553	33.3333	1.51515	0.0756779
biological process	GO:0006094	gluconeogenesis	1	2.43902	3	0.194553	33.3333	1.51515	0.0756779
biological process	GO:0006096	glycolysis	2	4.87805	19	1.23217	10.5263	3.0303	0.0761322
biological process	GO:0006810	transport	3	7.31707	44	2.85344	6.81818	4.54545	0.0819182
biological process	GO:0006508	proteolysis	3	7.31707	52	3.37224	5.76923	4.54545	0.111242
biological process	GO:0044262	cellular carbohydrate metabolic process	1	2.43902	6	0.389105	16.6667	1.51515	0.139851
biological process	GO:0055114	oxidation-reduction process	1	2.43902	91	5.90143	1.0989	1.51515	0.211082
biological process	GO:0006355	regulation of transcription, DNA-dependent	2	4.87805	44	2.85344	4.54545	3.0303	0.219049
biological process	GO:0000160	phosphorelay signal transduction system	1	2.43902	11	0.713359	9.09091	1.51515	0.224664
biological process	GO:0006200	ATP catabolic process	2	4.87805	47	3.04799	4.25532	3.0303	0.23125
biological process	GO:0003333	amino acid transmembrane transport	1	2.43902	12	0.77821	8.33333	1.51515	0.238685
biological process	GO:0032259	methylation	1	2.43902	19	1.23217	5.26316	1.51515	0.313834
biological process	GO:0008152	metabolic process	1	2.43902	60	3.89105	1.66667	1.51515	0.327919
biological process	GO:0055085	transmembrane transport	1	2.43902	35	2.26978	2.85714	1.51515	0.37683
cellular component	GO:0005737	cytoplasm	2	10	197	29.403	1.01523	3.0303	0.0297581
cellular component	GO:0030312	external encapsulating structure	1	5	1	0.149254	100	1.51515	0.0298507
cellular component	GO:0005622	intracellular	2	10	18	2.68657	11.1111	3.0303	0.0833622
cellular component	GO:0009986	cell surface	1	5	3	0.447761	33.3333	1.51515	0.0845341
cellular component	GO:0000015	phosphopyruvate hydratase complex	1	5	3	0.447761	33.3333	1.51515	0.0845341
cellular component	GO:0043190	ATP-binding cassette (ABC) transporter complex	1	5	3	0.447761	33.3333	1.51515	0.0845341
cellular component	GO:0005576	extracellular region	1	5	4	0.597015	25	1.51515	0.109501
cellular component	GO:0005886	plasma membrane	4	20	96	14.3284	4.16667	6.06061	0.174077
cellular component	GO:0016021	integral to membrane	5	25	161	24.0299	3.10559	7.57576	0.204424
cellular component	GO:0005840	ribosome	1	5	50	7.46269	2	1.51515	0.344609
cellular component	GO:0016020	membrane	1	5	41	6.1194	2.43902	1.51515	0.373086
molecular function	GO:0043169	cation binding	3	9.09091	4	0.183066	75	4.54545	1.2397e-05
molecular function	GO:0030246	carbohydrate binding	3	9.09091	12	0.549199	25	4.54545	0.000610208
molecular function	GO:0008800	beta-lactamase activity	2	6.06061	3	0.1373	66.6667	3.0303	0.00065444
molecular function	GO:0004177	aminopeptidase activity	2	6.06061	12	0.549199	16.6667	3.0303	0.0126549
molecular function	GO:0008662	1-phosphofructokinase activity	1	3.0303	1	0.0457666	100	1.51515	0.015103
molecular function	GO:0048037	cofactor binding	1	3.0303	1	0.0457666	100	1.51515	0.015103
molecular function	GO:0016811	hydrolase activity, acting on carbon-nitrogen (but not peptide) bonds, in linear amides	1	3.0303	1	0.0457666	100	1.51515	0.015103
molecular function	GO:0016597	amino acid binding	1	3.0303	2	0.0915332	50	1.51515	0.0297634
molecular function	GO:0008865	fructokinase activity	1	3.0303	2	0.0915332	50	1.51515	0.0297634
molecular function	GO:0015430	glycerol-3-phosphate-transporting ATPase activity	1	3.0303	2	0.0915332	50	1.51515	0.0297634
molecular function	GO:0016787	hydrolase activity	3	9.09091	51	2.3341	5.88235	4.54545	0.0334255
molecular function	GO:0008706	6-phospho-beta-glucosidase activity	1	3.0303	3	0.1373	33.3333	1.51515	0.0439906
molecular function	GO:0019829	cation-transporting ATPase activity	1	3.0303	4	0.183066	25	1.51515	0.057794
molecular function	GO:0043167	ion binding	1	3.0303	6	0.2746	16.6667	1.51515	0.0841651
molecular function	GO:0008026	ATP-dependent helicase activity	1	3.0303	10	0.457666	10	1.51515	0.132209
molecular function	GO:0015171	amino acid transmembrane transporter activity	1	3.0303	12	0.549199	8.33333	1.51515	0.154016
molecular function	GO:0005524	ATP binding	4	12.1212	234	10.7094	1.7094	6.06061	0.203152
molecular function	GO:0003677	DNA binding	3	9.09091	148	6.77346	2.02703	4.54545	0.208409
molecular function	GO:0016301	kinase activity	1	3.0303	27	1.2357	3.7037	1.51515	0.277197
molecular function	GO:0016887	ATPase activity	1	3.0303	33	1.5103	3.0303	1.51515	0.309716
Note: aNumber of up-regulated genes in each term; bNumber of genome genes in each term; cNumber of up-regulated genes in the corresponding GO category; dNumber of genome genes in the corresponding GO category.

## Sheet: Table S5-2
Table S5-2 GO enrichment analysis of up-regulated DEGs in BM-LA14526 normal state versus BM-LA14526 VPNC state
GO category	GO accession	GO term	Cluster countsa	Cluster frequencyb (%)	Genome countsc	Genome frequencyd (%)	Cluster counts/ genome counts (%)	Cluster counts/total DEGs (%)	p-value
biological process	GO:0003333	amino acid transmembrane transport	2	12.5	12	0.77821	16.6667	5.71429	0.0060826
biological process	GO:0060003	copper ion export	1	6.25	3	0.194553	33.3333	2.85714	0.0305252
biological process	GO:0005975	carbohydrate metabolic process	2	12.5	34	2.20493	5.88235	5.71429	0.0421763
biological process	GO:0035556	intracellular signal transduction	1	6.25	5	0.324254	20	2.85714	0.0498881
biological process	GO:0006810	transport	2	12.5	44	2.85344	4.54545	5.71429	0.0647689
biological process	GO:0006355	regulation of transcription, DNA-dependent	2	12.5	44	2.85344	4.54545	5.71429	0.0647689
biological process	GO:0000160	phosphorelay signal transduction system	1	6.25	11	0.713359	9.09091	2.85714	0.103472
biological process	GO:0015074	DNA integration	1	6.25	18	1.16732	5.55556	2.85714	0.15802
biological process	GO:0006200	ATP catabolic process	1	6.25	47	3.04799	2.12766	2.85714	0.308884
biological process	GO:0016310	phosphorylation	1	6.25	56	3.63165	1.78571	2.85714	0.336019
biological process	GO:0008152	metabolic process	1	6.25	60	3.89105	1.66667	2.85714	0.345688
biological process	GO:0055114	oxidation-reduction process	1	6.25	91	5.90143	1.0989	2.85714	0.381242
cellular component	GO:0016021	integral to membrane	6	54.5455	161	24.0299	3.72671	17.1429	0.0218129
cellular component	GO:0016020	membrane	2	18.1818	41	6.1194	4.87805	5.71429	0.11671
cellular component	GO:0005622	intracellular	1	9.09091	18	2.68657	5.55556	2.85714	0.228053
cellular component	GO:0005886	plasma membrane	1	9.09091	96	14.3284	1.04167	2.85714	0.336947
cellular component	GO:0005840	ribosome	1	9.09091	50	7.46269	2	2.85714	0.381603
molecular function	GO:0004008	copper-exporting ATPase activity	2	7.14286	3	0.1373	66.6667	5.71429	0.000469608
molecular function	GO:0015171	amino acid transmembrane transporter activity	2	7.14286	12	0.549199	16.6667	5.71429	0.00927294
molecular function	GO:0008801	beta-phosphoglucomutase activity	1	3.57143	1	0.0457666	100	2.85714	0.0128146
molecular function	GO:0008662	1-phosphofructokinase activity	1	3.57143	1	0.0457666	100	2.85714	0.0128146
molecular function	GO:0008551	cadmium-exporting ATPase activity	1	3.57143	3	0.1373	33.3333	2.85714	0.0374991
molecular function	GO:0015415	phosphate ion transmembrane-transporting ATPase activity	1	3.57143	4	0.183066	25	2.85714	0.0493801
molecular function	GO:0042626	ATPase activity, coupled to transmembrane movement of substances	1	3.57143	4	0.183066	25	2.85714	0.0493801
molecular function	GO:0008484	sulfuric ester hydrolase activity	1	3.57143	5	0.228833	20	2.85714	0.0609609
molecular function	GO:0000156	phosphorelay response regulator activity	1	3.57143	5	0.228833	20	2.85714	0.0609609
molecular function	GO:0000104	succinate dehydrogenase activity	1	3.57143	6	0.2746	16.6667	2.85714	0.0722471
molecular function	GO:0005215	transporter activity	2	7.14286	40	1.83066	5	5.71429	0.0780675
molecular function	GO:0016787	hydrolase activity	2	7.14286	51	2.3341	3.92157	5.71429	0.111555
molecular function	GO:0046872	metal ion binding	2	7.14286	64	2.92906	3.125	5.71429	0.150336
molecular function	GO:0010181	FMN binding	1	3.57143	14	0.640732	7.14286	2.85714	0.152548
molecular function	GO:0005524	ATP binding	2	7.14286	234	10.7094	0.854701	5.71429	0.228507
molecular function	GO:0000166	nucleotide binding	1	3.57143	25	1.14416	4	2.85714	0.237298
molecular function	GO:0003700	sequence-specific DNA binding transcription factor activity	1	3.57143	26	1.18993	3.84615	2.85714	0.243705
molecular function	GO:0003676	nucleic acid binding	1	3.57143	32	1.46453	3.125	2.85714	0.278106
molecular function	GO:0003677	DNA binding	2	7.14286	148	6.77346	1.35135	5.71429	0.28188
molecular function	GO:0016887	ATPase activity	1	3.57143	33	1.5103	3.0303	2.85714	0.283201
molecular function	GO:0000287	magnesium ion binding	1	3.57143	38	1.73913	2.63158	2.85714	0.306141
Note: aNumber of up-regulated genes in each term; bNumber of genome genes in each term; cNumber of up-regulated genes in the corresponding GO category; dNumber of genome genes in the corresponding GO category.

## Sheet: Table S5-3
Table S5-3 GO enrichment analysis of up-regulated DEGs in BM-LA14526 mid-term state versus BM-LA14526 VPNC state
GO category	GO accession	GO term	Cluster countsa	Cluster frequencyb (%)	Genome countsc	Genome frequencyd (%)	Cluster counts/ genome counts (%)	Cluster counts/total DEGs (%)	p-value
biological process	GO:0006810	transport	8	13.3333	44	2.85344	18.1818	11.1111	0.000165866
biological process	GO:0006044	N-acetylglucosamine metabolic process	2	3.33333	2	0.129702	100	2.77778	0.00148976
biological process	GO:0006096	glycolysis	3	5	19	1.23217	15.7895	4.16667	0.0296339
biological process	GO:0070588	calcium ion transmembrane transport	1	1.66667	1	0.0648508	100	1.38889	0.0389105
biological process	GO:0006825	copper ion transport	1	1.66667	1	0.0648508	100	1.38889	0.0389105
biological process	GO:0015821	methionine transport	1	1.66667	1	0.0648508	100	1.38889	0.0389105
biological process	GO:0046939	nucleotide phosphorylation	1	1.66667	1	0.0648508	100	1.38889	0.0389105
biological process	GO:0071805	potassium ion transmembrane transport	1	1.66667	1	0.0648508	100	1.38889	0.0389105
biological process	GO:0044209	AMP salvage	1	1.66667	2	0.129702	50	1.38889	0.0748415
biological process	GO:0006420	arginyl-tRNA aminoacylation	1	1.66667	2	0.129702	50	1.38889	0.0748415
biological process	GO:0006662	glycerol ether metabolic process	1	1.66667	2	0.129702	50	1.38889	0.0748415
biological process	GO:0006426	glycyl-tRNA aminoacylation	1	1.66667	2	0.129702	50	1.38889	0.0748415
biological process	GO:0065002	intracellular protein transmembrane transport	1	1.66667	2	0.129702	50	1.38889	0.0748415
biological process	GO:0002098	tRNA wobble uridine modification	1	1.66667	2	0.129702	50	1.38889	0.0748415
biological process	GO:0006950	response to stress	2	3.33333	16	1.03761	12.5	2.77778	0.104201
biological process	GO:0060003	copper ion export	1	1.66667	3	0.194553	33.3333	1.38889	0.107961
biological process	GO:0006261	DNA-dependent DNA replication	1	1.66667	3	0.194553	33.3333	1.38889	0.107961
biological process	GO:0006094	gluconeogenesis	1	1.66667	3	0.194553	33.3333	1.38889	0.107961
biological process	GO:0006098	pentose-phosphate shunt	1	1.66667	3	0.194553	33.3333	1.38889	0.107961
biological process	GO:0006605	protein targeting	1	1.66667	3	0.194553	33.3333	1.38889	0.107961
biological process	GO:0045454	cell redox homeostasis	1	1.66667	4	0.259403	25	1.38889	0.13843
biological process	GO:0006835	dicarboxylic acid transport	1	1.66667	5	0.324254	20	1.38889	0.166399
biological process	GO:0006400	tRNA modification	1	1.66667	5	0.324254	20	1.38889	0.166399
biological process	GO:0006313	transposition, DNA-mediated	2	3.33333	23	1.49157	8.69565	2.77778	0.167408
biological process	GO:0006200	ATP catabolic process	3	5	47	3.04799	6.38298	4.16667	0.168769
biological process	GO:0006281	DNA repair	2	3.33333	25	1.62127	8	2.77778	0.183632
biological process	GO:0008152	metabolic process	3	5	60	3.89105	5	4.16667	0.214429
biological process	GO:0055114	oxidation-reduction process	3	5	91	5.90143	3.2967	4.16667	0.222825
biological process	GO:0016310	phosphorylation	1	1.66667	56	3.63165	1.78571	1.38889	0.24473
biological process	GO:0006412	translation	2	3.33333	56	3.63165	3.57143	2.77778	0.278064
biological process	GO:0009058	biosynthetic process	1	1.66667	11	0.713359	9.09091	1.38889	0.28934
biological process	GO:0006457	protein folding	1	1.66667	11	0.713359	9.09091	1.38889	0.28934
biological process	GO:0006355	regulation of transcription, DNA-dependent	1	1.66667	44	2.85344	2.27273	1.38889	0.311999
biological process	GO:0006184	GTP catabolic process	1	1.66667	17	1.10246	5.88235	1.38889	0.353093
biological process	GO:0055085	transmembrane transport	1	1.66667	35	2.26978	2.85714	1.38889	0.355873
biological process	GO:0015074	DNA integration	1	1.66667	18	1.16732	5.55556	1.38889	0.359399
biological process	GO:0005975	carbohydrate metabolic process	1	1.66667	34	2.20493	2.94118	1.38889	0.359782
biological process	GO:0090305	nucleic acid phosphodiester bond hydrolysis	1	1.66667	30	1.94553	3.33333	1.38889	0.372303
biological process	GO:0006310	DNA recombination	1	1.66667	23	1.49157	4.34783	1.38889	0.37686
biological process	GO:0006260	DNA replication	1	1.66667	25	1.62127	4	1.38889	0.378418
cellular component	GO:0016021	integral to membrane	13	38.2353	161	24.0299	8.07453	18.0556	0.0241524
cellular component	GO:0005886	plasma membrane	8	23.5294	96	14.3284	8.33333	11.1111	0.0565579
cellular component	GO:0005737	cytoplasm	10	29.4118	197	29.403	5.07614	13.8889	0.15268
cellular component	GO:0005840	ribosome	1	2.94118	50	7.46269	2	1.38889	0.193286
cellular component	GO:0016020	membrane	1	2.94118	41	6.1194	2.43902	1.38889	0.258252
cellular component	GO:0030288	outer membrane-bounded periplasmic space	1	2.94118	11	1.64179	9.09091	1.38889	0.33541
molecular function	GO:0005215	transporter activity	9	10.7143	40	1.83066	22.5	12.5	1.09439e-05
molecular function	GO:0004008	copper-exporting ATPase activity	2	2.38095	3	0.1373	66.6667	2.77778	0.00421839
molecular function	GO:0008080	N-acetyltransferase activity	2	2.38095	4	0.183066	50	2.77778	0.00811973
molecular function	GO:0004807	triose-phosphate isomerase activity	1	1.19048	1	0.0457666	100	1.38889	0.0384439
molecular function	GO:0015419	sulfate transmembrane-transporting ATPase activity	1	1.19048	1	0.0457666	100	1.38889	0.0384439
molecular function	GO:0042803	protein homodimerization activity	1	1.19048	1	0.0457666	100	1.38889	0.0384439
molecular function	GO:0015079	potassium ion transmembrane transporter activity	1	1.19048	1	0.0457666	100	1.38889	0.0384439
molecular function	GO:0015426	polar-amino acid-transporting ATPase activity	1	1.19048	1	0.0457666	100	1.38889	0.0384439
molecular function	GO:0004618	phosphoglycerate kinase activity	1	1.19048	1	0.0457666	100	1.38889	0.0384439
molecular function	GO:0004342	glucosamine-6-phosphate deaminase activity	1	1.19048	1	0.0457666	100	1.38889	0.0384439
molecular function	GO:0008817	cob(I)yrinic acid a,c-diamide adenosyltransferase activity	1	1.19048	1	0.0457666	100	1.38889	0.0384439
molecular function	GO:0051087	chaperone binding	1	1.19048	1	0.0457666	100	1.38889	0.0384439
molecular function	GO:0000774	adenyl-nucleotide exchange factor activity	1	1.19048	1	0.0457666	100	1.38889	0.0384439
molecular function	GO:0004017	adenylate kinase activity	1	1.19048	1	0.0457666	100	1.38889	0.0384439
molecular function	GO:0046872	metal ion binding	5	5.95238	64	2.92906	7.8125	6.94444	0.0626381
molecular function	GO:0015035	protein disulfide oxidoreductase activity	1	1.19048	2	0.0915332	50	1.38889	0.0739658
molecular function	GO:0008967	phosphoglycolate phosphatase activity	1	1.19048	2	0.0915332	50	1.38889	0.0739658
molecular function	GO:0015416	organic phosphonate transmembrane-transporting ATPase activity	1	1.19048	2	0.0915332	50	1.38889	0.0739658
molecular function	GO:0004518	nuclease activity	1	1.19048	2	0.0915332	50	1.38889	0.0739658
molecular function	GO:0008900	hydrogen:potassium-exchanging ATPase activity	1	1.19048	2	0.0915332	50	1.38889	0.0739658
molecular function	GO:0004820	glycine-tRNA ligase activity	1	1.19048	2	0.0915332	50	1.38889	0.0739658
molecular function	GO:0009055	electron carrier activity	1	1.19048	2	0.0915332	50	1.38889	0.0739658
molecular function	GO:0005388	calcium-transporting ATPase activity	1	1.19048	2	0.0915332	50	1.38889	0.0739658
molecular function	GO:0004814	arginine-tRNA ligase activity	1	1.19048	2	0.0915332	50	1.38889	0.0739658
molecular function	GO:0003677	DNA binding	3	3.57143	148	6.77346	2.02703	4.16667	0.0993402
molecular function	GO:0003697	single-stranded DNA binding	1	1.19048	3	0.1373	33.3333	1.38889	0.10673
molecular function	GO:0008551	cadmium-exporting ATPase activity	1	1.19048	3	0.1373	33.3333	1.38889	0.10673
molecular function	GO:0008253	5'-nucleotidase activity	1	1.19048	3	0.1373	33.3333	1.38889	0.10673
molecular function	GO:0005524	ATP binding	10	11.9048	234	10.7094	4.2735	13.8889	0.127825
molecular function	GO:0015415	phosphate ion transmembrane-transporting ATPase activity	1	1.19048	4	0.183066	25	1.38889	0.136894
molecular function	GO:0019829	cation-transporting ATPase activity	1	1.19048	4	0.183066	25	1.38889	0.136894
molecular function	GO:0042626	ATPase activity, coupled to transmembrane movement of substances	1	1.19048	4	0.183066	25	1.38889	0.136894
molecular function	GO:0017153	sodium:dicarboxylate symporter activity	1	1.19048	5	0.228833	20	1.38889	0.164605
molecular function	GO:0016773	phosphotransferase activity, alcohol group as acceptor	1	1.19048	5	0.228833	20	1.38889	0.164605
molecular function	GO:0000166	nucleotide binding	2	2.38095	25	1.14416	8	2.77778	0.180867
molecular function	GO:0050661	NADP binding	1	1.19048	6	0.2746	16.6667	1.38889	0.190006
molecular function	GO:0043167	ion binding	1	1.19048	6	0.2746	16.6667	1.38889	0.190006
molecular function	GO:0004619	phosphoglycerate mutase activity	1	1.19048	7	0.320366	14.2857	1.38889	0.21323
molecular function	GO:0051287	NAD binding	1	1.19048	7	0.320366	14.2857	1.38889	0.21323
molecular function	GO:0003676	nucleic acid binding	2	2.38095	32	1.46453	6.25	2.77778	0.227979
molecular function	GO:0016887	ATPase activity	2	2.38095	33	1.5103	6.06061	2.77778	0.233445
molecular function	GO:0016853	isomerase activity	1	1.19048	8	0.366133	12.5	1.38889	0.234405
molecular function	GO:0003684	damaged DNA binding	1	1.19048	10	0.457666	10	1.38889	0.271085
molecular function	GO:0016787	hydrolase activity	2	2.38095	51	2.3341	3.92157	2.77778	0.279342
molecular function	GO:0003735	structural constituent of ribosome	2	2.38095	52	2.37986	3.84615	2.77778	0.279352
molecular function	GO:0016829	lyase activity	1	1.19048	12	0.549199	8.33333	1.38889	0.300942
molecular function	GO:0030246	carbohydrate binding	1	1.19048	12	0.549199	8.33333	1.38889	0.300942
molecular function	GO:0050660	flavin adenine dinucleotide binding	1	1.19048	13	0.594966	7.69231	1.38889	0.313568
molecular function	GO:0003887	DNA-directed DNA polymerase activity	1	1.19048	16	0.732265	6.25	1.38889	0.343337
molecular function	GO:0000287	magnesium ion binding	1	1.19048	38	1.73913	2.63158	1.38889	0.344141
molecular function	GO:0003924	GTPase activity	1	1.19048	17	0.778032	5.88235	1.38889	0.350836
molecular function	GO:0008270	zinc ion binding	1	1.19048	33	1.5103	3.0303	1.38889	0.363878
molecular function	GO:0016301	kinase activity	1	1.19048	27	1.2357	3.7037	1.38889	0.376814
molecular function	GO:0005525	GTP binding	1	1.19048	27	1.2357	3.7037	1.38889	0.376814
Note: aNumber of up-regulated genes in each term; bNumber of genome genes in each term; cNumber of up-regulated genes in the corresponding GO category; dNumber of genome genes in the corresponding GO category.

## Sheet: Table S5-4
Table S5-4 GO enrichment analysis of up-regulated DEGs in BM-LA14527 normal state versus BM-LA14527 mid-term state
GO category	GO accession	GO term	Cluster countsa	Cluster frequencyb (%)	Genome countsc	Genome frequencyd (%)	Cluster counts/ genome counts (%)	Cluster counts/total DEGs (%)	p-value
biological process	GO:0044036	cell wall macromolecule metabolic process	2	1.83486	1	0.0648508	200	1.41844	0
biological process	GO:0008152	metabolic process	18	16.5138	60	3.89105	30	12.766	3.26236e-08
biological process	GO:0007059	chromosome segregation	3	2.75229	5	0.324254	60	2.12766	0.00298415
biological process	GO:0006950	response to stress	5	4.58716	16	1.03761	31.25	3.5461	0.00326266
biological process	GO:0015936	coenzyme A metabolic process	2	1.83486	2	0.129702	100	1.41844	0.00495408
biological process	GO:0009253	peptidoglycan catabolic process	2	1.83486	2	0.129702	100	1.41844	0.00495408
biological process	GO:0006355	regulation of transcription, DNA-dependent	8	7.33945	44	2.85344	18.1818	5.67376	0.00723339
biological process	GO:0035556	intracellular signal transduction	2	1.83486	5	0.324254	40	1.41844	0.0399095
biological process	GO:0031167	rRNA methylation	2	1.83486	5	0.324254	40	1.41844	0.0399095
biological process	GO:0008299	isoprenoid biosynthetic process	2	1.83486	6	0.389105	33.3333	1.41844	0.0556968
biological process	GO:0006281	DNA repair	4	3.66972	25	1.62127	16	2.83688	0.067249
biological process	GO:0006412	translation	1	0.917431	56	3.63165	1.78571	0.70922	0.0675445
biological process	GO:0009308	amine metabolic process	1	0.917431	1	0.0648508	100	0.70922	0.0706874
biological process	GO:0009059	macromolecule biosynthetic process	1	0.917431	1	0.0648508	100	0.70922	0.0706874
biological process	GO:0019594	mannitol metabolic process	1	0.917431	1	0.0648508	100	0.70922	0.0706874
biological process	GO:0051603	proteolysis involved in cellular protein catabolic process	1	0.917431	1	0.0648508	100	0.70922	0.0706874
biological process	GO:0000921	septin ring assembly	1	0.917431	1	0.0648508	100	0.70922	0.0706874
biological process	GO:0009403	toxin biosynthetic process	1	0.917431	1	0.0648508	100	0.70922	0.0706874
biological process	GO:0019073	viral DNA genome packaging	1	0.917431	1	0.0648508	100	0.70922	0.0706874
biological process	GO:0015074	DNA integration	3	2.75229	18	1.16732	16.6667	2.12766	0.0958129
biological process	GO:0006200	ATP catabolic process	1	0.917431	47	3.04799	2.12766	0.70922	0.111532
biological process	GO:0006810	transport	1	0.917431	44	2.85344	2.27273	0.70922	0.130711
biological process	GO:0070588	calcium ion transmembrane transport	1	0.917431	2	0.129702	50	0.70922	0.131467
biological process	GO:0044237	cellular metabolic process	1	0.917431	2	0.129702	50	0.70922	0.131467
biological process	GO:0009294	DNA mediated transformation	1	0.917431	2	0.129702	50	0.70922	0.131467
biological process	GO:0006479	protein methylation	1	0.917431	2	0.129702	50	0.70922	0.131467
biological process	GO:0009306	protein secretion	1	0.917431	2	0.129702	50	0.70922	0.131467
biological process	GO:0009058	biosynthetic process	2	1.83486	11	0.713359	18.1818	1.41844	0.142264
biological process	GO:0000160	phosphorelay signal transduction system	2	1.83486	11	0.713359	18.1818	1.41844	0.142264
biological process	GO:0006310	DNA recombination	3	2.75229	23	1.49157	13.0435	2.12766	0.144942
biological process	GO:0016310	phosphorylation	2	1.83486	56	3.63165	3.57143	1.41844	0.145473
biological process	GO:0055114	oxidation-reduction process	5	4.58716	91	5.90143	5.49451	3.5461	0.152012
biological process	GO:0006508	proteolysis	2	1.83486	52	3.37224	3.84615	1.41844	0.16881
biological process	GO:0006261	DNA-dependent DNA replication	1	0.917431	3	0.194553	33.3333	0.70922	0.18337
biological process	GO:0006817	phosphate ion transport	1	0.917431	3	0.194553	33.3333	0.70922	0.18337
biological process	GO:0006605	protein targeting	1	0.917431	3	0.194553	33.3333	0.70922	0.18337
biological process	GO:0005975	carbohydrate metabolic process	3	2.75229	34	2.20493	8.82353	2.12766	0.2204
biological process	GO:0051301	cell division	3	2.75229	35	2.26978	8.57143	2.12766	0.224117
biological process	GO:0006352	DNA-dependent transcription, initiation	1	0.917431	4	0.259403	25	0.70922	0.227336
biological process	GO:0030001	metal ion transport	1	0.917431	4	0.259403	25	0.70922	0.227336
biological process	GO:0035335	peptidyl-tyrosine dephosphorylation	1	0.917431	4	0.259403	25	0.70922	0.227336
biological process	GO:0035435	phosphate ion transmembrane transport	1	0.917431	4	0.259403	25	0.70922	0.227336
biological process	GO:0006835	dicarboxylic acid transport	1	0.917431	5	0.324254	20	0.70922	0.264216
biological process	GO:0006313	transposition, DNA-mediated	2	1.83486	23	1.49157	8.69565	1.41844	0.273436
biological process	GO:0090305	nucleic acid phosphodiester bond hydrolysis	2	1.83486	30	1.94553	6.66667	1.41844	0.281648
biological process	GO:0006260	DNA replication	1	0.917431	25	1.62127	4	0.70922	0.304791
biological process	GO:0009401	phosphoenolpyruvate-dependent sugar phosphotransferase system	1	0.917431	24	1.55642	4.16667	0.70922	0.315011
biological process	GO:0007049	cell cycle	1	0.917431	20	1.29702	5	0.70922	0.352482
biological process	GO:0032259	methylation	1	0.917431	19	1.23217	5.26316	0.70922	0.360416
biological process	GO:0006457	protein folding	1	0.917431	11	0.713359	9.09091	0.70922	0.375155
biological process	GO:0003333	amino acid transmembrane transport	1	0.917431	12	0.77821	8.33333	0.70922	0.38039
biological process	GO:0006633	fatty acid biosynthetic process	1	0.917431	12	0.77821	8.33333	0.70922	0.38039
cellular component	GO:0005622	intracellular	4	9.7561	18	2.68657	22.2222	2.83688	0.0165936
cellular component	GO:0005940	septin ring	1	2.43902	1	0.149254	100	0.70922	0.061194
cellular component	GO:0005839	proteasome core complex	1	2.43902	1	0.149254	100	0.70922	0.061194
cellular component	GO:0005737	cytoplasm	10	24.3902	197	29.403	5.07614	7.0922	0.112521
cellular component	GO:0016021	integral to membrane	10	24.3902	161	24.0299	6.21118	7.0922	0.148213
cellular component	GO:0009376	HslUV protease complex	1	2.43902	3	0.447761	33.3333	0.70922	0.16227
cellular component	GO:0005886	plasma membrane	6	14.6341	96	14.3284	6.25	4.25532	0.179157
cellular component	GO:0030430	host cell cytoplasm	1	2.43902	4	0.597015	25	0.70922	0.203385
cellular component	GO:0005840	ribosome	2	4.87805	50	7.46269	4	1.41844	0.223675
cellular component	GO:0016020	membrane	3	7.31707	41	6.1194	7.31707	2.12766	0.229383
cellular component	GO:0019028	viral capsid	1	2.43902	5	0.746269	20	0.70922	0.238962
cellular component	GO:0030288	outer membrane-bounded periplasmic space	1	2.43902	11	1.64179	9.09091	0.70922	0.361802
molecular function	GO:0008484	sulfuric ester hydrolase activity	4	2.94118	5	0.228833	80	2.83688	5.669e-05
molecular function	GO:0050662	coenzyme binding	3	2.20588	5	0.228833	60	2.12766	0.00183113
molecular function	GO:0004420	hydroxymethylglutaryl-CoA reductase (NADPH) activity	2	1.47059	2	0.0915332	100	1.41844	0.00351796
molecular function	GO:0004421	hydroxymethylglutaryl-CoA synthase activity	2	1.47059	2	0.0915332	100	1.41844	0.00351796
molecular function	GO:0008967	phosphoglycolate phosphatase activity	2	1.47059	2	0.0915332	100	1.41844	0.00351796
molecular function	GO:0008649	rRNA methyltransferase activity	2	1.47059	2	0.0915332	100	1.41844	0.00351796
molecular function	GO:0005524	ATP binding	6	4.41176	234	10.7094	2.5641	4.25532	0.00624913
molecular function	GO:0008080	N-acetyltransferase activity	2	1.47059	4	0.183066	50	1.41844	0.0187021
molecular function	GO:0000156	phosphorelay response regulator activity	2	1.47059	5	0.228833	40	1.41844	0.0293391
molecular function	GO:0016773	phosphotransferase activity, alcohol group as acceptor	2	1.47059	5	0.228833	40	1.41844	0.0293391
molecular function	GO:0003700	sequence-specific DNA binding transcription factor activity	4	2.94118	26	1.18993	15.3846	2.83688	0.0481717
molecular function	GO:0016787	hydrolase activity	6	4.41176	51	2.3341	11.7647	4.25532	0.0499214
molecular function	GO:0008662	1-phosphofructokinase activity	1	0.735294	1	0.0457666	100	0.70922	0.0595186
molecular function	GO:0000774	adenyl-nucleotide exchange factor activity	1	0.735294	1	0.0457666	100	0.70922	0.0595186
molecular function	GO:0008784	alanine racemase activity	1	0.735294	1	0.0457666	100	0.70922	0.0595186
molecular function	GO:0004040	amidase activity	1	0.735294	1	0.0457666	100	0.70922	0.0595186
molecular function	GO:0004190	aspartic-type endopeptidase activity	1	0.735294	1	0.0457666	100	0.70922	0.0595186
molecular function	GO:0003834	beta-carotene 15,15'-monooxygenase activity	1	0.735294	1	0.0457666	100	0.70922	0.0595186
molecular function	GO:0051087	chaperone binding	1	0.735294	1	0.0457666	100	0.70922	0.0595186
molecular function	GO:0048037	cofactor binding	1	0.735294	1	0.0457666	100	0.70922	0.0595186
molecular function	GO:0004322	ferroxidase activity	1	0.735294	1	0.0457666	100	0.70922	0.0595186
molecular function	GO:0008897	holo-[acyl-carrier-protein] synthase activity	1	0.735294	1	0.0457666	100	0.70922	0.0595186
molecular function	GO:0042282	hydroxymethylglutaryl-CoA reductase activity	1	0.735294	1	0.0457666	100	0.70922	0.0595186
molecular function	GO:0003796	lysozyme activity	1	0.735294	1	0.0457666	100	0.70922	0.0595186
molecular function	GO:0008926	mannitol-1-phosphate 5-dehydrogenase activity	1	0.735294	1	0.0457666	100	0.70922	0.0595186
molecular function	GO:0033925	mannosyl-glycoprotein endo-beta-N-acetylglucosaminidase activity	1	0.735294	1	0.0457666	100	0.70922	0.0595186
molecular function	GO:0004615	phosphomannomutase activity	1	0.735294	1	0.0457666	100	0.70922	0.0595186
molecular function	GO:0004631	phosphomevalonate kinase activity	1	0.735294	1	0.0457666	100	0.70922	0.0595186
molecular function	GO:0042803	protein homodimerization activity	1	0.735294	1	0.0457666	100	0.70922	0.0595186
molecular function	GO:0008984	protein-glutamate methylesterase activity	1	0.735294	1	0.0457666	100	0.70922	0.0595186
molecular function	GO:0048038	quinone binding	1	0.735294	1	0.0457666	100	0.70922	0.0595186
molecular function	GO:0004298	threonine-type endopeptidase activity	1	0.735294	1	0.0457666	100	0.70922	0.0595186
molecular function	GO:0046914	transition metal ion binding	1	0.735294	1	0.0457666	100	0.70922	0.0595186
molecular function	GO:0016429	tRNA (adenine-N1-)-methyltransferase activity	1	0.735294	1	0.0457666	100	0.70922	0.0595186
molecular function	GO:0003677	DNA binding	12	8.82353	148	6.77346	8.10811	8.51064	0.0686163
molecular function	GO:0016740	transferase activity	4	2.94118	31	1.41876	12.9032	2.83688	0.0750094
molecular function	GO:0003676	nucleic acid binding	4	2.94118	32	1.46453	12.5	2.83688	0.0807047
molecular function	GO:0004803	transposase activity	3	2.20588	21	0.961098	14.2857	2.12766	0.0927904
molecular function	GO:0008026	ATP-dependent helicase activity	2	1.47059	10	0.457666	20	1.41844	0.0975021
molecular function	GO:0005388	calcium-transporting ATPase activity	1	0.735294	2	0.0915332	50	0.70922	0.112001
molecular function	GO:0005507	copper ion binding	1	0.735294	2	0.0915332	50	0.70922	0.112001
molecular function	GO:0008900	hydrogen:potassium-exchanging ATPase activity	1	0.735294	2	0.0915332	50	0.70922	0.112001
molecular function	GO:0008745	N-acetylmuramoyl-L-alanine amidase activity	1	0.735294	2	0.0915332	50	0.70922	0.112001
molecular function	GO:0004518	nuclease activity	1	0.735294	2	0.0915332	50	0.70922	0.112001
molecular function	GO:0042586	peptide deformylase activity	1	0.735294	2	0.0915332	50	0.70922	0.112001
molecular function	GO:0004614	phosphoglucomutase activity	1	0.735294	2	0.0915332	50	0.70922	0.112001
molecular function	GO:0008966	phosphoglucosamine mutase activity	1	0.735294	2	0.0915332	50	0.70922	0.112001
molecular function	GO:0015450	P-P-bond-hydrolysis-driven protein transmembrane transporter activity	1	0.735294	2	0.0915332	50	0.70922	0.112001
molecular function	GO:0008276	protein methyltransferase activity	1	0.735294	2	0.0915332	50	0.70922	0.112001
molecular function	GO:0003824	catalytic activity	2	1.47059	14	0.640732	14.2857	1.41844	0.154637
molecular function	GO:0008253	5'-nucleotidase activity	1	0.735294	3	0.1373	33.3333	0.70922	0.158067
molecular function	GO:0003985	acetyl-CoA C-acetyltransferase activity	1	0.735294	3	0.1373	33.3333	0.70922	0.158067
molecular function	GO:0004553	hydrolase activity, hydrolyzing O-glycosyl compounds	1	0.735294	3	0.1373	33.3333	0.70922	0.158067
molecular function	GO:0005506	iron ion binding	1	0.735294	3	0.1373	33.3333	0.70922	0.158067
molecular function	GO:0004497	monooxygenase activity	1	0.735294	3	0.1373	33.3333	0.70922	0.158067
molecular function	GO:0016616	oxidoreductase activity, acting on the CH-OH group of donors, NAD or NADP as acceptor	1	0.735294	3	0.1373	33.3333	0.70922	0.158067
molecular function	GO:0008236	serine-type peptidase activity	1	0.735294	3	0.1373	33.3333	0.70922	0.158067
molecular function	GO:0003887	DNA-directed DNA polymerase activity	2	1.47059	16	0.732265	12.5	1.41844	0.180557
molecular function	GO:0016874	ligase activity	1	0.735294	4	0.183066	25	0.70922	0.198289
molecular function	GO:0015415	phosphate ion transmembrane-transporting ATPase activity	1	0.735294	4	0.183066	25	0.70922	0.198289
molecular function	GO:0004725	protein tyrosine phosphatase activity	1	0.735294	4	0.183066	25	0.70922	0.198289
molecular function	GO:0016987	sigma factor activity	1	0.735294	4	0.183066	25	0.70922	0.198289
molecular function	GO:0046872	metal ion binding	4	2.94118	64	2.92906	6.25	2.83688	0.203725
molecular function	GO:0000287	magnesium ion binding	3	2.20588	38	1.73913	7.89474	2.12766	0.209494
molecular function	GO:0017153	sodium:dicarboxylate symporter activity	1	0.735294	5	0.228833	20	0.70922	0.233191
molecular function	GO:0016746	transferase activity, transferring acyl groups	1	0.735294	5	0.228833	20	0.70922	0.233191
molecular function	GO:0005315	inorganic phosphate transmembrane transporter activity	1	0.735294	6	0.2746	16.6667	0.70922	0.263261
molecular function	GO:0003723	RNA binding	2	1.47059	38	1.73913	5.26316	1.41844	0.275417
molecular function	GO:0003841	1-acylglycerol-3-phosphate O-acyltransferase activity	1	0.735294	7	0.320366	14.2857	0.70922	0.288944
molecular function	GO:0004619	phosphoglycerate mutase activity	1	0.735294	7	0.320366	14.2857	0.70922	0.288944
molecular function	GO:0004527	exonuclease activity	1	0.735294	8	0.366133	12.5	0.70922	0.310652
molecular function	GO:0016798	hydrolase activity, acting on glycosyl bonds	1	0.735294	8	0.366133	12.5	0.70922	0.310652
molecular function	GO:0030170	pyridoxal phosphate binding	1	0.735294	8	0.366133	12.5	0.70922	0.310652
molecular function	GO:0016301	kinase activity	1	0.735294	27	1.2357	3.7037	0.70922	0.326703
molecular function	GO:0000166	nucleotide binding	1	0.735294	25	1.14416	4	0.70922	0.342168
molecular function	GO:0003684	damaged DNA binding	1	0.735294	10	0.457666	10	0.70922	0.343625
molecular function	GO:0043565	sequence-specific DNA binding	1	0.735294	10	0.457666	10	0.70922	0.343625
molecular function	GO:0008982	protein-N(PI)-phosphohistidine-sugar phosphotransferase activity	1	0.735294	22	1.00686	4.54545	0.70922	0.362158
molecular function	GO:0015171	amino acid transmembrane transporter activity	1	0.735294	12	0.549199	8.33333	0.70922	0.364853
molecular function	GO:0030246	carbohydrate binding	1	0.735294	12	0.549199	8.33333	0.70922	0.364853
molecular function	GO:0004386	helicase activity	1	0.735294	14	0.640732	7.14286	0.70922	0.376591
molecular function	GO:0004519	endonuclease activity	1	0.735294	18	0.823799	5.55556	0.70922	0.378859
molecular function	GO:0005351	sugar:hydrogen symporter activity	1	0.735294	16	0.732265	6.25	0.70922	0.380731
Note: aNumber of up-regulated genes in each term; bNumber of genome genes in each term; cNumber of up-regulated genes in the corresponding GO category; dNumber of genome genes in the corresponding GO category.

## Sheet: Table S5-5
Table S5-5 GO enrichment analysis of up-regulated DEGs in BM-LA14527 normal state versus BM-LA14527 VPNC state
GO category	GO accession	GO term	Cluster countsa	Cluster frequencyb (%)	Genome countsc	Genome frequencyd (%)	Cluster counts/ genome counts (%)	Cluster counts/total DEGs (%)	p-value
biological process	GO:0055114	oxidation-reduction process	17	12.2302	91	5.90143	18.6813	9.28962	0.00138321
biological process	GO:0006400	tRNA modification	3	2.15827	5	0.324254	60	1.63934	0.00596784
biological process	GO:0006464	cellular protein modification process	2	1.43885	2	0.129702	100	1.0929	0.00807248
biological process	GO:0015936	coenzyme A metabolic process	2	1.43885	2	0.129702	100	1.0929	0.00807248
biological process	GO:0015969	guanosine tetraphosphate metabolic process	2	1.43885	2	0.129702	100	1.0929	0.00807248
biological process	GO:0008152	metabolic process	11	7.91367	60	3.89105	18.3333	6.01093	0.00975554
biological process	GO:0006200	ATP catabolic process	8	5.7554	47	3.04799	17.0213	4.37158	0.0334138
biological process	GO:0035335	peptidyl-tyrosine dephosphorylation	2	1.43885	4	0.259403	50	1.0929	0.040198
biological process	GO:0006184	GTP catabolic process	4	2.8777	17	1.10246	23.5294	2.18579	0.0455271
biological process	GO:0006355	regulation of transcription, DNA-dependent	7	5.03597	44	2.85344	15.9091	3.82514	0.0555013
biological process	GO:0000160	phosphorelay signal transduction system	3	2.15827	11	0.713359	27.2727	1.63934	0.0564254
biological process	GO:0035556	intracellular signal transduction	2	1.43885	5	0.324254	40	1.0929	0.0610288
biological process	GO:0008299	isoprenoid biosynthetic process	2	1.43885	6	0.389105	33.3333	1.0929	0.0833836
biological process	GO:0009308	amine metabolic process	1	0.719424	1	0.0648508	100	0.546448	0.0901427
biological process	GO:0019835	cytolysis	1	0.719424	1	0.0648508	100	0.546448	0.0901427
biological process	GO:0019478	D-amino acid catabolic process	1	0.719424	1	0.0648508	100	0.546448	0.0901427
biological process	GO:0019264	glycine biosynthetic process from serine	1	0.719424	1	0.0648508	100	0.546448	0.0901427
biological process	GO:0009059	macromolecule biosynthetic process	1	0.719424	1	0.0648508	100	0.546448	0.0901427
biological process	GO:0019594	mannitol metabolic process	1	0.719424	1	0.0648508	100	0.546448	0.0901427
biological process	GO:0046496	nicotinamide nucleotide metabolic process	1	0.719424	1	0.0648508	100	0.546448	0.0901427
biological process	GO:0051603	proteolysis involved in cellular protein catabolic process	1	0.719424	1	0.0648508	100	0.546448	0.0901427
biological process	GO:0042823	pyridoxal phosphate biosynthetic process	1	0.719424	1	0.0648508	100	0.546448	0.0901427
biological process	GO:0032218	riboflavin transport	1	0.719424	1	0.0648508	100	0.546448	0.0901427
biological process	GO:0000921	septin ring assembly	1	0.719424	1	0.0648508	100	0.546448	0.0901427
biological process	GO:0009403	toxin biosynthetic process	1	0.719424	1	0.0648508	100	0.546448	0.0901427
biological process	GO:0051301	cell division	1	0.719424	35	2.26978	2.85714	0.546448	0.125279
biological process	GO:0006508	proteolysis	6	4.31655	52	3.37224	11.5385	3.27869	0.143678
biological process	GO:0016998	cell wall macromolecule catabolic process	1	0.719424	2	0.129702	50	0.546448	0.16414
biological process	GO:0044267	cellular protein metabolic process	1	0.719424	2	0.129702	50	0.546448	0.16414
biological process	GO:0009294	DNA mediated transformation	1	0.719424	2	0.129702	50	0.546448	0.16414
biological process	GO:0006259	DNA metabolic process	1	0.719424	2	0.129702	50	0.546448	0.16414
biological process	GO:0006012	galactose metabolic process	1	0.719424	2	0.129702	50	0.546448	0.16414
biological process	GO:0006662	glycerol ether metabolic process	1	0.719424	2	0.129702	50	0.546448	0.16414
biological process	GO:0006479	protein methylation	1	0.719424	2	0.129702	50	0.546448	0.16414
biological process	GO:0006614	SRP-dependent cotranslational protein targeting to membrane	1	0.719424	2	0.129702	50	0.546448	0.16414
biological process	GO:0002098	tRNA wobble uridine modification	1	0.719424	2	0.129702	50	0.546448	0.16414
biological process	GO:0009432	SOS response	2	1.43885	10	0.648508	20	1.0929	0.172084
biological process	GO:0090305	nucleic acid phosphodiester bond hydrolysis	1	0.719424	30	1.94553	3.33333	0.546448	0.173398
biological process	GO:0016310	phosphorylation	4	2.8777	56	3.63165	7.14286	2.18579	0.180257
biological process	GO:0006310	DNA recombination	3	2.15827	23	1.49157	13.0435	1.63934	0.197498
biological process	GO:0006810	transport	3	2.15827	44	2.85344	6.81818	1.63934	0.203215
biological process	GO:0055085	transmembrane transport	2	1.43885	35	2.26978	5.71429	1.0929	0.214529
biological process	GO:0008652	cellular amino acid biosynthetic process	1	0.719424	3	0.194553	33.3333	0.546448	0.224148
biological process	GO:0006071	glycerol metabolic process	1	0.719424	3	0.194553	33.3333	0.546448	0.224148
biological process	GO:0006629	lipid metabolic process	1	0.719424	3	0.194553	33.3333	0.546448	0.224148
biological process	GO:0006817	phosphate ion transport	1	0.719424	3	0.194553	33.3333	0.546448	0.224148
biological process	GO:0035999	tetrahydrofolate interconversion	1	0.719424	3	0.194553	33.3333	0.546448	0.224148
biological process	GO:0006260	DNA replication	1	0.719424	25	1.62127	4	0.546448	0.232947
biological process	GO:0005975	carbohydrate metabolic process	3	2.15827	34	2.20493	8.82353	1.63934	0.236968
biological process	GO:0006313	transposition, DNA-mediated	1	0.719424	23	1.49157	4.34783	0.546448	0.2593
biological process	GO:0045454	cell redox homeostasis	1	0.719424	4	0.259403	25	0.546448	0.272065
biological process	GO:0006352	DNA-dependent transcription, initiation	1	0.719424	4	0.259403	25	0.546448	0.272065
biological process	GO:0009228	thiamine biosynthetic process	1	0.719424	4	0.259403	25	0.546448	0.272065
biological process	GO:0006281	DNA repair	2	1.43885	25	1.62127	8	1.0929	0.279537
biological process	GO:0032259	methylation	2	1.43885	19	1.23217	10.5263	1.0929	0.280775
biological process	GO:0009401	phosphoenolpyruvate-dependent sugar phosphotransferase system	2	1.43885	24	1.55642	8.33333	1.0929	0.282686
biological process	GO:0000724	double-strand break repair via homologous recombination	1	0.719424	5	0.324254	20	0.546448	0.309567
biological process	GO:0006096	glycolysis	1	0.719424	19	1.23217	5.26316	0.546448	0.313328
biological process	GO:0015074	DNA integration	1	0.719424	18	1.16732	5.55556	0.546448	0.326392
biological process	GO:0045892	negative regulation of transcription, DNA-dependent	1	0.719424	6	0.389105	16.6667	0.546448	0.338126
biological process	GO:0023014	signal transduction by phosphorylation	1	0.719424	6	0.389105	16.6667	0.546448	0.338126
biological process	GO:0006950	response to stress	1	0.719424	16	1.03761	6.25	0.546448	0.350708
biological process	GO:0006812	cation transport	1	0.719424	7	0.453956	14.2857	0.546448	0.359039
biological process	GO:0046677	response to antibiotic	1	0.719424	7	0.453956	14.2857	0.546448	0.359039
biological process	GO:0006633	fatty acid biosynthetic process	1	0.719424	12	0.77821	8.33333	0.546448	0.384048
biological process	GO:0009058	biosynthetic process	1	0.719424	11	0.713359	9.09091	0.546448	0.386919
cellular component	GO:0016020	membrane	7	15.2174	41	6.1194	17.0732	3.82514	0.0124443
cellular component	GO:0005839	proteasome core complex	1	2.17391	1	0.149254	100	0.546448	0.0686567
cellular component	GO:0005940	septin ring	1	2.17391	1	0.149254	100	0.546448	0.0686567
cellular component	GO:0005786	signal recognition particle, endoplasmic reticulum targeting	1	2.17391	1	0.149254	100	0.546448	0.0686567
cellular component	GO:0005840	ribosome	1	2.17391	50	7.46269	2	0.546448	0.099047
cellular component	GO:0005737	cytoplasm	12	26.087	197	29.403	6.09137	6.55738	0.120224
cellular component	GO:0016021	integral to membrane	12	26.087	161	24.0299	7.45342	6.55738	0.130497
cellular component	GO:0005886	plasma membrane	5	10.8696	96	14.3284	5.20833	2.73224	0.147694
cellular component	GO:0009986	cell surface	1	2.17391	3	0.447761	33.3333	0.546448	0.179174
cellular component	GO:0000015	phosphopyruvate hydratase complex	1	2.17391	3	0.447761	33.3333	0.546448	0.179174
cellular component	GO:0009360	DNA polymerase III complex	1	2.17391	4	0.597015	25	0.546448	0.222781
cellular component	GO:0005576	extracellular region	1	2.17391	4	0.597015	25	0.546448	0.222781
cellular component	GO:0005622	intracellular	2	4.34783	18	2.68657	11.1111	1.0929	0.234477
molecular function	GO:0010181	FMN binding	5	2.6738	14	0.640732	35.7143	2.73224	0.00398645
molecular function	GO:0050662	coenzyme binding	3	1.60428	5	0.228833	60	1.63934	0.00517883
molecular function	GO:0008728	GTP diphosphokinase activity	2	1.06952	2	0.0915332	100	1.0929	0.00728871
molecular function	GO:0004420	hydroxymethylglutaryl-CoA reductase (NADPH) activity	2	1.06952	2	0.0915332	100	1.0929	0.00728871
molecular function	GO:0004421	hydroxymethylglutaryl-CoA synthase activity	2	1.06952	2	0.0915332	100	1.0929	0.00728871
molecular function	GO:0033743	peptide-methionine (R)-S-oxide reductase activity	2	1.06952	2	0.0915332	100	1.0929	0.00728871
molecular function	GO:0008113	peptide-methionine (S)-S-oxide reductase activity	2	1.06952	2	0.0915332	100	1.0929	0.00728871
molecular function	GO:0009013	succinate-semialdehyde dehydrogenase [NAD(P)+] activity	2	1.06952	2	0.0915332	100	1.0929	0.00728871
molecular function	GO:0016805	dipeptidase activity	3	1.60428	6	0.2746	50	1.63934	0.00948343
molecular function	GO:0000104	succinate dehydrogenase activity	3	1.60428	6	0.2746	50	1.63934	0.00948343
molecular function	GO:0016491	oxidoreductase activity	4	2.13904	15	0.686499	26.6667	2.18579	0.0270518
molecular function	GO:0004725	protein tyrosine phosphatase activity	2	1.06952	4	0.183066	50	1.0929	0.0366325
molecular function	GO:0008559	xenobiotic-transporting ATPase activity	2	1.06952	4	0.183066	50	1.0929	0.0366325
molecular function	GO:0016887	ATPase activity	6	3.20856	33	1.5103	18.1818	3.27869	0.0383048
molecular function	GO:0003924	GTPase activity	4	2.13904	17	0.778032	23.5294	2.18579	0.0395456
molecular function	GO:0003700	sequence-specific DNA binding transcription factor activity	5	2.6738	26	1.18993	19.2308	2.73224	0.0456776
molecular function	GO:0000156	phosphorelay response regulator activity	2	1.06952	5	0.228833	40	1.0929	0.0558754
molecular function	GO:0004003	ATP-dependent DNA helicase activity	2	1.06952	6	0.2746	33.3333	1.0929	0.0767005
molecular function	GO:0009378	four-way junction helicase activity	2	1.06952	6	0.2746	33.3333	1.0929	0.0767005
molecular function	GO:0017111	nucleoside-triphosphatase activity	3	1.60428	14	0.640732	21.4286	1.63934	0.0851151
molecular function	GO:0008312	7S RNA binding	1	0.534759	1	0.0457666	100	0.546448	0.0855835
molecular function	GO:0003985	acetyl-CoA C-acetyltransferase activity	1	0.534759	1	0.0457666	100	0.546448	0.0855835
molecular function	GO:0004045	aminoacyl-tRNA hydrolase activity	1	0.534759	1	0.0457666	100	0.546448	0.0855835
molecular function	GO:0008794	arsenate reductase (glutaredoxin) activity	1	0.534759	1	0.0457666	100	0.546448	0.0855835
molecular function	GO:0001512	dihydronicotinamide riboside quinone reductase activity	1	0.534759	1	0.0457666	100	0.546448	0.0855835
molecular function	GO:0004339	glucan 1,4-alpha-glucosidase activity	1	0.534759	1	0.0457666	100	0.546448	0.0855835
molecular function	GO:0004372	glycine hydroxymethyltransferase activity	1	0.534759	1	0.0457666	100	0.546448	0.0855835
molecular function	GO:0008897	holo-[acyl-carrier-protein] synthase activity	1	0.534759	1	0.0457666	100	0.546448	0.0855835
molecular function	GO:0042282	hydroxymethylglutaryl-CoA reductase activity	1	0.534759	1	0.0457666	100	0.546448	0.0855835
molecular function	GO:0032450	maltose alpha-glucosidase activity	1	0.534759	1	0.0457666	100	0.546448	0.0855835
molecular function	GO:0008926	mannitol-1-phosphate 5-dehydrogenase activity	1	0.534759	1	0.0457666	100	0.546448	0.0855835
molecular function	GO:0003955	NAD(P)H dehydrogenase (quinone) activity	1	0.534759	1	0.0457666	100	0.546448	0.0855835
molecular function	GO:0008972	phosphomethylpyrimidine kinase activity	1	0.534759	1	0.0457666	100	0.546448	0.0855835
molecular function	GO:0004733	pyridoxamine-phosphate oxidase activity	1	0.534759	1	0.0457666	100	0.546448	0.0855835
molecular function	GO:0048038	quinone binding	1	0.534759	1	0.0457666	100	0.546448	0.0855835
molecular function	GO:0032217	riboflavin transporter activity	1	0.534759	1	0.0457666	100	0.546448	0.0855835
molecular function	GO:0004298	threonine-type endopeptidase activity	1	0.534759	1	0.0457666	100	0.546448	0.0855835
molecular function	GO:0008108	UDP-glucose:hexose-1-phosphate uridylyltransferase activity	1	0.534759	1	0.0457666	100	0.546448	0.0855835
molecular function	GO:0017103	UTP:galactose-1-phosphate uridylyltransferase activity	1	0.534759	1	0.0457666	100	0.546448	0.0855835
molecular function	GO:0005524	ATP binding	18	9.62567	234	10.7094	7.69231	9.83607	0.0901046
molecular function	GO:0003841	1-acylglycerol-3-phosphate O-acyltransferase activity	2	1.06952	7	0.320366	28.5714	1.0929	0.0982639
molecular function	GO:0003677	DNA binding	14	7.48663	148	6.77346	9.45946	7.65027	0.10685
molecular function	GO:0005525	GTP binding	4	2.13904	27	1.2357	14.8148	2.18579	0.120497
molecular function	GO:0005507	copper ion binding	1	0.534759	2	0.0915332	50	0.546448	0.15659
molecular function	GO:0009055	electron carrier activity	1	0.534759	2	0.0915332	50	0.546448	0.15659
molecular function	GO:0004324	ferredoxin-NADP+ reductase activity	1	0.534759	2	0.0915332	50	0.546448	0.15659
molecular function	GO:0008889	glycerophosphodiester phosphodiesterase activity	1	0.534759	2	0.0915332	50	0.546448	0.15659
molecular function	GO:0008745	N-acetylmuramoyl-L-alanine amidase activity	1	0.534759	2	0.0915332	50	0.546448	0.15659
molecular function	GO:0004574	oligo-1,6-glucosidase activity	1	0.534759	2	0.0915332	50	0.546448	0.15659
molecular function	GO:0015035	protein disulfide oxidoreductase activity	1	0.534759	2	0.0915332	50	0.546448	0.15659
molecular function	GO:0008276	protein methyltransferase activity	1	0.534759	2	0.0915332	50	0.546448	0.15659
molecular function	GO:0004523	ribonuclease H activity	1	0.534759	2	0.0915332	50	0.546448	0.15659
molecular function	GO:0008177	succinate dehydrogenase (ubiquinone) activity	1	0.534759	2	0.0915332	50	0.546448	0.15659
molecular function	GO:0016783	sulfurtransferase activity	1	0.534759	2	0.0915332	50	0.546448	0.15659
molecular function	GO:0046872	metal ion binding	4	2.13904	64	2.92906	6.25	2.18579	0.159677
molecular function	GO:0008270	zinc ion binding	1	0.534759	33	1.5103	3.0303	0.546448	0.160177
molecular function	GO:0043565	sequence-specific DNA binding	2	1.06952	10	0.457666	20	1.0929	0.161317
molecular function	GO:0003676	nucleic acid binding	1	0.534759	32	1.46453	3.125	0.546448	0.17001
molecular function	GO:0016787	hydrolase activity	5	2.6738	51	2.3341	9.80392	2.73224	0.178137
molecular function	GO:0016740	transferase activity	1	0.534759	31	1.41876	3.22581	0.546448	0.180264
molecular function	GO:0005215	transporter activity	2	1.06952	40	1.83066	5	1.0929	0.190645
molecular function	GO:0004177	aminopeptidase activity	2	1.06952	12	0.549199	16.6667	1.0929	0.198053
molecular function	GO:0030246	carbohydrate binding	2	1.06952	12	0.549199	16.6667	1.0929	0.198053
molecular function	GO:0008168	methyltransferase activity	2	1.06952	12	0.549199	16.6667	1.0929	0.198053
molecular function	GO:0000166	nucleotide binding	3	1.60428	25	1.14416	12	1.63934	0.202549
molecular function	GO:0000287	magnesium ion binding	2	1.06952	38	1.73913	5.26316	1.0929	0.205764
molecular function	GO:0008409	3'-5' exonuclease activity	2	1.06952	13	0.594966	15.3846	1.0929	0.214135
molecular function	GO:0050660	flavin adenine dinucleotide binding	2	1.06952	13	0.594966	15.3846	1.0929	0.214135
molecular function	GO:0008800	beta-lactamase activity	1	0.534759	3	0.1373	33.3333	0.546448	0.214871
molecular function	GO:0004197	cysteine-type endopeptidase activity	1	0.534759	3	0.1373	33.3333	0.546448	0.214871
molecular function	GO:0016616	oxidoreductase activity, acting on the CH-OH group of donors, NAD or NADP as acceptor	1	0.534759	3	0.1373	33.3333	0.546448	0.214871
molecular function	GO:0004634	phosphopyruvate hydratase activity	1	0.534759	3	0.1373	33.3333	0.546448	0.214871
molecular function	GO:0016301	kinase activity	3	1.60428	27	1.2357	11.1111	1.63934	0.215563
molecular function	GO:0003824	catalytic activity	2	1.06952	14	0.640732	14.2857	1.0929	0.228545
molecular function	GO:0004386	helicase activity	2	1.06952	14	0.640732	14.2857	1.0929	0.228545
molecular function	GO:0043169	cation binding	1	0.534759	4	0.183066	25	0.546448	0.262074
molecular function	GO:0019829	cation-transporting ATPase activity	1	0.534759	4	0.183066	25	0.546448	0.262074
molecular function	GO:0008080	N-acetyltransferase activity	1	0.534759	4	0.183066	25	0.546448	0.262074
molecular function	GO:0016987	sigma factor activity	1	0.534759	4	0.183066	25	0.546448	0.262074
molecular function	GO:0008982	protein-N(PI)-phosphohistidine-sugar phosphotransferase activity	2	1.06952	22	1.00686	9.09091	1.0929	0.284168
molecular function	GO:0003690	double-stranded DNA binding	1	0.534759	5	0.228833	20	0.546448	0.299654
molecular function	GO:0016788	hydrolase activity, acting on ester bonds	1	0.534759	5	0.228833	20	0.546448	0.299654
molecular function	GO:0004803	transposase activity	1	0.534759	21	0.961098	4.7619	0.546448	0.300557
molecular function	GO:0000049	tRNA binding	1	0.534759	20	0.915332	5	0.546448	0.313148
molecular function	GO:0050661	NADP binding	1	0.534759	6	0.2746	16.6667	0.546448	0.328905
molecular function	GO:0000155	phosphorelay sensor kinase activity	1	0.534759	6	0.2746	16.6667	0.546448	0.328905
molecular function	GO:0004222	metalloendopeptidase activity	1	0.534759	7	0.320366	14.2857	0.546448	0.350968
molecular function	GO:0003887	DNA-directed DNA polymerase activity	1	0.534759	16	0.732265	6.25	0.546448	0.358674
molecular function	GO:0016798	hydrolase activity, acting on glycosyl bonds	1	0.534759	8	0.366133	12.5	0.546448	0.366852
molecular function	GO:0016853	isomerase activity	1	0.534759	8	0.366133	12.5	0.546448	0.366852
molecular function	GO:0030170	pyridoxal phosphate binding	1	0.534759	8	0.366133	12.5	0.546448	0.366852
molecular function	GO:0008233	peptidase activity	1	0.534759	15	0.686499	6.66667	0.546448	0.367781
molecular function	GO:0016829	lyase activity	1	0.534759	12	0.549199	8.33333	0.546448	0.384876
Note: aNumber of up-regulated genes in each term; bNumber of genome genes in each term; cNumber of up-regulated genes in the corresponding GO category; dNumber of genome genes in the corresponding GO category.

## Sheet: Table S5-6
Table S5-6 GO enrichment analysis of up-regulated DEGs in BM-LA14527 mid-term state versus BM-LA14527 VPNC state
GO category	GO accession	GO term	Cluster countsa	Cluster frequencyb (%)	Genome countsc	Genome frequencyd (%)	Cluster counts/ genome counts (%)	Cluster counts/total DEGs (%)	p-value
biological process	GO:0055114	oxidation-reduction process	18	13.4328	91	5.90143	19.7802	8.73786	0.000336687
biological process	GO:0015969	guanosine tetraphosphate metabolic process	2	1.49254	2	0.129702	100	0.970874	0.00750014
biological process	GO:0005975	carbohydrate metabolic process	7	5.22388	34	2.20493	20.5882	3.39806	0.0165542
biological process	GO:0008152	metabolic process	10	7.46269	60	3.89105	16.6667	4.85437	0.0184811
biological process	GO:0045454	cell redox homeostasis	2	1.49254	4	0.259403	50	0.970874	0.0376147
biological process	GO:0035335	peptidyl-tyrosine dephosphorylation	2	1.49254	4	0.259403	50	0.970874	0.0376147
biological process	GO:0006541	glutamine metabolic process	2	1.49254	5	0.324254	40	0.970874	0.0573107
biological process	GO:0006400	tRNA modification	2	1.49254	5	0.324254	40	0.970874	0.0573107
biological process	GO:0006200	ATP catabolic process	7	5.22388	47	3.04799	14.8936	3.39806	0.061372
biological process	GO:0006085	acetyl-CoA biosynthetic process	1	0.746269	1	0.0648508	100	0.485437	0.0869001
biological process	GO:0016051	carbohydrate biosynthetic process	1	0.746269	1	0.0648508	100	0.485437	0.0869001
biological process	GO:0006879	cellular iron ion homeostasis	1	0.746269	1	0.0648508	100	0.485437	0.0869001
biological process	GO:0019835	cytolysis	1	0.746269	1	0.0648508	100	0.485437	0.0869001
biological process	GO:0019521	D-gluconate metabolic process	1	0.746269	1	0.0648508	100	0.485437	0.0869001
biological process	GO:0006106	fumarate metabolic process	1	0.746269	1	0.0648508	100	0.485437	0.0869001
biological process	GO:0006082	organic acid metabolic process	1	0.746269	1	0.0648508	100	0.485437	0.0869001
biological process	GO:0032968	positive regulation of transcription elongation from RNA polymerase II promoter	1	0.746269	1	0.0648508	100	0.485437	0.0869001
biological process	GO:0031564	transcription antitermination	1	0.746269	1	0.0648508	100	0.485437	0.0869001
biological process	GO:0006099	tricarboxylic acid cycle	1	0.746269	1	0.0648508	100	0.485437	0.0869001
biological process	GO:0006011	UDP-glucose metabolic process	1	0.746269	1	0.0648508	100	0.485437	0.0869001
biological process	GO:0016310	phosphorylation	7	5.22388	56	3.63165	12.5	3.39806	0.101564
biological process	GO:0006508	proteolysis	6	4.47761	52	3.37224	11.5385	2.91262	0.135633
biological process	GO:0055085	transmembrane transport	1	0.746269	35	2.26978	2.85714	0.485437	0.136497
biological process	GO:0006355	regulation of transcription, DNA-dependent	5	3.73134	44	2.85344	11.3636	2.42718	0.15728
biological process	GO:0008643	carbohydrate transport	1	0.746269	2	0.129702	50	0.485437	0.1588
biological process	GO:0044237	cellular metabolic process	1	0.746269	2	0.129702	50	0.485437	0.1588
biological process	GO:0009987	cellular process	1	0.746269	2	0.129702	50	0.485437	0.1588
biological process	GO:0044267	cellular protein metabolic process	1	0.746269	2	0.129702	50	0.485437	0.1588
biological process	GO:0006464	cellular protein modification process	1	0.746269	2	0.129702	50	0.485437	0.1588
biological process	GO:0006012	galactose metabolic process	1	0.746269	2	0.129702	50	0.485437	0.1588
biological process	GO:0006662	glycerol ether metabolic process	1	0.746269	2	0.129702	50	0.485437	0.1588
biological process	GO:0008610	lipid biosynthetic process	1	0.746269	2	0.129702	50	0.485437	0.1588
biological process	GO:0002098	tRNA wobble uridine modification	1	0.746269	2	0.129702	50	0.485437	0.1588
biological process	GO:0009432	SOS response	2	1.49254	10	0.648508	20	0.970874	0.164511
biological process	GO:0009058	biosynthetic process	2	1.49254	11	0.713359	18.1818	0.970874	0.183744
biological process	GO:0006810	transport	4	2.98507	44	2.85344	9.09091	1.94175	0.207035
biological process	GO:0006071	glycerol metabolic process	1	0.746269	3	0.194553	33.3333	0.485437	0.217628
biological process	GO:0006098	pentose-phosphate shunt	1	0.746269	3	0.194553	33.3333	0.485437	0.217628
biological process	GO:0006163	purine nucleotide metabolic process	1	0.746269	3	0.194553	33.3333	0.485437	0.217628
biological process	GO:0006415	translational termination	1	0.746269	3	0.194553	33.3333	0.485437	0.217628
biological process	GO:0006281	DNA repair	1	0.746269	25	1.62127	4	0.485437	0.244756
biological process	GO:0090305	nucleic acid phosphodiester bond hydrolysis	2	1.49254	30	1.94553	6.66667	0.970874	0.259258
biological process	GO:0006184	GTP catabolic process	2	1.49254	17	1.10246	11.7647	0.970874	0.264267
biological process	GO:0051607	defense response to virus	1	0.746269	4	0.259403	25	0.485437	0.265094
biological process	GO:0006352	DNA-dependent transcription, initiation	1	0.746269	4	0.259403	25	0.485437	0.265094
biological process	GO:0006289	nucleotide-excision repair	1	0.746269	4	0.259403	25	0.485437	0.265094
biological process	GO:0006432	phenylalanyl-tRNA aminoacylation	1	0.746269	4	0.259403	25	0.485437	0.265094
biological process	GO:0000413	protein peptidyl-prolyl isomerization	1	0.746269	4	0.259403	25	0.485437	0.265094
biological process	GO:0001510	RNA methylation	1	0.746269	4	0.259403	25	0.485437	0.265094
biological process	GO:0006396	RNA processing	1	0.746269	4	0.259403	25	0.485437	0.265094
biological process	GO:0009228	thiamine biosynthetic process	1	0.746269	4	0.259403	25	0.485437	0.265094
biological process	GO:0006313	transposition, DNA-mediated	1	0.746269	23	1.49157	4.34783	0.485437	0.270482
biological process	GO:0006260	DNA replication	2	1.49254	25	1.62127	8	0.970874	0.282044
biological process	GO:0009401	phosphoenolpyruvate-dependent sugar phosphotransferase system	2	1.49254	24	1.55642	8.33333	0.970874	0.284193
biological process	GO:0006310	DNA recombination	2	1.49254	23	1.49157	8.69565	0.970874	0.285303
biological process	GO:0006835	dicarboxylic acid transport	1	0.746269	5	0.324254	20	0.485437	0.302713
biological process	GO:0006096	glycolysis	1	0.746269	19	1.23217	5.26316	0.485437	0.322158
biological process	GO:0032259	methylation	1	0.746269	19	1.23217	5.26316	0.485437	0.322158
biological process	GO:0006265	DNA topological change	1	0.746269	6	0.389105	16.6667	0.485437	0.331822
biological process	GO:0015074	DNA integration	1	0.746269	18	1.16732	5.55556	0.485437	0.334384
biological process	GO:0006812	cation transport	1	0.746269	7	0.453956	14.2857	0.485437	0.353605
biological process	GO:0046677	response to antibiotic	1	0.746269	7	0.453956	14.2857	0.485437	0.353605
biological process	GO:0006950	response to stress	1	0.746269	16	1.03761	6.25	0.485437	0.35672
biological process	GO:0003333	amino acid transmembrane transport	1	0.746269	12	0.77821	8.33333	0.485437	0.385062
biological process	GO:0006633	fatty acid biosynthetic process	1	0.746269	12	0.77821	8.33333	0.485437	0.385062
biological process	GO:0006457	protein folding	1	0.746269	11	0.713359	9.09091	0.485437	0.386554
cellular component	GO:0016020	membrane	8	19.0476	41	6.1194	19.5122	3.8835	0.00196021
cellular component	GO:0005576	extracellular region	2	4.7619	4	0.597015	50	0.970874	0.0203708
cellular component	GO:0030880	RNA polymerase complex	1	2.38095	1	0.149254	100	0.485437	0.0626866
cellular component	GO:0045239	tricarboxylic acid cycle enzyme complex	1	2.38095	1	0.149254	100	0.485437	0.0626866
cellular component	GO:0016021	integral to membrane	8	19.0476	161	24.0299	4.96894	3.8835	0.115772
cellular component	GO:0005886	plasma membrane	4	9.52381	96	14.3284	4.16667	1.94175	0.131881
cellular component	GO:0005737	cytoplasm	13	30.9524	197	29.403	6.59898	6.31068	0.13321
cellular component	GO:0043190	ATP-binding cassette (ABC) transporter complex	1	2.38095	3	0.447761	33.3333	0.485437	0.165699
cellular component	GO:0000015	phosphopyruvate hydratase complex	1	2.38095	3	0.447761	33.3333	0.485437	0.165699
cellular component	GO:0005694	chromosome	1	2.38095	7	1.04478	14.2857	0.485437	0.299802
cellular component	GO:0009986	cell surface	1	2.38095	11	1.64179	9.09091	0.485437	0.364734
cellular component	GO:0005622	intracellular	1	2.38095	18	2.68657	5.55556	0.485437	0.379886
molecular function	GO:0003899	DNA-directed RNA polymerase activity	5	2.35849	9	0.411899	55.5556	2.42718	0.000696156
molecular function	GO:0043169	cation binding	3	1.41509	4	0.183066	75	1.45631	0.00326146
molecular function	GO:0016491	oxidoreductase activity	5	2.35849	15	0.686499	33.3333	2.42718	0.00910116
molecular function	GO:0008728	GTP diphosphokinase activity	2	0.943396	2	0.0915332	100	0.970874	0.00937377
molecular function	GO:0004574	oligo-1,6-glucosidase activity	2	0.943396	2	0.0915332	100	0.970874	0.00937377
molecular function	GO:0009013	succinate-semialdehyde dehydrogenase [NAD(P)+] activity	2	0.943396	2	0.0915332	100	0.970874	0.00937377
molecular function	GO:0000104	succinate dehydrogenase activity	3	1.41509	6	0.2746	50	1.45631	0.013331
molecular function	GO:0030246	carbohydrate binding	4	1.88679	12	0.549199	33.3333	1.94175	0.0191496
molecular function	GO:0050660	flavin adenine dinucleotide binding	4	1.88679	13	0.594966	30.7692	1.94175	0.0250128
molecular function	GO:0030976	thiamine pyrophosphate binding	2	0.943396	3	0.1373	66.6667	0.970874	0.0254161
molecular function	GO:0010181	FMN binding	4	1.88679	14	0.640732	28.5714	1.94175	0.0316645
molecular function	GO:0005524	ATP binding	17	8.01887	234	10.7094	7.26496	8.25243	0.0401387
molecular function	GO:0019829	cation-transporting ATPase activity	2	0.943396	4	0.183066	50	0.970874	0.04594
molecular function	GO:0004725	protein tyrosine phosphatase activity	2	0.943396	4	0.183066	50	0.970874	0.04594
molecular function	GO:0008762	UDP-N-acetylmuramate dehydrogenase activity	2	0.943396	4	0.183066	50	0.970874	0.04594
molecular function	GO:0016887	ATPase activity	6	2.83019	33	1.5103	18.1818	2.91262	0.0583153
molecular function	GO:0003677	DNA binding	18	8.49057	148	6.77346	12.1622	8.73786	0.0623654
molecular function	GO:0005215	transporter activity	1	0.471698	40	1.83066	2.5	0.485437	0.0711364
molecular function	GO:0003723	RNA binding	1	0.471698	38	1.73913	2.63158	0.485437	0.0831172
molecular function	GO:0016805	dipeptidase activity	2	0.943396	6	0.2746	33.3333	0.970874	0.0937933
molecular function	GO:0004222	metalloendopeptidase activity	2	0.943396	6	0.2746	33.3333	0.970874	0.0937933
molecular function	GO:0008776	acetate kinase activity	1	0.471698	1	0.0457666	100	0.485437	0.0970252
molecular function	GO:0003985	acetyl-CoA C-acetyltransferase activity	1	0.471698	1	0.0457666	100	0.485437	0.0970252
molecular function	GO:0000036	ACP phosphopantetheine attachment site binding involved in fatty acid biosynthetic process	1	0.471698	1	0.0457666	100	0.485437	0.0970252
molecular function	GO:0004045	aminoacyl-tRNA hydrolase activity	1	0.471698	1	0.0457666	100	0.485437	0.0970252
molecular function	GO:0008794	arsenate reductase (glutaredoxin) activity	1	0.471698	1	0.0457666	100	0.485437	0.0970252
molecular function	GO:0015144	carbohydrate transmembrane transporter activity	1	0.471698	1	0.0457666	100	0.485437	0.0970252
molecular function	GO:0008825	cyclopropane-fatty-acyl-phospholipid synthase activity	1	0.471698	1	0.0457666	100	0.485437	0.0970252
molecular function	GO:0004121	cystathionine beta-lyase activity	1	0.471698	1	0.0457666	100	0.485437	0.0970252
molecular function	GO:0001512	dihydronicotinamide riboside quinone reductase activity	1	0.471698	1	0.0457666	100	0.485437	0.0970252
molecular function	GO:0008854	exodeoxyribonuclease V activity	1	0.471698	1	0.0457666	100	0.485437	0.0970252
molecular function	GO:0004333	fumarate hydratase activity	1	0.471698	1	0.0457666	100	0.485437	0.0970252
molecular function	GO:0004339	glucan 1,4-alpha-glucosidase activity	1	0.471698	1	0.0457666	100	0.485437	0.0970252
molecular function	GO:0004360	glutamine-fructose-6-phosphate transaminase (isomerizing) activity	1	0.471698	1	0.0457666	100	0.485437	0.0970252
molecular function	GO:0004371	glycerone kinase activity	1	0.471698	1	0.0457666	100	0.485437	0.0970252
molecular function	GO:0032450	maltose alpha-glucosidase activity	1	0.471698	1	0.0457666	100	0.485437	0.0970252
molecular function	GO:0015423	maltose-transporting ATPase activity	1	0.471698	1	0.0457666	100	0.485437	0.0970252
molecular function	GO:0008235	metalloexopeptidase activity	1	0.471698	1	0.0457666	100	0.485437	0.0970252
molecular function	GO:0016722	oxidoreductase activity, oxidizing metal ions	1	0.471698	1	0.0457666	100	0.485437	0.0970252
molecular function	GO:0004616	phosphogluconate dehydrogenase (decarboxylating) activity	1	0.471698	1	0.0457666	100	0.485437	0.0970252
molecular function	GO:0008972	phosphomethylpyrimidine kinase activity	1	0.471698	1	0.0457666	100	0.485437	0.0970252
molecular function	GO:0032549	ribonucleoside binding	1	0.471698	1	0.0457666	100	0.485437	0.0970252
molecular function	GO:0009007	site-specific DNA-methyltransferase (adenine-specific) activity	1	0.471698	1	0.0457666	100	0.485437	0.0970252
molecular function	GO:0004797	thymidine kinase activity	1	0.471698	1	0.0457666	100	0.485437	0.0970252
molecular function	GO:0016149	translation release factor activity, codon specific	1	0.471698	1	0.0457666	100	0.485437	0.0970252
molecular function	GO:0003978	UDP-glucose 4-epimerase activity	1	0.471698	1	0.0457666	100	0.485437	0.0970252
molecular function	GO:0003983	UTP:glucose-1-phosphate uridylyltransferase activity	1	0.471698	1	0.0457666	100	0.485437	0.0970252
molecular function	GO:0016787	hydrolase activity	7	3.30189	51	2.3341	13.7255	3.39806	0.105605
molecular function	GO:0017111	nucleoside-triphosphatase activity	3	1.41509	14	0.640732	21.4286	1.45631	0.108147
molecular function	GO:0003841	1-acylglycerol-3-phosphate O-acyltransferase activity	2	0.943396	7	0.320366	28.5714	0.970874	0.118656
molecular function	GO:0052853	long-chain-(S)-2-hydroxy-long-chain-acid oxidase activity	2	0.943396	7	0.320366	28.5714	0.970874	0.118656
molecular function	GO:0052854	medium-chain-(S)-2-hydroxy-acid oxidase activity	2	0.943396	7	0.320366	28.5714	0.970874	0.118656
molecular function	GO:0052852	very-long-chain-(S)-2-hydroxy-acid oxidase activity	2	0.943396	7	0.320366	28.5714	0.970874	0.118656
molecular function	GO:0003700	sequence-specific DNA binding transcription factor activity	4	1.88679	26	1.18993	15.3846	1.94175	0.140767
molecular function	GO:0000287	magnesium ion binding	5	2.35849	38	1.73913	13.1579	2.42718	0.149765
molecular function	GO:0046872	metal ion binding	6	2.83019	64	2.92906	9.375	2.91262	0.170454
molecular function	GO:0003917	DNA topoisomerase type I activity	1	0.471698	2	0.0915332	50	0.485437	0.175303
molecular function	GO:0009055	electron carrier activity	1	0.471698	2	0.0915332	50	0.485437	0.175303
molecular function	GO:0015430	glycerol-3-phosphate-transporting ATPase activity	1	0.471698	2	0.0915332	50	0.485437	0.175303
molecular function	GO:0004385	guanylate kinase activity	1	0.471698	2	0.0915332	50	0.485437	0.175303
molecular function	GO:0033743	peptide-methionine (R)-S-oxide reductase activity	1	0.471698	2	0.0915332	50	0.485437	0.175303
molecular function	GO:0008113	peptide-methionine (S)-S-oxide reductase activity	1	0.471698	2	0.0915332	50	0.485437	0.175303
molecular function	GO:0003755	peptidyl-prolyl cis-trans isomerase activity	1	0.471698	2	0.0915332	50	0.485437	0.175303
molecular function	GO:0015035	protein disulfide oxidoreductase activity	1	0.471698	2	0.0915332	50	0.485437	0.175303
molecular function	GO:0008477	purine nucleosidase activity	1	0.471698	2	0.0915332	50	0.485437	0.175303
molecular function	GO:0008177	succinate dehydrogenase (ubiquinone) activity	1	0.471698	2	0.0915332	50	0.485437	0.175303
molecular function	GO:0043565	sequence-specific DNA binding	2	0.943396	10	0.457666	20	0.970874	0.187551
molecular function	GO:0008270	zinc ion binding	2	0.943396	33	1.5103	6.06061	0.970874	0.210319
molecular function	GO:0000166	nucleotide binding	3	1.41509	25	1.14416	12	1.45631	0.223818
molecular function	GO:0004177	aminopeptidase activity	2	0.943396	12	0.549199	16.6667	0.970874	0.22451
molecular function	GO:0016740	transferase activity	3	1.41509	31	1.41876	9.67742	1.45631	0.237353
molecular function	GO:0009381	excinuclease ABC activity	1	0.471698	3	0.1373	33.3333	0.485437	0.237538
molecular function	GO:0004553	hydrolase activity, hydrolyzing O-glycosyl compounds	1	0.471698	3	0.1373	33.3333	0.485437	0.237538
molecular function	GO:0016616	oxidoreductase activity, acting on the CH-OH group of donors, NAD or NADP as acceptor	1	0.471698	3	0.1373	33.3333	0.485437	0.237538
molecular function	GO:0004634	phosphopyruvate hydratase activity	1	0.471698	3	0.1373	33.3333	0.485437	0.237538
molecular function	GO:0008173	RNA methyltransferase activity	1	0.471698	3	0.1373	33.3333	0.485437	0.237538
molecular function	GO:0022857	transmembrane transporter activity	1	0.471698	3	0.1373	33.3333	0.485437	0.237538
molecular function	GO:0008409	5'-3' exonuclease activity	2	0.943396	13	0.594966	15.3846	0.970874	0.239688
molecular function	GO:0004386	helicase activity	2	0.943396	14	0.640732	14.2857	0.970874	0.2526
molecular function	GO:0005525	GTP binding	2	0.943396	27	1.2357	7.40741	0.970874	0.258614
molecular function	GO:0016301	kinase activity	2	0.943396	27	1.2357	7.40741	0.970874	0.258614
molecular function	GO:0004803	transposase activity	1	0.471698	21	0.961098	4.7619	0.485437	0.264562
molecular function	GO:0003924	GTPase activity	2	0.943396	17	0.778032	11.7647	0.970874	0.278176
molecular function	GO:0000049	tRNA binding	1	0.471698	20	0.915332	5	0.485437	0.279171
molecular function	GO:0008982	protein-N(PI)-phosphohistidine-sugar phosphotransferase activity	2	0.943396	22	1.00686	9.09091	0.970874	0.283756
molecular function	GO:0008170	N-methyltransferase activity	1	0.471698	4	0.183066	25	0.485437	0.286091
molecular function	GO:0004826	phenylalanine-tRNA ligase activity	1	0.471698	4	0.183066	25	0.485437	0.286091
molecular function	GO:0016987	sigma factor activity	1	0.471698	4	0.183066	25	0.485437	0.286091
molecular function	GO:0008483	transaminase activity	1	0.471698	4	0.183066	25	0.485437	0.286091
molecular function	GO:0004519	endonuclease activity	1	0.471698	18	0.823799	5.55556	0.485437	0.3084
molecular function	GO:0050662	coenzyme binding	1	0.471698	5	0.228833	20	0.485437	0.323016
molecular function	GO:0017153	sodium:dicarboxylate symporter activity	1	0.471698	5	0.228833	20	0.485437	0.323016
molecular function	GO:0005351	sugar:hydrogen symporter activity	1	0.471698	16	0.732265	6.25	0.485437	0.336417
molecular function	GO:0008233	peptidase activity	1	0.471698	15	0.686499	6.66667	0.485437	0.349361
molecular function	GO:0004003	ATP-dependent DNA helicase activity	1	0.471698	6	0.2746	16.6667	0.485437	0.350102
molecular function	GO:0004180	carboxypeptidase activity	1	0.471698	6	0.2746	16.6667	0.485437	0.350102
molecular function	GO:0008199	ferric iron binding	1	0.471698	6	0.2746	16.6667	0.485437	0.350102
molecular function	GO:0009378	four-way junction helicase activity	1	0.471698	6	0.2746	16.6667	0.485437	0.350102
molecular function	GO:0043167	ion binding	1	0.471698	6	0.2746	16.6667	0.485437	0.350102
molecular function	GO:0050661	NADP binding	1	0.471698	6	0.2746	16.6667	0.485437	0.350102
molecular function	GO:0016779	nucleotidyltransferase activity	1	0.471698	6	0.2746	16.6667	0.485437	0.350102
molecular function	GO:0003824	catalytic activity	1	0.471698	14	0.640732	7.14286	0.485437	0.361173
molecular function	GO:0004619	phosphoglycerate mutase activity	1	0.471698	7	0.320366	14.2857	0.485437	0.368901
molecular function	GO:0015171	amino acid transmembrane transporter activity	1	0.471698	12	0.549199	8.33333	0.485437	0.379762
molecular function	GO:0016853	isomerase activity	1	0.471698	8	0.366133	12.5	0.485437	0.380757
molecular function	GO:0030170	pyridoxal phosphate binding	1	0.471698	8	0.366133	12.5	0.485437	0.380757
molecular function	GO:0003684	damaged DNA binding	1	0.471698	10	0.457666	10	0.485437	0.388139
Note: aNumber of up-regulated genes in each term; bNumber of genome genes in each term; cNumber of up-regulated genes in the corresponding GO category; dNumber of genome genes in the corresponding GO category.

## Sheet: Table S5-7
Table S5-7 GO enrichment analysis of up-regulated DEGs in BM-LA14528 normal state versus BM-LA14528 mid-term state
GO category	GO accession	GO term	Cluster countsa	Cluster frequencyb (%)	Genome countsc	Genome frequencyd (%)	Cluster counts/ genome counts (%)	Cluster counts/total DEGs (%)	p-value
biological process	GO:0006085	acetyl-CoA biosynthetic process	1	0.729927	3	0.194553	33.3333	1.69492	0.00182608
biological process	GO:0055114	oxidation-reduction process	18	13.1387	16	1.03761	112.5	30.5085	0.00616119
biological process	GO:0008152	metabolic process	10	7.29927	44	2.85344	22.7273	16.9492	0.0187213
biological process	GO:0006200	ATP catabolic process	7	5.10949	1	0.0648508	700	11.8644	0.0252918
biological process	GO:0005975	carbohydrate metabolic process	7	5.10949	1	0.0648508	700	11.8644	0.0252918
biological process	GO:0016310	phosphorylation	7	5.10949	11	0.713359	63.6364	11.8644	0.0275434
biological process	GO:0006508	proteolysis	6	4.37956	2	0.129702	300	10.1695	0.0493363
biological process	GO:0006355	regulation of transcription, DNA-dependent	5	3.64964	2	0.129702	250	8.47458	0.0493363
biological process	GO:0006810	transport	4	2.91971	2	0.129702	200	6.77966	0.0493363
biological process	GO:0006351	transcription, DNA-dependent	3	2.18978	2	0.129702	150	5.08475	0.0493363
biological process	GO:0009058	biosynthetic process	2	1.45985	3	0.194553	66.6667	3.38983	0.0721784
biological process	GO:0045454	cell redox homeostasis	2	1.45985	3	0.194553	66.6667	3.38983	0.0721784
biological process	GO:0006310	DNA recombination	2	1.45985	4	0.259403	50	3.38983	0.0938616
biological process	GO:0006260	DNA replication	2	1.45985	23	1.49157	8.69565	3.38983	0.0943657
biological process	GO:0006541	glutamine metabolic process	2	1.45985	5	0.324254	40	3.38983	0.114428
biological process	GO:0006184	GTP catabolic process	2	1.45985	5	0.324254	40	3.38983	0.114428
biological process	GO:0015969	guanosine tetraphosphate metabolic process	2	1.45985	60	3.89105	3.33333	3.38983	0.129694
biological process	GO:0090305	nucleic acid phosphodiester bond hydrolysis	2	1.45985	34	2.20493	5.88235	3.38983	0.159388
biological process	GO:0035335	peptidyl-tyrosine dephosphorylation	2	1.45985	11	0.713359	18.1818	3.38983	0.216578
biological process	GO:0009401	phosphoenolpyruvate-dependent sugar phosphotransferase system	2	1.45985	91	5.90143	2.1978	3.38983	0.227188
biological process	GO:0009432	SOS response	2	1.45985	18	1.16732	11.1111	3.38983	0.297122
biological process	GO:0006400	tRNA modification	2	1.45985	23	1.49157	8.69565	3.38983	0.334569
biological process	GO:0003333	amino acid transmembrane transport	1	0.729927	24	1.55642	4.16667	1.69492	0.340382
biological process	GO:0016051	carbohydrate biosynthetic process	1	0.729927	25	1.62127	4	1.69492	0.345689
biological process	GO:0008643	carbohydrate transport	1	0.729927	56	3.63165	1.78571	1.69492	0.349886
biological process	GO:0006812	cation transport	1	0.729927	52	3.37224	1.92308	1.69492	0.360301
biological process	GO:0006879	cellular iron ion homeostasis	1	0.729927	47	3.04799	2.12766	1.69492	0.370463
biological process	GO:0044237	cellular metabolic process	1	0.729927	35	2.26978	2.85714	1.69492	0.375238
biological process	GO:0009987	cellular process	1	0.729927
biological process	GO:0044267	cellular protein metabolic process	1	0.729927
biological process	GO:0006464	cellular protein modification process	1	0.729927
biological process	GO:0019835	cytolysis	1	0.729927
biological process	GO:0051607	defense response to virus	1	0.729927
biological process	GO:0019521	D-gluconate metabolic process	1	0.729927
biological process	GO:0006835	dicarboxylic acid transport	1	0.729927
biological process	GO:0015074	DNA integration	1	0.729927
biological process	GO:0006281	DNA repair	1	0.729927
biological process	GO:0006265	DNA topological change	1	0.729927
biological process	GO:0006352	DNA-dependent transcription, initiation	1	0.729927
biological process	GO:0006633	fatty acid biosynthetic process	1	0.729927
biological process	GO:0006106	fumarate metabolic process	1	0.729927
biological process	GO:0006012	galactose metabolic process	1	0.729927
biological process	GO:0006662	glycerol ether metabolic process	1	0.729927
biological process	GO:0006071	glycerol metabolic process	1	0.729927
biological process	GO:0006096	glycolysis	1	0.729927
biological process	GO:0008610	lipid biosynthetic process	1	0.729927
biological process	GO:0032259	methylation	1	0.729927
biological process	GO:0006289	nucleotide-excision repair	1	0.729927
biological process	GO:0006082	organic acid metabolic process	1	0.729927
biological process	GO:0006098	pentose-phosphate shunt	1	0.729927
biological process	GO:0006432	phenylalanyl-tRNA aminoacylation	1	0.729927
biological process	GO:0032968	positive regulation of transcription elongation from RNA polymerase II promoter	1	0.729927
biological process	GO:0006457	protein folding	1	0.729927
biological process	GO:0000413	protein peptidyl-prolyl isomerization	1	0.729927
biological process	GO:0006163	purine nucleotide metabolic process	1	0.729927
biological process	GO:0046677	response to antibiotic	1	0.729927
biological process	GO:0006950	response to stress	1	0.729927
biological process	GO:0001510	RNA methylation	1	0.729927
biological process	GO:0006396	RNA processing	1	0.729927
biological process	GO:0009228	thiamine biosynthetic process	1	0.729927
biological process	GO:0031564	transcription antitermination	1	0.729927
biological process	GO:0006415	translational termination	1	0.729927
biological process	GO:0055085	transmembrane transport	1	0.729927
biological process	GO:0006313	transposition, DNA-mediated	1	0.729927
biological process	GO:0006099	tricarboxylic acid cycle	1	0.729927
biological process	GO:0002098	tRNA wobble uridine modification	1	0.729927
biological process	GO:0006011	UDP-glucose metabolic process	1	0.729927
cellular component	GO:0043190	ATP-binding cassette (ABC) transporter complex	1	2.38095	161	24.0299	0.621118	1.69492	0.0633363
cellular component	GO:0005737	cytoplasm	13	30.9524	41	6.1194	31.7073	22.0339	0.160762
cellular component	GO:0016021	integral to membrane	8	19.0476	197	29.403	4.06091	13.5593	0.232459
cellular component	GO:0016020	membrane	8	19.0476	18	2.68657	44.4444	13.5593	0.268329
cellular component	GO:0005886	plasma membrane	4	9.52381	96	14.3284	4.16667	6.77966	0.268624
cellular component	GO:0005576	extracellular region	2	4.7619
cellular component	GO:0009986	cell surface	1	2.38095
cellular component	GO:0005694	chromosome	1	2.38095
cellular component	GO:0005622	intracellular	1	2.38095
cellular component	GO:0000015	phosphopyruvate hydratase complex	1	2.38095
cellular component	GO:0030880	RNA polymerase complex	1	2.38095
cellular component	GO:0045239	tricarboxylic acid cycle enzyme complex	1	2.38095
molecular function	GO:0003677	DNA binding	18	7.79221	3	0.1373	600	30.5085	0.00150636
molecular function	GO:0005524	ATP binding	17	7.35931	1	0.0457666	1700	28.8136	0.0228833
molecular function	GO:0016787	hydrolase activity	7	3.0303	1	0.0457666	700	11.8644	0.0228833
molecular function	GO:0016887	ATPase activity	6	2.5974	1	0.0457666	600	10.1695	0.0228833
molecular function	GO:0046872	metal ion binding	6	2.5974	1	0.0457666	600	10.1695	0.0228833
molecular function	GO:0003899	DNA-directed RNA polymerase activity	5	2.1645	1	0.0457666	500	8.47458	0.0228833
molecular function	GO:0000287	magnesium ion binding	5	2.1645	1	0.0457666	500	8.47458	0.0228833
molecular function	GO:0016491	oxidoreductase activity	5	2.1645	1	0.0457666	500	8.47458	0.0228833
molecular function	GO:0030246	carbohydrate binding	4	1.7316	148	6.77346	2.7027	6.77966	0.03121
molecular function	GO:0050660	flavin adenine dinucleotide binding	4	1.7316	14	0.640732	28.5714	6.77966	0.035755
molecular function	GO:0010181	FMN binding	4	1.7316	2	0.0915332	200	6.77966	0.0447398
molecular function	GO:0003700	sequence-specific DNA binding transcription factor activity	4	1.7316	2	0.0915332	200	6.77966	0.0447398
molecular function	GO:0043169	cation binding	3	1.2987	2	0.0915332	150	5.08475	0.0447398
molecular function	GO:0017111	nucleoside-triphosphatase activity	3	1.2987	3	0.1373	100	5.08475	0.0656033
molecular function	GO:0000166	nucleotide binding	3	1.2987	3	0.1373	100	5.08475	0.0656033
molecular function	GO:0000104	succinate dehydrogenase activity	3	1.2987	21	0.961098	14.2857	5.08475	0.0705425
molecular function	GO:0016740	transferase activity	3	1.2987	4	0.183066	75	5.08475	0.0855068
molecular function	GO:0003841	1-acylglycerol-3-phosphate O-acyltransferase activity	2	0.865801	5	0.228833	40	3.38983	0.104482
molecular function	GO:0008409	5'-3' exonuclease activity	2	0.865801	5	0.228833	40	3.38983	0.104482
molecular function	GO:0004177	aminopeptidase activity	2	0.865801	64	2.92906	3.125	3.38983	0.122284
molecular function	GO:0019829	cation-transporting ATPase activity	2	0.865801	6	0.2746	33.3333	3.38983	0.12256
molecular function	GO:0016805	dipeptidase activity	2	0.865801	7	0.320366	28.5714	3.38983	0.139772
molecular function	GO:0005525	GTP binding	2	0.865801	7	0.320366	28.5714	3.38983	0.139772
molecular function	GO:0008728	GTP diphosphokinase activity	2	0.865801	234	10.7094	0.854701	3.38983	0.166076
molecular function	GO:0003924	GTPase activity	2	0.865801	10	0.457666	20	3.38983	0.186492
molecular function	GO:0004386	helicase activity	2	0.865801	12	0.549199	16.6667	3.38983	0.213819
molecular function	GO:0016301	kinase activity	2	0.865801	16	0.732265	12.5	3.38983	0.260217
molecular function	GO:0052853	long-chain-(S)-2-hydroxy-long-chain-acid oxidase activity	2	0.865801	22	1.00686	9.09091	3.38983	0.311908
molecular function	GO:0052854	medium-chain-(S)-2-hydroxy-acid oxidase activity	2	0.865801	25	1.14416	8	3.38983	0.330884
molecular function	GO:0004222	metalloendopeptidase activity	2	0.865801	26	1.18993	7.69231	3.38983	0.336313
molecular function	GO:0004574	oligo-1,6-glucosidase activity	2	0.865801	27	1.2357	7.40741	3.38983	0.341322
molecular function	GO:0004725	protein tyrosine phosphatase activity	2	0.865801	32	1.46453	6.25	3.38983	0.360603
molecular function	GO:0008982	protein-N(PI)-phosphohistidine-sugar phosphotransferase activity	2	0.865801	33	1.5103	6.06061	3.38983	0.363408
molecular function	GO:0043565	sequence-specific DNA binding	2	0.865801	38	1.73913	5.26316	3.38983	0.372908
molecular function	GO:0009013	succinate-semialdehyde dehydrogenase [NAD(P)+] activity	2	0.865801
molecular function	GO:0030976	thiamine pyrophosphate binding	2	0.865801
molecular function	GO:0008762	UDP-N-acetylmuramate dehydrogenase activity	2	0.865801
molecular function	GO:0052852	very-long-chain-(S)-2-hydroxy-acid oxidase activity	2	0.865801
molecular function	GO:0008270	zinc ion binding	2	0.865801
molecular function	GO:0008776	acetate kinase activity	1	0.4329
molecular function	GO:0003985	acetyl-CoA C-acetyltransferase activity	1	0.4329
molecular function	GO:0000036	ACP phosphopantetheine attachment site binding involved in fatty acid biosynthetic process	1	0.4329
molecular function	GO:0015171	amino acid transmembrane transporter activity	1	0.4329
molecular function	GO:0004045	aminoacyl-tRNA hydrolase activity	1	0.4329
molecular function	GO:0008794	arsenate reductase (glutaredoxin) activity	1	0.4329
molecular function	GO:0004003	ATP-dependent DNA helicase activity	1	0.4329
molecular function	GO:0015144	carbohydrate transmembrane transporter activity	1	0.4329
molecular function	GO:0004180	carboxypeptidase activity	1	0.4329
molecular function	GO:0003824	catalytic activity	1	0.4329
molecular function	GO:0050662	coenzyme binding	1	0.4329
molecular function	GO:0008825	cyclopropane-fatty-acyl-phospholipid synthase activity	1	0.4329
molecular function	GO:0004121	cystathionine beta-lyase activity	1	0.4329
molecular function	GO:0003684	damaged DNA binding	1	0.4329
molecular function	GO:0001512	dihydronicotinamide riboside quinone reductase activity	1	0.4329
molecular function	GO:0003917	DNA topoisomerase type I activity	1	0.4329
molecular function	GO:0003887	DNA-directed DNA polymerase activity	1	0.4329
molecular function	GO:0009055	electron carrier activity	1	0.4329
molecular function	GO:0004519	endonuclease activity	1	0.4329
molecular function	GO:0009381	excinuclease ABC activity	1	0.4329
molecular function	GO:0008854	exodeoxyribonuclease V activity	1	0.4329
molecular function	GO:0008199	ferric iron binding	1	0.4329
molecular function	GO:0009378	four-way junction helicase activity	1	0.4329
molecular function	GO:0004333	fumarate hydratase activity	1	0.4329
molecular function	GO:0004339	glucan 1,4-alpha-glucosidase activity	1	0.4329
molecular function	GO:0004360	glutamine-fructose-6-phosphate transaminase (isomerizing) activity	1	0.4329
molecular function	GO:0015430	glycerol-3-phosphate-transporting ATPase activity	1	0.4329
molecular function	GO:0004371	glycerone kinase activity	1	0.4329
molecular function	GO:0004385	guanylate kinase activity	1	0.4329
molecular function	GO:0004553	hydrolase activity, hydrolyzing O-glycosyl compounds	1	0.4329
molecular function	GO:0043167	ion binding	1	0.4329
molecular function	GO:0016853	isomerase activity	1	0.4329
molecular function	GO:0032450	maltose alpha-glucosidase activity	1	0.4329
molecular function	GO:0015423	maltose-transporting ATPase activity	1	0.4329
molecular function	GO:0008235	metalloexopeptidase activity	1	0.4329
molecular function	GO:0050661	NADP binding	1	0.4329
molecular function	GO:0008170	N-methyltransferase activity	1	0.4329
molecular function	GO:0016779	nucleotidyltransferase activity	1	0.4329
molecular function	GO:0016616	oxidoreductase activity, acting on the CH-OH group of donors, NAD or NADP as acceptor	1	0.4329
molecular function	GO:0016722	oxidoreductase activity, oxidizing metal ions	1	0.4329
molecular function	GO:0008233	peptidase activity	1	0.4329
molecular function	GO:0033743	peptide-methionine (R)-S-oxide reductase activity	1	0.4329
molecular function	GO:0008113	peptide-methionine (S)-S-oxide reductase activity	1	0.4329
molecular function	GO:0003755	peptidyl-prolyl cis-trans isomerase activity	1	0.4329
molecular function	GO:0004826	phenylalanine-tRNA ligase activity	1	0.4329
molecular function	GO:0004616	phosphogluconate dehydrogenase (decarboxylating) activity	1	0.4329
molecular function	GO:0004619	phosphoglycerate mutase activity	1	0.4329
molecular function	GO:0008972	phosphomethylpyrimidine kinase activity	1	0.4329
molecular function	GO:0004634	phosphopyruvate hydratase activity	1	0.4329
molecular function	GO:0015035	protein disulfide oxidoreductase activity	1	0.4329
molecular function	GO:0008477	purine nucleosidase activity	1	0.4329
molecular function	GO:0030170	pyridoxal phosphate binding	1	0.4329
molecular function	GO:0032549	ribonucleoside binding	1	0.4329
molecular function	GO:0003723	RNA binding	1	0.4329
molecular function	GO:0008173	RNA methyltransferase activity	1	0.4329
molecular function	GO:0016987	sigma factor activity	1	0.4329
molecular function	GO:0009007	site-specific DNA-methyltransferase (adenine-specific) activity	1	0.4329
molecular function	GO:0017153	sodium:dicarboxylate symporter activity	1	0.4329
molecular function	GO:0008177	succinate dehydrogenase (ubiquinone) activity	1	0.4329
molecular function	GO:0005351	sugar:hydrogen symporter activity	1	0.4329
molecular function	GO:0004797	thymidine kinase activity	1	0.4329
molecular function	GO:0008483	transaminase activity	1	0.4329
molecular function	GO:0016149	translation release factor activity, codon specific	1	0.4329
molecular function	GO:0022857	transmembrane transporter activity	1	0.4329
molecular function	GO:0005215	transporter activity	1	0.4329
molecular function	GO:0004803	transposase activity	1	0.4329
molecular function	GO:0000049	tRNA binding	1	0.4329
molecular function	GO:0003978	UDP-glucose 4-epimerase activity	1	0.4329
molecular function	GO:0003983	UTP:glucose-1-phosphate uridylyltransferase activity	1	0.4329
Note: aNumber of up-regulated genes in each term; bNumber of genome genes in each term; cNumber of up-regulated genes in the corresponding GO category; dNumber of genome genes in the corresponding GO category.

## Sheet: Table S5-8
Table S5-8 GO enrichment analysis of up-regulated DEGs in BM-LA14528 normal state versus BM-LA14528 VPNC state
GO category	GO accession	GO term	Cluster countsa	Cluster frequencyb (%)	Genome countsc	Genome frequencyd (%)	Cluster counts/ genome counts (%)	Cluster counts/total DEGs (%)	p-value
biological process	GO:0009408	response to heat	2	5.26316	2	0.129702	100	3.38983	0.000591696
biological process	GO:0060003	copper ion export	2	5.26316	3	0.194553	66.6667	3.38983	0.00173359
biological process	GO:0006457	protein folding	3	7.89474	11	0.713359	27.2727	5.08475	0.00189781
biological process	GO:0006950	response to stress	3	7.89474	16	1.03761	18.75	5.08475	0.00573684
biological process	GO:0006355	regulation of transcription, DNA-dependent	4	10.5263	44	2.85344	9.09091	6.77966	0.0172602
biological process	GO:0042823	pyridoxal phosphate biosynthetic process	1	2.63158	1	0.0648508	100	1.69492	0.0246433
biological process	GO:0070588	calcium ion transmembrane transport	1	2.63158	2	0.129702	50	1.69492	0.0481032
biological process	GO:0016998	cell wall macromolecule catabolic process	1	2.63158	2	0.129702	50	1.69492	0.0481032
biological process	GO:0009253	peptidoglycan catabolic process	1	2.63158	2	0.129702	50	1.69492	0.0481032
biological process	GO:0006353	DNA-dependent transcription, termination	1	2.63158	3	0.194553	33.3333	1.69492	0.0704213
biological process	GO:0006313	transposition, DNA-mediated	2	5.26316	23	1.49157	8.69565	3.38983	0.0907941
biological process	GO:0009116	nucleoside metabolic process	1	2.63158	4	0.259403	25	1.69492	0.0916377
biological process	GO:0006260	DNA replication	2	5.26316	25	1.62127	8	3.38983	0.102617
biological process	GO:0035556	intracellular signal transduction	1	2.63158	5	0.324254	20	1.69492	0.111791
biological process	GO:0008152	metabolic process	3	7.89474	60	3.89105	5	5.08475	0.124434
biological process	GO:0005975	carbohydrate metabolic process	2	5.26316	34	2.20493	5.88235	3.38983	0.154502
biological process	GO:0000160	phosphorelay signal transduction system	1	2.63158	11	0.713359	9.09091	1.69492	0.212437
biological process	GO:0055114	oxidation-reduction process	1	2.63158	91	5.90143	1.0989	1.69492	0.235452
biological process	GO:0016310	phosphorylation	2	5.26316	56	3.63165	3.57143	3.38983	0.248308
biological process	GO:0009401	phosphoenolpyruvate-dependent sugar phosphotransferase system	1	2.63158	24	1.55642	4.16667	1.69492	0.336805
biological process	GO:0006508	proteolysis	1	2.63158	52	3.37224	1.92308	1.69492	0.363385
biological process	GO:0006200	ATP catabolic process	1	2.63158	47	3.04799	2.12766	1.69492	0.372352
biological process	GO:0055085	transmembrane transport	1	2.63158	35	2.26978	2.85714	1.69492	0.374073
cellular component	GO:0016021	integral to membrane	6	42.8571	161	24.0299	3.72671	10.1695	0.0633363
cellular component	GO:0005737	cytoplasm	4	28.5714	197	29.403	2.03046	6.77966	0.232459
cellular component	GO:0016020	membrane	2	14.2857	41	6.1194	4.87805	3.38983	0.160762
cellular component	GO:0005622	intracellular	1	7.14286	18	2.68657	5.55556	1.69492	0.268329
cellular component	GO:0005886	plasma membrane	1	7.14286	96	14.3284	1.04167	1.69492	0.268624
molecular function	GO:0031072	heat shock protein binding	2	3.7037	2	0.0915332	100	3.38983	0.000599743
molecular function	GO:0004008	copper-exporting ATPase activity	2	3.7037	3	0.1373	66.6667	3.38983	0.00175637
molecular function	GO:0016773	phosphotransferase activity, alcohol group as acceptor	2	3.7037	5	0.228833	40	3.38983	0.00557879
molecular function	GO:0051082	unfolded protein binding	2	3.7037	7	0.320366	28.5714	3.38983	0.0111631
molecular function	GO:0008662	1-phosphofructokinase activity	1	1.85185	1	0.0457666	100	1.69492	0.024714
molecular function	GO:0000774	adenyl-nucleotide exchange factor activity	1	1.85185	1	0.0457666	100	1.69492	0.024714
molecular function	GO:0051087	chaperone binding	1	1.85185	1	0.0457666	100	1.69492	0.024714
molecular function	GO:0003796	lysozyme activity	1	1.85185	1	0.0457666	100	1.69492	0.024714
molecular function	GO:0004631	phosphomevalonate kinase activity	1	1.85185	1	0.0457666	100	1.69492	0.024714
molecular function	GO:0042803	protein homodimerization activity	1	1.85185	1	0.0457666	100	1.69492	0.024714
molecular function	GO:0004733	pyridoxamine-phosphate oxidase activity	1	1.85185	1	0.0457666	100	1.69492	0.024714
molecular function	GO:0005388	calcium-transporting ATPase activity	1	1.85185	2	0.0915332	50	1.69492	0.0482284
molecular function	GO:0008900	hydrogen:potassium-exchanging ATPase activity	1	1.85185	2	0.0915332	50	1.69492	0.0482284
molecular function	GO:0008551	cadmium-exporting ATPase activity	1	1.85185	3	0.1373	33.3333	1.69492	0.0705863
molecular function	GO:0008236	serine-type peptidase activity	1	1.85185	3	0.1373	33.3333	1.69492	0.0705863
molecular function	GO:0004845	uracil phosphoribosyltransferase activity	1	1.85185	3	0.1373	33.3333	1.69492	0.0705863
molecular function	GO:0004803	transposase activity	2	3.7037	21	0.961098	9.52381	3.38983	0.0795087
molecular function	GO:0042626	ATPase activity, coupled to transmembrane movement of substances	1	1.85185	4	0.183066	25	1.69492	0.091829
molecular function	GO:0005524	ATP binding	8	14.8148	234	10.7094	3.4188	13.5593	0.0987312
molecular function	GO:0000156	phosphorelay response regulator activity	1	1.85185	5	0.228833	20	1.69492	0.111997
molecular function	GO:0046872	metal ion binding	3	5.55556	64	2.92906	4.6875	5.08475	0.137798
molecular function	GO:0003677	DNA binding	5	9.25926	148	6.77346	3.37838	8.47458	0.146526
molecular function	GO:0008270	zinc ion binding	2	3.7037	33	1.5103	6.06061	3.38983	0.149191
molecular function	GO:0004619	phosphoglycerate mutase activity	1	1.85185	7	0.320366	14.2857	1.69492	0.149263
molecular function	GO:0008026	ATP-dependent helicase activity	1	1.85185	10	0.457666	10	1.69492	0.198035
molecular function	GO:0003824	catalytic activity	1	1.85185	14	0.640732	7.14286	1.69492	0.251179
molecular function	GO:0010181	FMN binding	1	1.85185	14	0.640732	7.14286	1.69492	0.251179
molecular function	GO:0005351	sugar:hydrogen symporter activity	1	1.85185	16	0.732265	6.25	1.69492	0.273214
molecular function	GO:0008982	protein-N(PI)-phosphohistidine-sugar phosphotransferase activity	1	1.85185	22	1.00686	4.54545	1.69492	0.323793
molecular function	GO:0000166	nucleotide binding	1	1.85185	25	1.14416	4	1.69492	0.341544
molecular function	GO:0003700	sequence-specific DNA binding transcription factor activity	1	1.85185	26	1.18993	3.84615	1.69492	0.34649
molecular function	GO:0016301	kinase activity	1	1.85185	27	1.2357	3.7037	1.69492	0.350984
molecular function	GO:0003676	nucleic acid binding	1	1.85185	32	1.46453	3.125	1.69492	0.367304
molecular function	GO:0003723	RNA binding	1	1.85185	38	1.73913	2.63158	1.69492	0.375521
molecular function	GO:0005215	transporter activity	1	1.85185	40	1.83066	2.5	1.69492	0.376006
Note: aNumber of up-regulated genes in each term; bNumber of genome genes in each term; cNumber of up-regulated genes in the corresponding GO category; dNumber of genome genes in the corresponding GO category.
