# Supplementary material for: Transcriptomic analysis on the formation of the viable putative non-culturable state of beer-spoilage Lactobacillus acetotolerans
Source: Sci Rep. 2016 Nov 7;6:36753. doi: 10.1038/srep36753 (PMC5098190; doi:10.1038/srep36753)
Supplement: Supplementary Table S6 [file srep36753-s6.xls]

## Sheet: Table S6-1
Table S6-1 GO enrichment analysis of down-regulated DEGs in BM-LA14526 normal state versus BM-LA14526 mid-term state
GO category	GO accession	GO term	Cluster countsa	Cluster frequencyb (%)	Genome countsc	Genome frequencyd (%)	Cluster counts/ genome counts (%)	Cluster counts/total DEGs (%)	p-value
biological process	GO:0015716	organic phosphonate transport	3	6.66667	6	0.389105	50	5.35714	0.000428235
biological process	GO:0045454	cell redox homeostasis	2	4.44444	4	0.259403	50	3.57143	0.00472415
biological process	GO:0006810	transport	5	11.1111	44	2.85344	11.3636	8.92857	0.00648747
biological process	GO:0006541	glutamine metabolic process	2	4.44444	5	0.324254	40	3.57143	0.00765345
biological process	GO:0006400	tRNA modification	2	4.44444	5	0.324254	40	3.57143	0.00765345
biological process	GO:0006825	copper ion transport	1	2.22222	1	0.0648508	100	1.78571	0.0291829
biological process	GO:0006231	dTMP biosynthetic process	1	2.22222	1	0.0648508	100	1.78571	0.0291829
biological process	GO:0043937	regulation of sporulation	1	2.22222	1	0.0648508	100	1.78571	0.0291829
biological process	GO:0006200	ATP catabolic process	4	8.88889	47	3.04799	8.51064	7.14286	0.0348614
biological process	GO:0006420	arginyl-tRNA aminoacylation	1	2.22222	2	0.129702	50	1.78571	0.0566992
biological process	GO:0008643	carbohydrate transport	1	2.22222	2	0.129702	50	1.78571	0.0566992
biological process	GO:0006269	DNA replication, synthesis of RNA primer	1	2.22222	2	0.129702	50	1.78571	0.0566992
biological process	GO:0006235	dTTP biosynthetic process	1	2.22222	2	0.129702	50	1.78571	0.0566992
biological process	GO:0006426	glycyl-tRNA aminoacylation	1	2.22222	2	0.129702	50	1.78571	0.0566992
biological process	GO:0046901	tetrahydrofolylpolyglutamate biosynthetic process	1	2.22222	2	0.129702	50	1.78571	0.0566992
biological process	GO:0006184	GTP catabolic process	2	4.44444	17	1.10246	11.7647	3.57143	0.0739567
biological process	GO:0006177	GMP biosynthetic process	1	2.22222	3	0.194553	33.3333	1.78571	0.0826189
biological process	GO:0042254	ribosome biogenesis	1	2.22222	3	0.194553	33.3333	1.78571	0.0826189
biological process	GO:0006352	DNA-dependent transcription, initiation	1	2.22222	4	0.259403	25	1.78571	0.107009
biological process	GO:0006835	dicarboxylic acid transport	1	2.22222	5	0.324254	20	1.78571	0.129935
biological process	GO:0055085	transmembrane transport	2	4.44444	35	2.26978	5.71429	3.57143	0.192793
biological process	GO:0055114	oxidation-reduction process	3	6.66667	91	5.90143	3.2967	5.35714	0.230273
biological process	GO:0006355	regulation of transcription, DNA-dependent	2	4.44444	44	2.85344	4.54545	3.57143	0.236053
biological process	GO:0003333	amino acid transmembrane transport	1	2.22222	12	0.77821	8.33333	1.78571	0.254368
biological process	GO:0002098	tRNA wobble uridine modification	1	2.22222	12	0.77821	8.33333	1.78571	0.254368
biological process	GO:0008152	metabolic process	2	4.44444	60	3.89105	3.33333	3.57143	0.276488
biological process	GO:0032259	methylation	1	2.22222	19	1.23217	5.26316	1.78571	0.328208
cellular component	GO:0016020	membrane	4	16	11	1.64179	36.3636	7.14286	0.000400463
cellular component	GO:1990077	primosome complex	1	4	2	0.298507	50	1.78571	0.0719497
cellular component	GO:0016021	integral to membrane	4	16	161	24.0299	2.48447	7.14286	0.13108
cellular component	GO:0005737	cytoplasm	9	36	197	29.403	4.56853	16.0714	0.129214
cellular component	GO:0005886	plasma membrane	3	12	41	6.1194	7.31707	5.35714	0.132316
cellular component	GO:0030288	outer membrane-bounded periplasmic space	4	16	96	14.3284	4.16667	7.14286	0.211367
molecular function	GO:0015604	organic phosphonate transmembrane transporter activity	3	4.7619	5	0.228833	60	5.35714	0.000216312
molecular function	GO:0005215	transporter activity	6	9.52381	40	1.83066	15	10.7143	0.000700614
molecular function	GO:0050660	flavin adenine dinucleotide binding	3	4.7619	13	0.594966	23.0769	5.35714	0.00494678
molecular function	GO:0016887	ATPase activity	4	6.34921	33	1.5103	12.1212	7.14286	0.0115577
molecular function	GO:0003899	DNA-directed RNA polymerase activity	1	1.5873	1	0.0457666	100	1.78571	0.028833
molecular function	GO:0043167	ion binding	1	1.5873	1	0.0457666	100	1.78571	0.028833
molecular function	GO:0015407	monosaccharide-transporting ATPase activity	1	1.5873	1	0.0457666	100	1.78571	0.028833
molecular function	GO:0016462	pyrophosphatase activity	1	1.5873	1	0.0457666	100	1.78571	0.028833
molecular function	GO:0004799	thymidylate synthase activity	1	1.5873	1	0.0457666	100	1.78571	0.028833
molecular function	GO:0016740	transferase activity	3	4.7619	31	1.41876	9.67742	5.35714	0.0468626
molecular function	GO:0004814	arginine-tRNA ligase activity	1	1.5873	2	0.0915332	50	1.78571	0.0560289
molecular function	GO:0003896	DNA primase activity	1	1.5873	2	0.0915332	50	1.78571	0.0560289
molecular function	GO:0004820	glycine-tRNA ligase activity	1	1.5873	2	0.0915332	50	1.78571	0.0560289
molecular function	GO:0004326	tetrahydrofolylpolyglutamate synthase activity	1	1.5873	2	0.0915332	50	1.78571	0.0560289
molecular function	GO:0003924	GTPase activity	2	3.1746	17	0.778032	11.7647	3.57143	0.0726672
molecular function	GO:0005524	ATP binding	9	14.2857	234	10.7094	3.84615	16.0714	0.0973541
molecular function	GO:0042626	ATPase activity, coupled to transmembrane movement of substances	1	1.5873	4	0.183066	25	1.78571	0.105782
molecular function	GO:0019829	cation-transporting ATPase activity	1	1.5873	4	0.183066	25	1.78571	0.105782
molecular function	GO:0008080	N-acetyltransferase activity	1	1.5873	4	0.183066	25	1.78571	0.105782
molecular function	GO:0016987	sigma factor activity	1	1.5873	4	0.183066	25	1.78571	0.105782
molecular function	GO:0000166	nucleotide binding	2	3.1746	25	1.14416	8	3.57143	0.127526
molecular function	GO:0016773	phosphotransferase activity, alcohol group as acceptor	1	1.5873	5	0.228833	20	1.78571	0.128468
molecular function	GO:0017153	sodium:dicarboxylate symporter activity	1	1.5873	5	0.228833	20	1.78571	0.128468
molecular function	GO:0005525	GTP binding	2	3.1746	27	1.2357	7.40741	3.57143	0.140896
molecular function	GO:0004619	phosphoglycerate mutase activity	1	1.5873	7	0.320366	14.2857	1.78571	0.169768
molecular function	GO:0003677	DNA binding	3	4.7619	148	6.77346	2.02703	5.35714	0.184375
molecular function	GO:0003700	sequence-specific DNA binding transcription factor activity	1	1.5873	10	0.457666	10	1.78571	0.222389
molecular function	GO:0015171	amino acid transmembrane transporter activity	1	1.5873	12	0.549199	8.33333	1.78571	0.251866
molecular function	GO:0016787	hydrolase activity	2	3.1746	51	2.3341	3.92157	3.57143	0.256213
molecular function	GO:0046872	metal ion binding	2	3.1746	64	2.92906	3.125	3.57143	0.277572
molecular function	GO:0004519	endonuclease activity	1	1.5873	18	0.823799	5.55556	1.78571	0.3175
molecular function	GO:0016301	kinase activity	1	1.5873	27	1.2357	3.7037	1.78571	0.366573
molecular function	GO:0003922	GMP synthase (glutamine-hydrolyzing) activity	1	1.5873	33	1.5103	3.0303	1.78571	0.376063
molecular function	GO:0008270	zinc ion binding	1	1.5873	33	1.5103	3.0303	1.78571	0.376063
Note: aNumber of down-regulated genes in each term; bNumber of genome genes in each term; cNumber of down-regulated genes in the corresponding GO category; dNumber of genome genes in the corresponding GO category.

## Sheet: Table S6-2
Table S6-2 GO enrichment analysis of down-regulated DEGs in BM-LA14526 normal state versus BM-LA14526 VPNC state
GO category	GO accession	GO term	Cluster countsa	Cluster frequencyb (%)	Genome countsc	Genome frequencyd (%)	Cluster counts/ genome counts (%)	Cluster counts/total DEGs (%)	p-value
biological process	GO:0015716	organic phosphonate transport	3	9.09091	6	0.389105	50	4.05405	0.000168649
biological process	GO:0006879	cellular iron ion homeostasis	1	3.0303	1	0.0648508	100	1.35135	0.0214008
biological process	GO:0044211	CTP salvage	1	3.0303	1	0.0648508	100	1.35135	0.0214008
biological process	GO:0006799	polyphosphate biosynthetic process	1	3.0303	1	0.0648508	100	1.35135	0.0214008
biological process	GO:0031119	tRNA pseudouridine synthesis	1	3.0303	1	0.0648508	100	1.35135	0.0214008
biological process	GO:0055114	oxidation-reduction process	5	15.1515	91	5.90143	5.49451	6.75676	0.0300502
biological process	GO:0009987	cellular process	1	3.0303	2	0.129702	50	1.35135	0.0419128
biological process	GO:0044206	UMP salvage	1	3.0303	2	0.129702	50	1.35135	0.0419128
biological process	GO:0009401	phosphoenolpyruvate-dependent sugar phosphotransferase system	2	6.06061	24	1.55642	8.33333	2.7027	0.0781704
biological process	GO:0045454	cell redox homeostasis	1	3.0303	4	0.259403	25	1.35135	0.0803769
biological process	GO:0016310	phosphorylation	3	9.09091	56	3.63165	5.35714	4.05405	0.085779
biological process	GO:0006835	dicarboxylic acid transport	1	3.0303	5	0.324254	20	1.35135	0.0983807
biological process	GO:0006541	glutamine metabolic process	1	3.0303	5	0.324254	20	1.35135	0.0983807
biological process	GO:0023014	signal transduction by phosphorylation	1	3.0303	6	0.389105	16.6667	1.35135	0.115599
biological process	GO:0006355	regulation of transcription, DNA-dependent	2	6.06061	44	2.85344	4.54545	2.7027	0.176875
biological process	GO:0000160	phosphorelay signal transduction system	1	3.0303	11	0.713359	9.09091	1.35135	0.19073
biological process	GO:0003333	amino acid transmembrane transport	1	3.0303	12	0.77821	8.33333	1.35135	0.20372
biological process	GO:0006508	proteolysis	2	6.06061	52	3.37224	3.84615	2.7027	0.209649
biological process	GO:0006950	response to stress	1	3.0303	16	1.03761	6.25	1.35135	0.249584
biological process	GO:0006096	glycolysis	1	3.0303	19	1.23217	5.26316	1.35135	0.278113
biological process	GO:0006313	transposition, DNA-mediated	1	3.0303	23	1.49157	4.34783	1.35135	0.309221
biological process	GO:0006810	transport	1	3.0303	44	2.85344	2.27273	1.35135	0.377144
cellular component	GO:0030288	outer membrane-bounded periplasmic space	4	16.6667	11	1.64179	36.3636	5.40541	0.000340074
cellular component	GO:0005576	extracellular region	2	8.33333	4	0.597015	50	2.7027	0.00691002
cellular component	GO:0009358	polyphosphate kinase complex	1	4.16667	1	0.149254	100	1.35135	0.0358209
cellular component	GO:0009986	cell surface	1	4.16667	3	0.447761	33.3333	1.35135	0.100195
cellular component	GO:0000015	phosphopyruvate hydratase complex	1	4.16667	3	0.447761	33.3333	1.35135	0.100195
cellular component	GO:0005737	cytoplasm	5	20.8333	197	29.403	2.53807	6.75676	0.12504
cellular component	GO:0016021	integral to membrane	5	20.8333	161	24.0299	3.10559	6.75676	0.186424
cellular component	GO:0005886	plasma membrane	3	12.5	96	14.3284	3.125	4.05405	0.234912
cellular component	GO:0016020	membrane	2	8.33333	41	6.1194	4.87805	2.7027	0.263003
molecular function	GO:0015604	organic phosphonate transmembrane transporter activity	3	5.26316	5	0.228833	60	4.05405	0.000149144
molecular function	GO:0030976	thiamine pyrophosphate binding	2	3.50877	3	0.1373	66.6667	2.7027	0.00186406
molecular function	GO:0008982	protein-N(PI)-phosphohistidine-sugar phosphotransferase activity	3	5.26316	22	1.00686	13.6364	4.05405	0.0151292
molecular function	GO:0008199	ferric iron binding	1	1.75439	1	0.0457666	100	1.35135	0.0254578
molecular function	GO:0008235	metalloexopeptidase activity	1	1.75439	1	0.0457666	100	1.35135	0.0254578
molecular function	GO:0016722	oxidoreductase activity, oxidizing metal ions	1	1.75439	1	0.0457666	100	1.35135	0.0254578
molecular function	GO:0008976	polyphosphate kinase activity	1	1.75439	1	0.0457666	100	1.35135	0.0254578
molecular function	GO:0004849	uridine kinase activity	1	1.75439	1	0.0457666	100	1.35135	0.0254578
molecular function	GO:0004177	aminopeptidase activity	2	3.50877	12	0.549199	16.6667	2.7027	0.0327612
molecular function	GO:0016884	carbon-nitrogen ligase activity, with glutamine as amido-N-donor	1	1.75439	2	0.0915332	50	1.35135	0.0496416
molecular function	GO:0005351	sugar:hydrogen symporter activity	2	3.50877	16	0.732265	12.5	2.7027	0.0538921
molecular function	GO:0000287	magnesium ion binding	3	5.26316	38	1.73913	7.89474	4.05405	0.0557821
molecular function	GO:0008800	beta-lactamase activity	1	1.75439	3	0.1373	33.3333	1.35135	0.0725983
molecular function	GO:0004634	phosphopyruvate hydratase activity	1	1.75439	3	0.1373	33.3333	1.35135	0.0725983
molecular function	GO:0008236	serine-type peptidase activity	1	1.75439	3	0.1373	33.3333	1.35135	0.0725983
molecular function	GO:0004045	aminoacyl-tRNA hydrolase activity	1	1.75439	4	0.183066	25	1.35135	0.0943734
molecular function	GO:0004309	exopolyphosphatase activity	1	1.75439	5	0.228833	20	1.35135	0.115011
molecular function	GO:0016773	phosphotransferase activity, alcohol group as acceptor	1	1.75439	5	0.228833	20	1.35135	0.115011
molecular function	GO:0017153	sodium:dicarboxylate symporter activity	1	1.75439	5	0.228833	20	1.35135	0.115011
molecular function	GO:0000155	phosphorelay sensor kinase activity	1	1.75439	6	0.2746	16.6667	1.35135	0.134554
molecular function	GO:0000104	succinate dehydrogenase activity	1	1.75439	6	0.2746	16.6667	1.35135	0.134554
molecular function	GO:0005524	ATP binding	4	7.01754	234	10.7094	1.7094	5.40541	0.135627
molecular function	GO:0016740	transferase activity	2	3.50877	31	1.41876	6.45161	2.7027	0.143242
molecular function	GO:0004619	phosphoglycerate mutase activity	1	1.75439	7	0.320366	14.2857	1.35135	0.153042
molecular function	GO:0003723	RNA binding	2	3.50877	38	1.73913	5.26316	2.7027	0.181461
molecular function	GO:0003677	DNA binding	4	7.01754	148	6.77346	2.7027	5.40541	0.203782
molecular function	GO:0015171	amino acid transmembrane transporter activity	1	1.75439	12	0.549199	8.33333	1.35135	0.23103
molecular function	GO:0016829	lyase activity	1	1.75439	12	0.549199	8.33333	1.35135	0.23103
molecular function	GO:0050660	flavin adenine dinucleotide binding	1	1.75439	13	0.594966	7.69231	1.35135	0.243989
molecular function	GO:0003824	catalytic activity	1	1.75439	14	0.640732	7.14286	1.35135	0.256147
molecular function	GO:0010181	FMN binding	1	1.75439	14	0.640732	7.14286	1.35135	0.256147
molecular function	GO:0004386	helicase activity	1	1.75439	14	0.640732	7.14286	1.35135	0.256147
molecular function	GO:0017111	nucleoside-triphosphatase activity	1	1.75439	14	0.640732	7.14286	1.35135	0.256147
molecular function	GO:0008239	dipeptidyl-peptidase activity	1	1.75439	18	0.823799	5.55556	1.35135	0.297387
molecular function	GO:0046872	metal ion binding	1	1.75439	64	2.92906	1.5625	1.35135	0.322664
molecular function	GO:0003700	sequence-specific DNA binding transcription factor activity	1	1.75439	26	1.18993	3.84615	1.35135	0.35007
molecular function	GO:0016301	kinase activity	1	1.75439	27	1.2357	3.7037	1.35135	0.354335
molecular function	GO:0016787	hydrolase activity	1	1.75439	51	2.3341	1.96078	1.35135	0.360521
molecular function	GO:0004803	transposase activity	1	1.75439	31	1.41876	3.22581	1.35135	0.367144
molecular function	GO:0005215	transporter activity	1	1.75439	40	1.83066	2.5	1.35135	0.375784
Note: aNumber of down-regulated genes in each term; bNumber of genome genes in each term; cNumber of down-regulated genes in the corresponding GO category; dNumber of genome genes in the corresponding GO category.

## Sheet: Table S6-3
Table S6-3 GO enrichment analysis of down-regulated DEGs in BM-LA14526 mid-term state versus BM-LA14526 VPNC state
GO category	GO accession	GO term	Cluster countsa	Cluster frequencyb (%)	Genome countsc	Genome frequencyd (%)	Cluster counts/ genome counts (%)	Cluster counts/total DEGs (%)	p-value
biological process	GO:0005975	carbohydrate metabolic process	8	15.6863	34	2.20493	23.5294	7.92079	7.0473e-06
biological process	GO:0016310	phosphorylation	7	13.7255	56	3.63165	12.5	6.93069	0.00155515
biological process	GO:0044211	CTP salvage	1	1.96078	1	0.0648508	100	0.990099	0.0330739
biological process	GO:0006631	fatty acid metabolic process	1	1.96078	1	0.0648508	100	0.990099	0.0330739
biological process	GO:0006799	polyphosphate biosynthetic process	1	1.96078	1	0.0648508	100	0.990099	0.0330739
biological process	GO:0006090	pyruvate metabolic process	1	1.96078	1	0.0648508	100	0.990099	0.0330739
biological process	GO:0009401	phosphoenolpyruvate-dependent sugar phosphotransferase system	3	5.88235	24	1.55642	12.5	2.9703	0.0353699
biological process	GO:0006508	proteolysis	4	7.84314	52	3.37224	7.69231	3.9604	0.0634785
biological process	GO:0044237	cellular metabolic process	1	1.96078	2	0.129702	50	0.990099	0.0640016
biological process	GO:0006012	galactose metabolic process	1	1.96078	2	0.129702	50	0.990099	0.0640016
biological process	GO:0044206	UMP salvage	1	1.96078	2	0.129702	50	0.990099	0.0640016
biological process	GO:0006094	gluconeogenesis	1	1.96078	3	0.194553	33.3333	0.990099	0.0928854
biological process	GO:0006096	glycolysis	2	3.92157	19	1.23217	10.5263	1.9802	0.105596
biological process	GO:0035335	peptidyl-tyrosine dephosphorylation	1	1.96078	4	0.259403	25	0.990099	0.119824
biological process	GO:0000413	protein peptidyl-prolyl isomerization	1	1.96078	4	0.259403	25	0.990099	0.119824
biological process	GO:0006810	transport	3	5.88235	44	2.85344	6.81818	2.9703	0.121217
biological process	GO:0006200	ATP catabolic process	3	5.88235	47	3.04799	6.38298	2.9703	0.134586
biological process	GO:0044262	cellular carbohydrate metabolic process	1	1.96078	6	0.389105	16.6667	0.990099	0.168235
biological process	GO:0023014	signal transduction by phosphorylation	1	1.96078	6	0.389105	16.6667	0.990099	0.168235
biological process	GO:0006812	cation transport	1	1.96078	7	0.453956	14.2857	0.990099	0.189886
biological process	GO:0055114	oxidation-reduction process	3	5.88235	91	5.90143	3.2967	2.9703	0.234806
biological process	GO:0000160	phosphorelay signal transduction system	1	1.96078	11	0.713359	9.09091	0.990099	0.261337
biological process	GO:0006457	protein folding	1	1.96078	11	0.713359	9.09091	0.990099	0.261337
biological process	GO:0008152	metabolic process	1	1.96078	60	3.89105	1.66667	0.990099	0.272812
biological process	GO:0006355	regulation of transcription, DNA-dependent	1	1.96078	44	2.85344	2.27273	0.990099	0.345356
biological process	GO:0006313	transposition, DNA-mediated	1	1.96078	23	1.49157	4.34783	0.990099	0.366319
cellular component	GO:0005576	extracellular region	2	8.33333	4	0.597015	50	1.9802	0.00691002
cellular component	GO:0005737	cytoplasm	3	12.5	197	29.403	1.52284	2.9703	0.0327058
cellular component	GO:0030312	external encapsulating structure	1	4.16667	1	0.149254	100	0.990099	0.0358209
cellular component	GO:0009358	polyphosphate kinase complex	1	4.16667	1	0.149254	100	0.990099	0.0358209
cellular component	GO:0043190	ATP-binding cassette (ABC) transporter complex	1	4.16667	3	0.447761	33.3333	0.990099	0.100195
cellular component	GO:0009986	cell surface	1	4.16667	3	0.447761	33.3333	0.990099	0.100195
cellular component	GO:0000015	phosphopyruvate hydratase complex	1	4.16667	3	0.447761	33.3333	0.990099	0.100195
cellular component	GO:0005886	plasma membrane	5	20.8333	96	14.3284	5.20833	4.9505	0.137276
cellular component	GO:0016021	integral to membrane	7	29.1667	161	24.0299	4.34783	6.93069	0.151946
cellular component	GO:0016020	membrane	2	8.33333	41	6.1194	4.87805	1.9802	0.263003
molecular function	GO:0008865	fructokinase activity	2	2.38095	2	0.0915332	100	1.9802	0.00146101
molecular function	GO:0004574	oligo-1,6-glucosidase activity	2	2.38095	2	0.0915332	100	1.9802	0.00146101
molecular function	GO:0009013	succinate-semialdehyde dehydrogenase [NAD(P)+] activity	2	2.38095	2	0.0915332	100	1.9802	0.00146101
molecular function	GO:0008800	beta-lactamase activity	2	2.38095	3	0.1373	66.6667	1.9802	0.00421839
molecular function	GO:0004177	aminopeptidase activity	3	3.57143	12	0.549199	25	2.9703	0.00858422
molecular function	GO:0030246	carbohydrate binding	3	3.57143	12	0.549199	25	2.9703	0.00858422
molecular function	GO:0005351	sugar:hydrogen symporter activity	3	3.57143	16	0.732265	18.75	2.9703	0.0187684
molecular function	GO:0008422	beta-glucosidase activity	1	1.19048	1	0.0457666	100	0.990099	0.0384439
molecular function	GO:0008801	beta-phosphoglucomutase activity	1	1.19048	1	0.0457666	100	0.990099	0.0384439
molecular function	GO:0008239	dipeptidyl-peptidase activity	1	1.19048	1	0.0457666	100	0.990099	0.0384439
molecular function	GO:0016811	hydrolase activity, acting on carbon-nitrogen (but not peptide) bonds, in linear amides	1	1.19048	1	0.0457666	100	0.990099	0.0384439
molecular function	GO:0015423	maltose-transporting ATPase activity	1	1.19048	1	0.0457666	100	0.990099	0.0384439
molecular function	GO:0050151	oleate hydratase activity	1	1.19048	1	0.0457666	100	0.990099	0.0384439
molecular function	GO:0008976	polyphosphate kinase activity	1	1.19048	1	0.0457666	100	0.990099	0.0384439
molecular function	GO:0008986	pyruvate, water dikinase activity	1	1.19048	1	0.0457666	100	0.990099	0.0384439
molecular function	GO:0003978	UDP-glucose 4-epimerase activity	1	1.19048	1	0.0457666	100	0.990099	0.0384439
molecular function	GO:0004849	uridine kinase activity	1	1.19048	1	0.0457666	100	0.990099	0.0384439
molecular function	GO:0008982	protein-N(PI)-phosphohistidine-sugar phosphotransferase activity	3	3.57143	22	1.00686	13.6364	2.9703	0.0410648
molecular function	GO:0003677	DNA binding	2	2.38095	148	6.77346	1.35135	1.9802	0.048691
molecular function	GO:0000166	nucleotide binding	3	3.57143	25	1.14416	12	2.9703	0.0546922
molecular function	GO:0015430	glycerol-3-phosphate-transporting ATPase activity	1	1.19048	2	0.0915332	50	0.990099	0.0739659
molecular function	GO:0003824	catalytic activity	2	2.38095	14	0.640732	14.2857	1.9802	0.083878
molecular function	GO:0017111	nucleoside-triphosphatase activity	2	2.38095	14	0.640732	14.2857	1.9802	0.083878
molecular function	GO:0008553	hydrogen-exporting ATPase activity, phosphorylative mechanism	1	1.19048	3	0.1373	33.3333	0.990099	0.10673
molecular function	GO:0004634	phosphopyruvate hydratase activity	1	1.19048	3	0.1373	33.3333	0.990099	0.10673
molecular function	GO:0008236	serine-type peptidase activity	1	1.19048	3	0.1373	33.3333	0.990099	0.10673
molecular function	GO:0005215	transporter activity	3	3.57143	40	1.83066	7.5	2.9703	0.132172
molecular function	GO:0019829	cation-transporting ATPase activity	1	1.19048	4	0.183066	25	0.990099	0.136894
molecular function	GO:0003755	peptidyl-prolyl cis-trans isomerase activity	1	1.19048	4	0.183066	25	0.990099	0.136894
molecular function	GO:0005524	ATP binding	9	10.7143	234	10.7094	3.84615	8.91089	0.142179
molecular function	GO:0050662	coenzyme binding	1	1.19048	5	0.228833	20	0.990099	0.164605
molecular function	GO:0004309	exopolyphosphatase activity	1	1.19048	5	0.228833	20	0.990099	0.164605
molecular function	GO:0016773	phosphotransferase activity, alcohol group as acceptor	1	1.19048	5	0.228833	20	0.990099	0.164605
molecular function	GO:0016787	hydrolase activity	3	3.57143	51	2.3341	5.88235	2.9703	0.182236
molecular function	GO:0043169	cation binding	3	3.57143	52	2.37986	5.76923	2.9703	0.186053
molecular function	GO:0043167	ion binding	1	1.19048	6	0.2746	16.6667	0.990099	0.190006
molecular function	GO:0004459	L-lactate dehydrogenase activity	1	1.19048	6	0.2746	16.6667	0.990099	0.190006
molecular function	GO:0016779	nucleotidyltransferase activity	1	1.19048	6	0.2746	16.6667	0.990099	0.190006
molecular function	GO:0000155	phosphorelay sensor kinase activity	1	1.19048	6	0.2746	16.6667	0.990099	0.190006
molecular function	GO:0016301	kinase activity	2	2.38095	27	1.2357	7.40741	1.9802	0.195849
molecular function	GO:0008237	metallopeptidase activity	1	1.19048	7	0.320366	14.2857	0.990099	0.21323
molecular function	GO:0016887	ATPase activity	2	2.38095	33	1.5103	6.06061	1.9802	0.233445
molecular function	GO:0000287	magnesium ion binding	2	2.38095	38	1.73913	5.26316	1.9802	0.255897
molecular function	GO:0046872	metal ion binding	2	2.38095	64	2.92906	3.125	1.9802	0.265007
molecular function	GO:0008026	ATP-dependent helicase activity	1	1.19048	10	0.457666	10	0.990099	0.271085
molecular function	GO:0016829	lyase activity	1	1.19048	12	0.549199	8.33333	0.990099	0.300942
molecular function	GO:0008233	peptidase activity	1	1.19048	15	0.686499	6.66667	0.990099	0.334679
molecular function	GO:0008270	zinc ion binding	1	1.19048	33	1.5103	3.0303	0.990099	0.363878
molecular function	GO:0003676	nucleic acid binding	1	1.19048	32	1.46453	3.125	0.990099	0.367
Note: aNumber of down-regulated genes in each term; bNumber of genome genes in each term; cNumber of down-regulated genes in the corresponding GO category; dNumber of genome genes in the corresponding GO category.

## Sheet: Table S6-4
Table S6-4 GO enrichment analysis of down-regulated DEGs in BM-LA14527 normal state versus BM-LA14527 mid-term state
GO category	GO accession	GO term	Cluster countsa	Cluster frequencyb (%)	Genome countsc	Genome frequencyd (%)	Cluster counts/ genome counts (%)	Cluster counts/total DEGs (%)	p-value
biological process	GO:0006633	fatty acid biosynthetic process	5	5.55556	12	0.77821	41.6667	4.16667	0.000249166
biological process	GO:0003333	amino acid transmembrane transport	4	4.44444	12	0.77821	33.3333	3.33333	0.00277958
biological process	GO:0008643	carbohydrate transport	2	2.22222	2	0.129702	100	1.66667	0.00300925
biological process	GO:0006432	phenylalanyl-tRNA aminoacylation	2	2.22222	4	0.259403	50	1.66667	0.016158
biological process	GO:0006289	nucleotide-excision repair	2	2.22222	4	0.259403	50	1.66667	0.016158
biological process	GO:0006810	transport	6	6.66667	44	2.85344	13.6364	5	0.021989
biological process	GO:0006835	dicarboxylic acid transport	2	2.22222	5	0.324254	40	1.66667	0.0254743
biological process	GO:0006284	base-excision repair	2	2.22222	5	0.324254	40	1.66667	0.0254743
biological process	GO:0055114	oxidation-reduction process	9	10	91	5.90143	9.89011	7.5	0.0336107
biological process	GO:0006418	tRNA aminoacylation for protein translation	1	1.11111	1	0.0648508	100	0.833333	0.0551471
biological process	GO:0031564	transcription antitermination	1	1.11111	1	0.0648508	100	0.833333	0.0551471
biological process	GO:0032968	positive regulation of transcription elongation from RNA polymerase II promoter	1	1.11111	1	0.0648508	100	0.833333	0.0551471
biological process	GO:0006799	polyphosphate biosynthetic process	1	1.11111	1	0.0648508	100	0.833333	0.0551471
biological process	GO:0006082	organic acid metabolic process	1	1.11111	1	0.0648508	100	0.833333	0.0551471
biological process	GO:0006231	dTMP biosynthetic process	1	1.11111	1	0.0648508	100	0.833333	0.0551471
biological process	GO:0006821	chloride transport	1	1.11111	1	0.0648508	100	0.833333	0.0551471
biological process	GO:0006879	cellular iron ion homeostasis	1	1.11111	1	0.0648508	100	0.833333	0.0551471
biological process	GO:0006422	aspartyl-tRNA aminoacylation	1	1.11111	1	0.0648508	100	0.833333	0.0551471
biological process	GO:0006085	acetyl-CoA biosynthetic process	1	1.11111	1	0.0648508	100	0.833333	0.0551471
biological process	GO:0009432	SOS response	2	2.22222	10	0.648508	20	1.66667	0.0867797
biological process	GO:0042274	ribosomal small subunit biogenesis	1	1.11111	2	0.129702	50	0.833333	0.104276
biological process	GO:0006813	potassium ion transport	1	1.11111	2	0.129702	50	0.833333	0.104276
biological process	GO:0070981	L-asparagine biosynthetic process	1	1.11111	2	0.129702	50	0.833333	0.104276
biological process	GO:0006235	dTTP biosynthetic process	1	1.11111	2	0.129702	50	0.833333	0.104276
biological process	GO:0009987	cellular process	1	1.11111	2	0.129702	50	0.833333	0.104276
biological process	GO:0008152	metabolic process	5	5.55556	60	3.89105	8.33333	4.16667	0.124299
biological process	GO:0090305	nucleic acid phosphodiester bond hydrolysis	3	3.33333	30	1.94553	10	2.5	0.14803
biological process	GO:0016310	phosphorylation	4	4.44444	56	3.63165	7.14286	3.33333	0.180948
biological process	GO:0051607	defense response to virus	1	1.11111	4	0.259403	25	0.833333	0.186392
biological process	GO:0045454	cell redox homeostasis	1	1.11111	4	0.259403	25	0.833333	0.186392
biological process	GO:0032259	methylation	2	2.22222	19	1.23217	10.5263	1.66667	0.19935
biological process	GO:0006355	regulation of transcription, DNA-dependent	1	1.11111	44	2.85344	2.27273	0.833333	0.210354
biological process	GO:0006541	glutamine metabolic process	1	1.11111	5	0.324254	20	0.833333	0.220253
biological process	GO:0006400	tRNA modification	1	1.11111	5	0.324254	20	0.833333	0.220253
biological process	GO:0006200	ATP catabolic process	3	3.33333	47	3.04799	6.38298	2.5	0.227698
biological process	GO:0006508	proteolysis	3	3.33333	52	3.37224	5.76923	2.5	0.233931
biological process	GO:0006313	transposition, DNA-mediated	2	2.22222	23	1.49157	8.69565	1.66667	0.235608
biological process	GO:0015716	organic phosphonate transport	1	1.11111	6	0.389105	16.6667	0.833333	0.249846
biological process	GO:0044262	cellular carbohydrate metabolic process	1	1.11111	6	0.389105	16.6667	0.833333	0.249846
biological process	GO:0006364	rRNA processing	1	1.11111	7	0.453956	14.2857	0.833333	0.275532
biological process	GO:0051301	cell division	1	1.11111	35	2.26978	2.85714	0.833333	0.280724
biological process	GO:0055085	transmembrane transport	2	2.22222	35	2.26978	5.71429	1.66667	0.281468
biological process	GO:0009058	biosynthetic process	1	1.11111	11	0.713359	9.09091	0.833333	0.345561
biological process	GO:0006260	DNA replication	1	1.11111	25	1.62127	4	0.833333	0.355065
biological process	GO:0009401	phosphoenolpyruvate-dependent sugar phosphotransferase system	1	1.11111	24	1.55642	4.16667	0.833333	0.360834
biological process	GO:0006950	response to stress	1	1.11111	16	1.03761	6.25	0.833333	0.378857
biological process	GO:0006096	glycolysis	1	1.11111	19	1.23217	5.26316	0.833333	0.379537
biological process	GO:0015074	DNA integration	1	1.11111	18	1.16732	5.55556	0.833333	0.380546
cellular component	GO:0009358	polyphosphate kinase complex	1	28.5714	1	0.149254	100	0.833333	0.0626866
cellular component	GO:0016021	integral to membrane	12	2.38095	161	24.0299	7.45342	10	0.109902
cellular component	GO:0009380	excinuclease repair complex	1	2.38095	2	0.298507	50	0.833333	0.11769
cellular component	GO:0009317	acetyl-CoA carboxylase complex	1	2.38095	2	0.298507	50	0.833333	0.11769
cellular component	GO:0005840	ribosome	1	9.52381	50	7.46269	2	0.833333	0.125259
cellular component	GO:0005737	cytoplasm	12	2.38095	197	29.403	6.09137	10	0.138538
cellular component	GO:0016020	membrane	4	16.6667	41	6.1194	9.7561	3.33333	0.145507
cellular component	GO:0005886	plasma membrane	7	2.38095	96	14.3284	7.29167	5.83333	0.153808
cellular component	GO:0043190	ATP-binding cassette (ABC) transporter complex	1	2.38095	3	0.447761	33.3333	0.833333	0.165699
cellular component	GO:0005576	extracellular region	1	2.38095	4	0.597015	25	0.833333	0.207352
cellular component	GO:0030288	outer membrane-bounded periplasmic space	1	0	11	1.64179	9.09091	0.833333	0.364734
molecular function	GO:0003841	1-acylglycerol-3-phosphate O-acyltransferase activity	4	3.30579	7	0.320366	57.1429	3.33333	0.000274628
molecular function	GO:0015171	amino acid transmembrane transporter activity	4	3.30579	12	0.549199	33.3333	3.33333	0.00293927
molecular function	GO:0009381	excinuclease ABC activity	2	1.65289	3	0.1373	66.6667	1.66667	0.00877038
molecular function	GO:0030976	thiamine pyrophosphate binding	2	1.65289	3	0.1373	66.6667	1.66667	0.00877038
molecular function	GO:0016874	ligase activity	2	1.65289	4	0.183066	50	1.66667	0.0165762
molecular function	GO:0004826	phenylalanine-tRNA ligase activity	2	1.65289	4	0.183066	50	1.66667	0.0165762
molecular function	GO:0017153	sodium:dicarboxylate symporter activity	2	1.65289	5	0.228833	40	1.66667	0.026107
molecular function	GO:0000287	magnesium ion binding	5	4.13223	38	1.73913	13.1579	4.16667	0.040227
molecular function	GO:0008776	acetate kinase activity	1	0.826446	1	0.0457666	100	0.833333	0.0558376
molecular function	GO:0004071	aspartate-ammonia ligase activity	1	0.826446	1	0.0457666	100	0.833333	0.0558376
molecular function	GO:0004815	aspartate-tRNA ligase activity	1	0.826446	1	0.0457666	100	0.833333	0.0558376
molecular function	GO:0015144	carbohydrate transmembrane transporter activity	1	0.826446	1	0.0457666	100	0.833333	0.0558376
molecular function	GO:0031419	cobalamin binding	1	0.826446	1	0.0457666	100	0.833333	0.0558376
molecular function	GO:0004121	cystathionine beta-lyase activity	1	0.826446	1	0.0457666	100	0.833333	0.0558376
molecular function	GO:0008725	DNA-3-methyladenine glycosylase activity	1	0.826446	1	0.0457666	100	0.833333	0.0558376
molecular function	GO:0004318	enoyl-[acyl-carrier-protein] reductase (NADH) activity	1	0.826446	1	0.0457666	100	0.833333	0.0558376
molecular function	GO:0008199	ferric iron binding	1	0.826446	1	0.0457666	100	0.833333	0.0558376
molecular function	GO:0008235	metalloexopeptidase activity	1	0.826446	1	0.0457666	100	0.833333	0.0558376
molecular function	GO:0015407	monosaccharide-transporting ATPase activity	1	0.826446	1	0.0457666	100	0.833333	0.0558376
molecular function	GO:0016722	oxidoreductase activity, oxidizing metal ions	1	0.826446	1	0.0457666	100	0.833333	0.0558376
molecular function	GO:0008976	polyphosphate kinase activity	1	0.826446	1	0.0457666	100	0.833333	0.0558376
molecular function	GO:0015418	quaternary-ammonium-compound-transporting ATPase activity	1	0.826446	1	0.0457666	100	0.833333	0.0558376
molecular function	GO:0004748	ribonucleoside-diphosphate reductase activity, thioredoxin disulfide as acceptor	1	0.826446	1	0.0457666	100	0.833333	0.0558376
molecular function	GO:0008998	ribonucleoside-triphosphate reductase activity	1	0.826446	1	0.0457666	100	0.833333	0.0558376
molecular function	GO:0004799	thymidylate synthase activity	1	0.826446	1	0.0457666	100	0.833333	0.0558376
molecular function	GO:0052906	tRNA (guanine(37)-N(1))-methyltransferase activity	1	0.826446	1	0.0457666	100	0.833333	0.0558376
molecular function	GO:0005247	voltage-gated chloride channel activity	1	0.826446	1	0.0457666	100	0.833333	0.0558376
molecular function	GO:0016798	hydrolase activity, acting on glycosyl bonds	2	1.65289	8	0.366133	25	1.66667	0.0616763
molecular function	GO:0000036	ACP phosphopantetheine attachment site binding involved in fatty acid biosynthetic process	1	0.826446	2	0.0915332	50	0.833333	0.105488
molecular function	GO:0008324	cation transmembrane transporter activity	1	0.826446	2	0.0915332	50	0.833333	0.105488
molecular function	GO:0005507	copper ion binding	1	0.826446	2	0.0915332	50	0.833333	0.105488
molecular function	GO:0008865	fructokinase activity	1	0.826446	2	0.0915332	50	0.833333	0.105488
molecular function	GO:0004619	phosphoglycerate mutase activity	1	0.826446	2	0.0915332	50	0.833333	0.105488
molecular function	GO:0043022	ribosome binding	1	0.826446	2	0.0915332	50	0.833333	0.105488
molecular function	GO:0003677	DNA binding	6	4.95868	148	6.77346	4.05405	5	0.114486
molecular function	GO:0005524	ATP binding	13	10.7438	234	10.7094	5.55556	10.8333	0.119708
molecular function	GO:0004386	helicase activity	2	1.65289	14	0.640732	14.2857	1.66667	0.14259
molecular function	GO:0003989	acetyl-CoA carboxylase activity	1	0.826446	3	0.1373	33.3333	0.833333	0.149462
molecular function	GO:0004812	aminoacyl-tRNA ligase activity	1	0.826446	3	0.1373	33.3333	0.833333	0.149462
molecular function	GO:0008800	beta-lactamase activity	1	0.826446	3	0.1373	33.3333	0.833333	0.149462
molecular function	GO:0016787	hydrolase activity	4	3.30579	51	2.3341	7.84314	3.33333	0.164907
molecular function	GO:0016887	ATPase activity	3	2.47934	33	1.5103	9.09091	2.5	0.170522
molecular function	GO:0004316	3-oxoacyl-[acyl-carrier-protein] reductase (NADPH) activity	1	0.826446	4	0.183066	25	0.833333	0.188232
molecular function	GO:0042626	ATPase activity, coupled to transmembrane movement of substances	1	0.826446	4	0.183066	25	0.833333	0.188232
molecular function	GO:0008483	transaminase activity	1	0.826446	4	0.183066	25	0.833333	0.188232
molecular function	GO:0046872	metal ion binding	4	3.30579	64	2.92906	6.25	3.33333	0.199722
molecular function	GO:0005215	transporter activity	3	2.47934	40	1.83066	7.5	2.5	0.207246
molecular function	GO:0000049	tRNA binding	2	1.65289	20	0.915332	10	1.66667	0.211576
molecular function	GO:0004803	transposase activity	2	1.65289	21	0.961098	9.52381	1.66667	0.220886
molecular function	GO:0004309	exopolyphosphatase activity	1	0.826446	5	0.228833	20	0.833333	0.222236
molecular function	GO:0015604	organic phosphonate transmembrane transporter activity	1	0.826446	5	0.228833	20	0.833333	0.222236
molecular function	GO:0016746	transferase activity, transferring acyl groups	1	0.826446	5	0.228833	20	0.833333	0.222236
molecular function	GO:0000166	nucleotide binding	2	1.65289	25	1.14416	8	1.66667	0.251128
molecular function	GO:0004459	L-lactate dehydrogenase activity	1	0.826446	6	0.2746	16.6667	0.833333	0.251881
molecular function	GO:0016779	nucleotidyltransferase activity	1	0.826446	6	0.2746	16.6667	0.833333	0.251881
molecular function	GO:0004252	serine-type endopeptidase activity	1	0.826446	6	0.2746	16.6667	0.833333	0.251881
molecular function	GO:0003723	RNA binding	1	0.826446	38	1.73913	2.63158	0.833333	0.25289
molecular function	GO:0016740	transferase activity	2	1.65289	31	1.41876	6.45161	1.66667	0.276125
molecular function	GO:0051287	NAD binding	1	0.826446	7	0.320366	14.2857	0.833333	0.277543
molecular function	GO:0003676	nucleic acid binding	2	1.65289	32	1.46453	6.25	1.66667	0.278125
molecular function	GO:0008270	zinc ion binding	1	0.826446	33	1.5103	3.0303	0.833333	0.293399
molecular function	GO:0030170	pyridoxal phosphate binding	1	0.826446	8	0.366133	12.5	0.833333	0.299571
molecular function	GO:0016301	kinase activity	1	0.826446	27	1.2357	3.7037	0.833333	0.339519
molecular function	GO:0003700	sequence-specific DNA binding transcription factor activity	1	0.826446	26	1.18993	3.84615	0.833333	0.346357
molecular function	GO:0004177	aminopeptidase activity	1	0.826446	12	0.549199	8.33333	0.833333	0.357419
molecular function	GO:0016757	transferase activity, transferring glycosyl groups	1	0.826446	12	0.549199	8.33333	0.833333	0.357419
molecular function	GO:0050660	flavin adenine dinucleotide binding	1	0.826446	13	0.594966	7.69231	0.833333	0.365643
molecular function	GO:0008982	protein-N(PI)-phosphohistidine-sugar phosphotransferase activity	1	0.826446	22	1.00686	4.54545	0.833333	0.369024
molecular function	GO:0003824	catalytic activity	1	0.826446	14	0.640732	7.14286	0.833333	0.371832
molecular function	GO:0008233	peptidase activity	1	0.826446	15	0.686499	6.66667	0.833333	0.376187
molecular function	GO:0005351	sugar:hydrogen symporter activity	1	0.826446	16	0.732265	6.25	0.833333	0.37889
molecular function	GO:0004519	endonuclease activity	1	0.826446	18	0.823799	5.55556	0.833333	0.380008
Note: aNumber of down-regulated genes in each term; bNumber of genome genes in each term; cNumber of down-regulated genes in the corresponding GO category; dNumber of genome genes in the corresponding GO category.

## Sheet: Table S6-5
Table S6-5 GO enrichment analysis of down-regulated DEGs in BM-LA14527 normal state versus BM-LA14527 VPNC state
GO category	GO accession	GO term	Cluster countsa	Cluster frequencyb (%)	Genome countsc	Genome frequencyd (%)	Cluster counts/ genome counts (%)	Cluster counts/total DEGs (%)	p-value
biological process	GO:0015716	organic phosphonate transport	6	5.60748	6	0.389105	100	5	9.77402e-08
biological process	GO:0003333	amino acid transmembrane transport	5	4.6729	12	0.77821	41.6667	4.16667	0.000720602
biological process	GO:0006810	transport	9	8.41121	44	2.85344	20.4545	7.5	0.00184695
biological process	GO:0006044	N-acetylglucosamine metabolic process	2	1.86916	2	0.129702	100	1.66667	0.00477312
biological process	GO:0015074	DNA integration	4	3.73832	18	1.16732	22.2222	3.33333	0.0253904
biological process	GO:0008152	metabolic process	8	7.47664	60	3.89105	13.3333	6.66667	0.0313882
biological process	GO:0006313	transposition, DNA-mediated	4	3.73832	23	1.49157	17.3913	3.33333	0.0517577
biological process	GO:0051301	cell division	5	4.6729	35	2.26978	14.2857	4.16667	0.059707
biological process	GO:0006418	tRNA aminoacylation for protein translation	1	0.934579	1	0.0648508	100	0.833333	0.0693904
biological process	GO:0046654	tetrahydrofolate biosynthetic process	1	0.934579	1	0.0648508	100	0.833333	0.0693904
biological process	GO:0007062	sister chromatid cohesion	1	0.934579	1	0.0648508	100	0.833333	0.0693904
biological process	GO:0070475	rRNA base methylation	1	0.934579	1	0.0648508	100	0.833333	0.0693904
biological process	GO:0006799	polyphosphate biosynthetic process	1	0.934579	1	0.0648508	100	0.833333	0.0693904
biological process	GO:0006857	oligopeptide transport	1	0.934579	1	0.0648508	100	0.833333	0.0693904
biological process	GO:0046939	nucleotide phosphorylation	1	0.934579	1	0.0648508	100	0.833333	0.0693904
biological process	GO:0019262	N-acetylneuraminate catabolic process	1	0.934579	1	0.0648508	100	0.833333	0.0693904
biological process	GO:0015821	methionine transport	1	0.934579	1	0.0648508	100	0.833333	0.0693904
biological process	GO:0006545	glycine biosynthetic process	1	0.934579	1	0.0648508	100	0.833333	0.0693904
biological process	GO:0006072	glycerol-3-phosphate metabolic process	1	0.934579	1	0.0648508	100	0.833333	0.0693904
biological process	GO:0019563	glycerol catabolic process	1	0.934579	1	0.0648508	100	0.833333	0.0693904
biological process	GO:0006231	dTMP biosynthetic process	1	0.934579	1	0.0648508	100	0.833333	0.0693904
biological process	GO:0006200	ATP catabolic process	5	4.6729	47	3.04799	10.6383	4.16667	0.121286
biological process	GO:0006048	UDP-N-acetylglucosamine biosynthetic process	1	0.934579	2	0.129702	50	0.833333	0.129235
biological process	GO:0006730	one-carbon metabolic process	1	0.934579	2	0.129702	50	0.833333	0.129235
biological process	GO:0009166	nucleotide catabolic process	1	0.934579	2	0.129702	50	0.833333	0.129235
biological process	GO:0070981	L-asparagine biosynthetic process	1	0.934579	2	0.129702	50	0.833333	0.129235
biological process	GO:0065002	intracellular protein transmembrane transport	1	0.934579	2	0.129702	50	0.833333	0.129235
biological process	GO:0006426	glycyl-tRNA aminoacylation	1	0.934579	2	0.129702	50	0.833333	0.129235
biological process	GO:0006235	dTTP biosynthetic process	1	0.934579	2	0.129702	50	0.833333	0.129235
biological process	GO:0008643	carbohydrate transport	1	0.934579	2	0.129702	50	0.833333	0.129235
biological process	GO:0006420	arginyl-tRNA aminoacylation	1	0.934579	2	0.129702	50	0.833333	0.129235
biological process	GO:0044209	AMP salvage	1	0.934579	2	0.129702	50	0.833333	0.129235
biological process	GO:0006355	regulation of transcription, DNA-dependent	1	0.934579	44	2.85344	2.27273	0.833333	0.136366
biological process	GO:0055114	oxidation-reduction process	6	5.60748	91	5.90143	6.59341	5	0.169516
biological process	GO:0006605	protein targeting	1	0.934579	3	0.194553	33.3333	0.833333	0.180509
biological process	GO:0009245	lipid A biosynthetic process	1	0.934579	3	0.194553	33.3333	0.833333	0.180509
biological process	GO:0006353	DNA-dependent transcription, termination	1	0.934579	3	0.194553	33.3333	0.833333	0.180509
biological process	GO:0060003	copper ion export	1	0.934579	3	0.194553	33.3333	0.833333	0.180509
biological process	GO:0016310	phosphorylation	3	2.80374	56	3.63165	5.35714	2.5	0.206968
biological process	GO:0005975	carbohydrate metabolic process	3	2.80374	34	2.20493	8.82353	2.5	0.217687
biological process	GO:0055085	transmembrane transport	3	2.80374	35	2.26978	8.57143	2.5	0.221675
biological process	GO:0009165	nucleotide biosynthetic process	1	0.934579	4	0.259403	25	0.833333	0.224101
biological process	GO:0009116	nucleoside metabolic process	1	0.934579	4	0.259403	25	0.833333	0.224101
biological process	GO:0009103	lipopolysaccharide biosynthetic process	1	0.934579	4	0.259403	25	0.833333	0.224101
biological process	GO:0030261	chromosome condensation	1	0.934579	4	0.259403	25	0.833333	0.224101
biological process	GO:0045454	cell redox homeostasis	1	0.934579	4	0.259403	25	0.833333	0.224101
biological process	GO:0006835	dicarboxylic acid transport	1	0.934579	5	0.324254	20	0.833333	0.26082
biological process	GO:0006260	DNA replication	2	1.86916	25	1.62127	8	1.66667	0.278784
biological process	GO:0006281	DNA repair	2	1.86916	25	1.62127	8	1.66667	0.278784
biological process	GO:0023014	signal transduction by phosphorylation	1	0.934579	6	0.389105	16.6667	0.833333	0.291399
biological process	GO:0006310	DNA recombination	1	0.934579	23	1.49157	4.34783	0.833333	0.329045
biological process	GO:0008360	regulation of cell shape	1	0.934579	19	1.23217	5.26316	0.833333	0.362852
biological process	GO:0032259	methylation	1	0.934579	19	1.23217	5.26316	0.833333	0.362852
biological process	GO:0009252	peptidoglycan biosynthetic process	1	0.934579	18	1.16732	5.55556	0.833333	0.369451
biological process	GO:0000160	phosphorelay signal transduction system	1	0.934579	11	0.713359	9.09091	0.833333	0.37346
cellular component	GO:0005886	plasma membrane	13	26.5306	96	14.3284	13.5417	10.8333	0.00906327
cellular component	GO:0005737	cytoplasm	8	16.3265	197	29.403	4.06091	6.66667	0.0139642
cellular component	GO:0016021	integral to membrane	18	36.7347	161	24.0299	11.1801	15	0.0145917
cellular component	GO:0030288	outer membrane-bounded periplasmic space	3	6.12245	11	1.64179	27.2727	2.5	0.0342852
cellular component	GO:0005887	integral to plasma membrane	2	4.08163	6	0.895522	33.3333	1.66667	0.0587478
cellular component	GO:0009358	polyphosphate kinase complex	1	2.04082	1	0.149254	100	0.833333	0.0731343
cellular component	GO:0016020	membrane	3	6.12245	41	6.1194	7.31707	2.5	0.240121
cellular component	GO:0005694	chromosome	1	2.04082	7	1.04478	14.2857	0.833333	0.32693
molecular function	GO:0015604	organic phosphonate transmembrane transporter activity	5	4.31034	5	0.228833	100	4.16667	3.10333e-07
molecular function	GO:0005215	transporter activity	11	9.48276	40	1.83066	27.5	9.16667	2.10912e-06
molecular function	GO:0003841	1-acylglycerol-3-phosphate O-acyltransferase activity	5	4.31034	7	0.320366	71.4286	4.16667	5.89776e-06
molecular function	GO:0015171	amino acid transmembrane transporter activity	5	4.31034	12	0.549199	41.6667	4.16667	0.000173229
molecular function	GO:0015416	organic phosphonate transmembrane-transporting ATPase activity	2	1.72414	2	0.0915332	100	1.66667	0.00255608
molecular function	GO:0004803	transposase activity	5	4.31034	21	0.961098	23.8095	4.16667	0.00283394
molecular function	GO:0016798	hydrolase activity, acting on glycosyl bonds	3	2.58621	8	0.366133	37.5	2.5	0.00554346
molecular function	GO:0004812	aminoacyl-tRNA ligase activity	2	1.72414	3	0.1373	66.6667	1.66667	0.00728532
molecular function	GO:0016746	transferase activity, transferring acyl groups	2	1.72414	5	0.228833	40	1.66667	0.0219182
molecular function	GO:0004799	thymidylate synthase activity	1	0.862069	1	0.0457666	100	0.833333	0.0507659
molecular function	GO:0015419	sulfate transmembrane-transporting ATPase activity	1	0.862069	1	0.0457666	100	0.833333	0.0507659
molecular function	GO:0008998	ribonucleoside-triphosphate reductase activity	1	0.862069	1	0.0457666	100	0.833333	0.0507659
molecular function	GO:0004748	ribonucleoside-diphosphate reductase activity, thioredoxin disulfide as acceptor	1	0.862069	1	0.0457666	100	0.833333	0.0507659
molecular function	GO:0015418	quaternary-ammonium-compound-transporting ATPase activity	1	0.862069	1	0.0457666	100	0.833333	0.0507659
molecular function	GO:0008976	polyphosphate kinase activity	1	0.862069	1	0.0457666	100	0.833333	0.0507659
molecular function	GO:0015426	polar-amino acid-transporting ATPase activity	1	0.862069	1	0.0457666	100	0.833333	0.0507659
molecular function	GO:0004601	peroxidase activity	1	0.862069	1	0.0457666	100	0.833333	0.0507659
molecular function	GO:0008448	N-acetylglucosamine-6-phosphate deacetylase activity	1	0.862069	1	0.0457666	100	0.833333	0.0507659
molecular function	GO:0015407	monosaccharide-transporting ATPase activity	1	0.862069	1	0.0457666	100	0.833333	0.0507659
molecular function	GO:0004476	mannose-6-phosphate isomerase activity	1	0.862069	1	0.0457666	100	0.833333	0.0507659
molecular function	GO:0004370	glycerol kinase activity	1	0.862069	1	0.0457666	100	0.833333	0.0507659
molecular function	GO:0004342	glucosamine-6-phosphate deaminase activity	1	0.862069	1	0.0457666	100	0.833333	0.0507659
molecular function	GO:0004146	dihydrofolate reductase activity	1	0.862069	1	0.0457666	100	0.833333	0.0507659
molecular function	GO:0031419	cobalamin binding	1	0.862069	1	0.0457666	100	0.833333	0.0507659
molecular function	GO:0004071	aspartate-ammonia ligase activity	1	0.862069	1	0.0457666	100	0.833333	0.0507659
molecular function	GO:0004035	alkaline phosphatase activity	1	0.862069	1	0.0457666	100	0.833333	0.0507659
molecular function	GO:0004017	adenylate kinase activity	1	0.862069	1	0.0457666	100	0.833333	0.0507659
molecular function	GO:0005524	ATP binding	14	12.069	234	10.7094	5.98291	11.6667	0.094237
molecular function	GO:0003977	UDP-N-acetylglucosamine diphosphorylase activity	1	0.862069	2	0.0915332	50	0.833333	0.0964196
molecular function	GO:0015197	peptide transporter activity	1	0.862069	2	0.0915332	50	0.833333	0.0964196
molecular function	GO:0004820	glycine-tRNA ligase activity	1	0.862069	2	0.0915332	50	0.833333	0.0964196
molecular function	GO:0008865	fructokinase activity	1	0.862069	2	0.0915332	50	0.833333	0.0964196
molecular function	GO:0005507	copper ion binding	1	0.862069	2	0.0915332	50	0.833333	0.0964196
molecular function	GO:0004814	arginine-tRNA ligase activity	1	0.862069	2	0.0915332	50	0.833333	0.0964196
molecular function	GO:0016757	transferase activity, transferring glycosyl groups	2	1.72414	12	0.549199	16.6667	1.66667	0.100972
molecular function	GO:0046872	metal ion binding	1	0.862069	64	2.92906	1.5625	0.833333	0.119725
molecular function	GO:0004845	uracil phosphoribosyltransferase activity	1	0.862069	3	0.1373	33.3333	0.833333	0.137344
molecular function	GO:0004008	copper-exporting ATPase activity	1	0.862069	3	0.1373	33.3333	0.833333	0.137344
molecular function	GO:0008551	cadmium-exporting ATPase activity	1	0.862069	3	0.1373	33.3333	0.833333	0.137344
molecular function	GO:0008800	beta-lactamase activity	1	0.862069	3	0.1373	33.3333	0.833333	0.137344
molecular function	GO:0008253	5'-nucleotidase activity	1	0.862069	3	0.1373	33.3333	0.833333	0.137344
molecular function	GO:0003677	DNA binding	6	5.17241	148	6.77346	4.05405	5	0.140275
molecular function	GO:0016887	ATPase activity	3	2.58621	33	1.5103	9.09091	2.5	0.150249
molecular function	GO:0004316	3-oxoacyl-[acyl-carrier-protein] reductase (NADPH) activity	1	0.862069	4	0.183066	25	0.833333	0.173897
molecular function	GO:0017153	sodium:dicarboxylate symporter activity	1	0.862069	5	0.228833	20	0.833333	0.206412
molecular function	GO:0004309	exopolyphosphatase activity	1	0.862069	5	0.228833	20	0.833333	0.206412
molecular function	GO:0016787	hydrolase activity	3	2.58621	51	2.3341	5.88235	2.5	0.226214
molecular function	GO:0000166	nucleotide binding	2	1.72414	25	1.14416	8	1.66667	0.234683
molecular function	GO:0000155	phosphorelay sensor kinase activity	1	0.862069	6	0.2746	16.6667	0.833333	0.235201
molecular function	GO:0050661	NADP binding	1	0.862069	6	0.2746	16.6667	0.833333	0.235201
molecular function	GO:0008658	penicillin binding	1	0.862069	7	0.320366	14.2857	0.833333	0.260555
molecular function	GO:0003676	nucleic acid binding	2	1.72414	32	1.46453	6.25	1.66667	0.269946
molecular function	GO:0008270	zinc ion binding	2	1.72414	33	1.5103	6.06061	1.66667	0.272821
molecular function	GO:0003723	RNA binding	1	0.862069	38	1.73913	2.63158	0.833333	0.280811
molecular function	GO:0000287	magnesium ion binding	1	0.862069	38	1.73913	2.63158	0.833333	0.280811
molecular function	GO:0003684	damaged DNA binding	1	0.862069	10	0.457666	10	0.833333	0.318624
molecular function	GO:0050660	flavin adenine dinucleotide binding	1	0.862069	13	0.594966	7.69231	0.833333	0.354494
molecular function	GO:0003824	catalytic activity	1	0.862069	14	0.640732	7.14286	0.833333	0.362439
molecular function	GO:0003887	DNA-directed DNA polymerase activity	1	0.862069	16	0.732265	6.25	0.833333	0.373319
Note: aNumber of down-regulated genes in each term; bNumber of genome genes in each term; cNumber of down-regulated genes in the corresponding GO category; dNumber of genome genes in the corresponding GO category.

## Sheet: Table S6-6
Table S6-6 GO enrichment analysis of down-regulated DEGs in BM-LA14527 mid-term state versus BM-LA14527 VPNC state
GO category	GO accession	GO term	Cluster countsa	Cluster frequencyb (%)	Genome countsc	Genome frequencyd (%)	Cluster counts/ genome counts (%)	Cluster counts/total DEGs (%)	p-value
biological process	GO:0006950	response to stress	5	4.71698	16	1.03761	31.25	3.52113	0.00289624
biological process	GO:0006044	N-acetylglucosamine metabolic process	2	1.88679	2	0.129702	100	1.40845	0.00468391
biological process	GO:0006605	protein targeting	2	1.88679	3	0.194553	66.6667	1.40845	0.0131028
biological process	GO:0005975	carbohydrate metabolic process	6	5.66038	34	2.20493	17.6471	4.22535	0.0185155
biological process	GO:0006457	protein folding	3	2.83019	11	0.713359	27.2727	2.11268	0.0299476
biological process	GO:0006313	transposition, DNA-mediated	4	3.77358	23	1.49157	17.3913	2.8169	0.0504909
biological process	GO:0015716	organic phosphonate transport	2	1.88679	6	0.389105	33.3333	1.40845	0.0531021
biological process	GO:0016998	cell wall macromolecule catabolic process	1	0.943396	1	0.0648508	100	0.704225	0.0687419
biological process	GO:0046939	nucleotide phosphorylation	1	0.943396	1	0.0648508	100	0.704225	0.0687419
biological process	GO:0042026	protein refolding	1	0.943396	1	0.0648508	100	0.704225	0.0687419
biological process	GO:0070475	rRNA base methylation	1	0.943396	1	0.0648508	100	0.704225	0.0687419
biological process	GO:0016075	rRNA catabolic process	1	0.943396	1	0.0648508	100	0.704225	0.0687419
biological process	GO:0006364	rRNA processing	1	0.943396	1	0.0648508	100	0.704225	0.0687419
biological process	GO:0007062	sister chromatid cohesion	1	0.943396	1	0.0648508	100	0.704225	0.0687419
biological process	GO:0009403	toxin biosynthetic process	1	0.943396	1	0.0648508	100	0.704225	0.0687419
biological process	GO:0006412	translation	6	5.66038	56	3.63165	10.7143	4.22535	0.0977155
biological process	GO:0006096	glycolysis	3	2.83019	19	1.23217	15.7895	2.11268	0.100612
biological process	GO:0006810	transport	5	4.71698	44	2.85344	11.3636	3.52113	0.103981
biological process	GO:0055114	oxidation-reduction process	4	3.77358	91	5.90143	4.3956	2.8169	0.120731
biological process	GO:0044209	AMP salvage	1	0.943396	2	0.129702	50	0.704225	0.128116
biological process	GO:0006420	arginyl-tRNA aminoacylation	1	0.943396	2	0.129702	50	0.704225	0.128116
biological process	GO:0070588	calcium ion transmembrane transport	1	0.943396	2	0.129702	50	0.704225	0.128116
biological process	GO:0006426	glycyl-tRNA aminoacylation	1	0.943396	2	0.129702	50	0.704225	0.128116
biological process	GO:0065002	intracellular protein transmembrane transport	1	0.943396	2	0.129702	50	0.704225	0.128116
biological process	GO:0009253	peptidoglycan catabolic process	1	0.943396	2	0.129702	50	0.704225	0.128116
biological process	GO:0009306	protein secretion	1	0.943396	2	0.129702	50	0.704225	0.128116
biological process	GO:0006508	proteolysis	5	4.71698	52	3.37224	9.61538	3.52113	0.14217
biological process	GO:0009401	phosphoenolpyruvate-dependent sugar phosphotransferase system	3	2.83019	24	1.55642	12.5	2.11268	0.148004
biological process	GO:0003333	amino acid transmembrane transport	2	1.88679	12	0.77821	16.6667	1.40845	0.153309
biological process	GO:0016310	phosphorylation	2	1.88679	56	3.63165	3.57143	1.40845	0.154313
biological process	GO:0006281	DNA repair	3	2.83019	25	1.62127	12	2.11268	0.156774
biological process	GO:0006355	regulation of transcription, DNA-dependent	4	3.77358	44	2.85344	9.09091	2.8169	0.178016
biological process	GO:0060003	copper ion export	1	0.943396	3	0.194553	33.3333	0.704225	0.179071
biological process	GO:0006261	DNA-dependent DNA replication	1	0.943396	3	0.194553	33.3333	0.704225	0.179071
biological process	GO:0006353	DNA-dependent transcription, termination	1	0.943396	3	0.194553	33.3333	0.704225	0.179071
biological process	GO:0006094	gluconeogenesis	1	0.943396	3	0.194553	33.3333	0.704225	0.179071
biological process	GO:0006098	pentose-phosphate shunt	1	0.943396	3	0.194553	33.3333	0.704225	0.179071
biological process	GO:0008152	metabolic process	4	3.77358	60	3.89105	6.66667	2.8169	0.205697
biological process	GO:0051301	cell division	3	2.83019	35	2.26978	8.57143	2.11268	0.22037
biological process	GO:0055085	transmembrane transport	3	2.83019	35	2.26978	8.57143	2.11268	0.22037
biological process	GO:0030261	chromosome condensation	1	0.943396	4	0.259403	25	0.704225	0.222472
biological process	GO:0043093	cytokinesis by binary fission	1	0.943396	4	0.259403	25	0.704225	0.222472
biological process	GO:0030001	metal ion transport	1	0.943396	4	0.259403	25	0.704225	0.222472
biological process	GO:0009116	nucleoside metabolic process	1	0.943396	4	0.259403	25	0.704225	0.222472
biological process	GO:0035335	peptidyl-tyrosine dephosphorylation	1	0.943396	4	0.259403	25	0.704225	0.222472
biological process	GO:0006200	ATP catabolic process	3	2.83019	47	3.04799	6.38298	2.11268	0.232704
biological process	GO:0035556	intracellular signal transduction	1	0.943396	5	0.324254	20	0.704225	0.259104
biological process	GO:0008033	tRNA processing	1	0.943396	5	0.324254	20	0.704225	0.259104
biological process	GO:0090305	nucleic acid phosphodiester bond hydrolysis	1	0.943396	30	1.94553	3.33333	0.704225	0.261258
biological process	GO:0006260	DNA replication	1	0.943396	25	1.62127	4	0.704225	0.311786
biological process	GO:0006310	DNA recombination	1	0.943396	23	1.49157	4.34783	0.704225	0.331041
biological process	GO:0015074	DNA integration	1	0.943396	18	1.16732	5.55556	0.704225	0.370383
biological process	GO:0000160	phosphorelay signal transduction system	1	0.943396	11	0.713359	9.09091	0.704225	0.372564
cellular component	GO:0005887	integral to plasma membrane	3	5.35714	6	0.895522	50	2.11268	0.00866275
cellular component	GO:0016021	integral to membrane	18	32.1429	161	24.0299	11.1801	12.6761	0.042491
cellular component	GO:0005737	cytoplasm	13	23.2143	197	29.403	6.59898	9.15493	0.0723613
cellular component	GO:0005886	plasma membrane	8	14.2857	96	14.3284	8.33333	5.6338	0.15742
cellular component	GO:0005840	ribosome	5	8.92857	50	7.46269	10	3.52113	0.176886
cellular component	GO:0016020	membrane	4	7.14286	41	6.1194	9.7561	2.8169	0.202179
cellular component	GO:0032153	cell division site	1	1.78571	3	0.447761	33.3333	0.704225	0.211184
cellular component	GO:0005622	intracellular	2	3.57143	18	2.68657	11.1111	1.40845	0.268558
cellular component	GO:0005694	chromosome	1	1.78571	7	1.04478	14.2857	0.704225	0.34897
cellular component	GO:0030288	outer membrane-bounded periplasmic space	1	1.78571	11	1.64179	9.09091	0.704225	0.387512
molecular function	GO:0004008	copper-exporting ATPase activity	2	1.44928	3	0.1373	66.6667	1.40845	0.011145
molecular function	GO:0005215	transporter activity	6	4.34783	40	1.83066	15	4.22535	0.0258122
molecular function	GO:0004803	transposase activity	4	2.89855	21	0.961098	19.0476	2.8169	0.0309741
molecular function	GO:0015604	organic phosphonate transmembrane transporter activity	2	1.44928	5	0.228833	40	1.40845	0.0326624
molecular function	GO:0008484	sulfuric ester hydrolase activity	2	1.44928	5	0.228833	40	1.40845	0.0326624
molecular function	GO:0008233	peptidase activity	3	2.17391	15	0.686499	20	2.11268	0.0520811
molecular function	GO:0008662	1-phosphofructokinase activity	1	0.724638	1	0.0457666	100	0.704225	0.0631579
molecular function	GO:0004017	adenylate kinase activity	1	0.724638	1	0.0457666	100	0.704225	0.0631579
molecular function	GO:0000774	adenyl-nucleotide exchange factor activity	1	0.724638	1	0.0457666	100	0.704225	0.0631579
molecular function	GO:0004190	aspartic-type endopeptidase activity	1	0.724638	1	0.0457666	100	0.704225	0.0631579
molecular function	GO:0051087	chaperone binding	1	0.724638	1	0.0457666	100	0.704225	0.0631579
molecular function	GO:0008817	cob(I)yrinic acid a,c-diamide adenosyltransferase activity	1	0.724638	1	0.0457666	100	0.704225	0.0631579
molecular function	GO:0004322	ferroxidase activity	1	0.724638	1	0.0457666	100	0.704225	0.0631579
molecular function	GO:0004342	glucosamine-6-phosphate deaminase activity	1	0.724638	1	0.0457666	100	0.704225	0.0631579
molecular function	GO:0003796	lysozyme activity	1	0.724638	1	0.0457666	100	0.704225	0.0631579
molecular function	GO:0004476	mannose-6-phosphate isomerase activity	1	0.724638	1	0.0457666	100	0.704225	0.0631579
molecular function	GO:0008448	N-acetylglucosamine-6-phosphate deacetylase activity	1	0.724638	1	0.0457666	100	0.704225	0.0631579
molecular function	GO:0004618	phosphoglycerate kinase activity	1	0.724638	1	0.0457666	100	0.704225	0.0631579
molecular function	GO:0004615	phosphomannomutase activity	1	0.724638	1	0.0457666	100	0.704225	0.0631579
molecular function	GO:0015426	polar-amino acid-transporting ATPase activity	1	0.724638	1	0.0457666	100	0.704225	0.0631579
molecular function	GO:0042803	protein homodimerization activity	1	0.724638	1	0.0457666	100	0.704225	0.0631579
molecular function	GO:0008984	protein-glutamate methylesterase activity	1	0.724638	1	0.0457666	100	0.704225	0.0631579
molecular function	GO:0015419	sulfate transmembrane-transporting ATPase activity	1	0.724638	1	0.0457666	100	0.704225	0.0631579
molecular function	GO:0046914	transition metal ion binding	1	0.724638	1	0.0457666	100	0.704225	0.0631579
molecular function	GO:0004807	triose-phosphate isomerase activity	1	0.724638	1	0.0457666	100	0.704225	0.0631579
molecular function	GO:0003735	structural constituent of ribosome	6	4.34783	52	2.37986	11.5385	4.22535	0.0637591
molecular function	GO:0003684	damaged DNA binding	2	1.44928	10	0.457666	20	1.40845	0.106476
molecular function	GO:0019843	rRNA binding	4	2.89855	35	1.60183	11.4286	2.8169	0.110425
molecular function	GO:0005524	ATP binding	15	10.8696	234	10.7094	6.41026	10.5634	0.111918
molecular function	GO:0008982	protein-N(PI)-phosphohistidine-sugar phosphotransferase activity	3	2.17391	22	1.00686	13.6364	2.11268	0.112368
molecular function	GO:0004814	arginine-tRNA ligase activity	1	0.724638	2	0.0915332	50	0.704225	0.118392
molecular function	GO:0005388	calcium-transporting ATPase activity	1	0.724638	2	0.0915332	50	0.704225	0.118392
molecular function	GO:0003725	double-stranded RNA binding	1	0.724638	2	0.0915332	50	0.704225	0.118392
molecular function	GO:0004820	glycine-tRNA ligase activity	1	0.724638	2	0.0915332	50	0.704225	0.118392
molecular function	GO:0008900	hydrogen:potassium-exchanging ATPase activity	1	0.724638	2	0.0915332	50	0.704225	0.118392
molecular function	GO:0015416	organic phosphonate transmembrane-transporting ATPase activity	1	0.724638	2	0.0915332	50	0.704225	0.118392
molecular function	GO:0004614	phosphoglucomutase activity	1	0.724638	2	0.0915332	50	0.704225	0.118392
molecular function	GO:0008966	phosphoglucosamine mutase activity	1	0.724638	2	0.0915332	50	0.704225	0.118392
molecular function	GO:0015450	P-P-bond-hydrolysis-driven protein transmembrane transporter activity	1	0.724638	2	0.0915332	50	0.704225	0.118392
molecular function	GO:0004525	ribonuclease III activity	1	0.724638	2	0.0915332	50	0.704225	0.118392
molecular function	GO:0015171	amino acid transmembrane transporter activity	2	1.44928	12	0.549199	16.6667	1.40845	0.137241
molecular function	GO:0051082	unfolded protein binding	2	1.44928	12	0.549199	16.6667	1.40845	0.137241
molecular function	GO:0003677	DNA binding	9	6.52174	148	6.77346	6.08108	6.33803	0.139572
molecular function	GO:0046872	metal ion binding	5	3.62319	64	2.92906	7.8125	3.52113	0.165568
molecular function	GO:0017111	nucleoside-triphosphatase activity	2	1.44928	14	0.640732	14.2857	1.40845	0.166276
molecular function	GO:0008551	cadmium-exporting ATPase activity	1	0.724638	3	0.1373	33.3333	0.704225	0.166443
molecular function	GO:0046983	protein dimerization activity	1	0.724638	3	0.1373	33.3333	0.704225	0.166443
molecular function	GO:0008236	serine-type peptidase activity	1	0.724638	3	0.1373	33.3333	0.704225	0.166443
molecular function	GO:0004845	uracil phosphoribosyltransferase activity	1	0.724638	3	0.1373	33.3333	0.704225	0.166443
molecular function	GO:0005351	sugar:hydrogen symporter activity	2	1.44928	16	0.732265	12.5	1.40845	0.192649
molecular function	GO:0004316	3-oxoacyl-[acyl-carrier-protein] reductase (NADPH) activity	1	0.724638	4	0.183066	25	0.704225	0.20799
molecular function	GO:0016874	ligase activity	1	0.724638	4	0.183066	25	0.704225	0.20799
molecular function	GO:0008080	N-acetyltransferase activity	1	0.724638	4	0.183066	25	0.704225	0.20799
molecular function	GO:0004725	protein tyrosine phosphatase activity	1	0.724638	4	0.183066	25	0.704225	0.20799
molecular function	GO:0000287	magnesium ion binding	1	0.724638	38	1.73913	2.63158	0.704225	0.213923
molecular function	GO:0003723	RNA binding	1	0.724638	38	1.73913	2.63158	0.704225	0.213923
molecular function	GO:0016787	hydrolase activity	3	2.17391	51	2.3341	5.88235	2.11268	0.231506
molecular function	GO:0000156	phosphorelay response regulator activity	1	0.724638	5	0.228833	20	0.704225	0.243657
molecular function	GO:0016773	phosphotransferase activity, alcohol group as acceptor	1	0.724638	5	0.228833	20	0.704225	0.243657
molecular function	GO:0016746	transferase activity, transferring acyl groups	1	0.724638	5	0.228833	20	0.704225	0.243657
molecular function	GO:0003700	sequence-specific DNA binding transcription factor activity	2	1.44928	26	1.18993	7.69231	1.40845	0.272673
molecular function	GO:0050661	NADP binding	1	0.724638	6	0.2746	16.6667	0.704225	0.274013
molecular function	GO:0005525	GTP binding	2	1.44928	27	1.2357	7.40741	1.40845	0.275937
molecular function	GO:0016887	ATPase activity	2	1.44928	33	1.5103	6.06061	1.40845	0.280744
molecular function	GO:0008270	zinc ion binding	2	1.44928	33	1.5103	6.06061	1.40845	0.280744
molecular function	GO:0016740	transferase activity	2	1.44928	31	1.41876	6.45161	1.40845	0.281704
molecular function	GO:0051287	NAD binding	1	0.724638	7	0.320366	14.2857	0.704225	0.299583
molecular function	GO:0004619	phosphoglycerate mutase activity	1	0.724638	7	0.320366	14.2857	0.704225	0.299583
molecular function	GO:0016301	kinase activity	1	0.724638	27	1.2357	3.7037	0.704225	0.313275
molecular function	GO:0016798	hydrolase activity, acting on glycosyl bonds	1	0.724638	8	0.366133	12.5	0.704225	0.320844
molecular function	GO:0000166	nucleotide binding	1	0.724638	25	1.14416	4	0.704225	0.330698
molecular function	GO:0003899	DNA-directed RNA polymerase activity	1	0.724638	9	0.411899	11.1111	0.704225	0.338235
molecular function	GO:0043565	sequence-specific DNA binding	1	0.724638	10	0.457666	10	0.704225	0.352155
molecular function	GO:0030246	carbohydrate binding	1	0.724638	12	0.549199	8.33333	0.704225	0.371015
molecular function	GO:0016757	transferase activity, transferring glycosyl groups	1	0.724638	12	0.549199	8.33333	0.704225	0.371015
molecular function	GO:0003824	catalytic activity	1	0.724638	14	0.640732	7.14286	0.704225	0.37998
molecular function	GO:0016491	oxidoreductase activity	1	0.724638	15	0.686499	6.66667	0.704225	0.381431
Note: aNumber of down-regulated genes in each term; bNumber of genome genes in each term; cNumber of down-regulated genes in the corresponding GO category; dNumber of genome genes in the corresponding GO category.

## Sheet: Table S6-7
Table S6-7 GO enrichment analysis of down-regulated DEGs in BM-LA14528 normal state versus BM-LA14528 mid-term state
GO category	GO accession	GO term	Cluster countsa	Cluster frequencyb (%)	Genome countsc	Genome frequencyd (%)	Cluster counts/ genome counts (%)	Cluster counts/total DEGs (%)	p-value
biological process	GO:0006231	dTMP biosynthetic process	1	4.54545	1	0.0648508	100	2.08333	0.0142672
biological process	GO:0016539	intein-mediated protein splicing	1	4.54545	1	0.0648508	100	2.08333	0.0142672
biological process	GO:0006799	polyphosphate biosynthetic process	1	4.54545	1	0.0648508	100	2.08333	0.0142672
biological process	GO:0006099	tricarboxylic acid cycle	1	4.54545	1	0.0648508	100	2.08333	0.0142672
biological process	GO:0006418	tRNA aminoacylation for protein translation	1	4.54545	1	0.0648508	100	2.08333	0.0142672
biological process	GO:0008643	carbohydrate transport	1	4.54545	2	0.129702	50	2.08333	0.0281455
biological process	GO:0006235	dTTP biosynthetic process	1	4.54545	2	0.129702	50	2.08333	0.0281455
biological process	GO:0070981	L-asparagine biosynthetic process	1	4.54545	2	0.129702	50	2.08333	0.0281455
biological process	GO:0045454	cell redox homeostasis	1	4.54545	4	0.259403	25	2.08333	0.0547658
biological process	GO:0006352	DNA-dependent transcription, initiation	1	4.54545	4	0.259403	25	2.08333	0.0547658
biological process	GO:0000413	protein peptidyl-prolyl isomerization	1	4.54545	4	0.259403	25	2.08333	0.0547658
biological process	GO:0006835	dicarboxylic acid transport	1	4.54545	5	0.324254	20	2.08333	0.0675225
biological process	GO:0006541	glutamine metabolic process	1	4.54545	5	0.324254	20	2.08333	0.0675225
biological process	GO:0006508	proteolysis	2	9.09091	52	3.37224	3.84615	4.16667	0.132677
biological process	GO:0006457	protein folding	1	4.54545	11	0.713359	9.09091	2.08333	0.136762
biological process	GO:0003333	amino acid transmembrane transport	1	4.54545	12	0.77821	8.33333	2.08333	0.147148
biological process	GO:0032259	methylation	1	4.54545	19	1.23217	5.26316	2.08333	0.21146
biological process	GO:0006355	regulation of transcription, DNA-dependent	1	4.54545	44	2.85344	2.27273	2.08333	0.345119
biological process	GO:0006200	ATP catabolic process	1	4.54545	47	3.04799	2.12766	2.08333	0.353353
biological process	GO:0055114	oxidation-reduction process	1	4.54545	91	5.90143	1.0989	2.08333	0.363777
biological process	GO:0016310	phosphorylation	1	4.54545	56	3.63165	1.78571	2.08333	0.370557
cellular component	GO:0030312	external encapsulating structure	1	14.2857	1	0.149254	100	2.08333	0.0104478
cellular component	GO:0009358	polyphosphate kinase complex	1	14.2857	1	0.149254	100	2.08333	0.0104478
cellular component	GO:0045239	tricarboxylic acid cycle enzyme complex	1	14.2857	1	0.149254	100	2.08333	0.0104478
cellular component	GO:0005737	cytoplasm	3	42.8571	197	29.403	1.52284	6.25	0.221758
cellular component	GO:0016021	integral to membrane	1	14.2857	161	24.0299	0.621118	2.08333	0.32398
molecular function	GO:0004071	aspartate-ammonia ligase activity	1	3.0303	1	0.0457666	100	2.08333	0.015103
molecular function	GO:0004333	fumarate hydratase activity	1	3.0303	1	0.0457666	100	2.08333	0.015103
molecular function	GO:0016811	hydrolase activity, acting on carbon-nitrogen (but not peptide) bonds, in linear amides	1	3.0303	1	0.0457666	100	2.08333	0.015103
molecular function	GO:0015407	monosaccharide-transporting ATPase activity	1	3.0303	1	0.0457666	100	2.08333	0.015103
molecular function	GO:0008976	polyphosphate kinase activity	1	3.0303	1	0.0457666	100	2.08333	0.015103
molecular function	GO:0003700	sequence-specific DNA binding transcription factor activity	1	3.0303	1	0.0457666	100	2.08333	0.015103
molecular function	GO:0004799	thymidylate synthase activity	1	3.0303	1	0.0457666	100	2.08333	0.015103
molecular function	GO:0016787	hydrolase activity	3	9.09091	51	2.3341	5.88235	6.25	0.0334255
molecular function	GO:0004812	aminoacyl-tRNA ligase activity	1	3.0303	3	0.1373	33.3333	2.08333	0.0439906
molecular function	GO:0008800	beta-lactamase activity	1	3.0303	3	0.1373	33.3333	2.08333	0.0439906
molecular function	GO:0019829	cation-transporting ATPase activity	1	3.0303	4	0.183066	25	2.08333	0.057794
molecular function	GO:0003755	peptidyl-prolyl cis-trans isomerase activity	1	3.0303	4	0.183066	25	2.08333	0.057794
molecular function	GO:0016987	sigma factor activity	1	3.0303	4	0.183066	25	2.08333	0.057794
molecular function	GO:0004309	exopolyphosphatase activity	1	3.0303	5	0.228833	20	2.08333	0.0711825
molecular function	GO:0017153	sodium:dicarboxylate symporter activity	1	3.0303	5	0.228833	20	2.08333	0.0711825
molecular function	GO:0043167	ion binding	1	3.0303	6	0.2746	16.6667	2.08333	0.0841651
molecular function	GO:0003899	DNA-directed RNA polymerase activity	1	3.0303	9	0.411899	11.1111	2.08333	0.120764
molecular function	GO:0015171	amino acid transmembrane transporter activity	1	3.0303	12	0.549199	8.33333	2.08333	0.154016
molecular function	GO:0050660	flavin adenine dinucleotide binding	1	3.0303	13	0.594966	7.69231	2.08333	0.164394
molecular function	GO:0003824	catalytic activity	1	3.0303	14	0.640732	7.14286	2.08333	0.174431
molecular function	GO:0046872	metal ion binding	2	6.06061	64	2.92906	3.125	4.16667	0.181474
molecular function	GO:0008233	peptidase activity	1	3.0303	15	0.686499	6.66667	2.08333	0.184136
molecular function	GO:0004519	endonuclease activity	1	3.0303	18	0.823799	5.55556	2.08333	0.211327
molecular function	GO:0005524	ATP binding	3	9.09091	234	10.7094	1.28205	6.25	0.225373
molecular function	GO:0003677	DNA binding	1	3.0303	148	6.77346	0.675676	2.08333	0.236463
molecular function	GO:0000166	nucleotide binding	1	3.0303	25	1.14416	4	2.08333	0.264443
molecular function	GO:0004252	serine-type endopeptidase activity	1	3.0303	26	1.18993	3.84615	2.08333	0.270946
molecular function	GO:0016740	transferase activity	1	3.0303	31	1.41876	3.22581	2.08333	0.299789
Note: aNumber of down-regulated genes in each term; bNumber of genome genes in each term; cNumber of down-regulated genes in the corresponding GO category; dNumber of genome genes in the corresponding GO category.

## Sheet: Table S6-8
Table S6-8 GO enrichment analysis of down-regulated DEGs in BM-LA14528 normal state versus BM-LA14528 VPNC state
GO category	GO accession	GO term	Cluster countsa	Cluster frequencyb (%)	Genome countsc	Genome frequencyd (%)	Cluster counts/ genome counts (%)	Cluster counts/total DEGs (%)	p-value
biological process	GO:0051607	defense response to virus	2	7.40741	4	0.259403	50	4.16667	0.00171546
biological process	GO:0006304	DNA modification	1	3.7037	1	0.0648508	100	2.08333	0.0175097
biological process	GO:0006106	fumarate metabolic process	1	3.7037	1	0.0648508	100	2.08333	0.0175097
biological process	GO:0006799	polyphosphate biosynthetic process	1	3.7037	1	0.0648508	100	2.08333	0.0175097
biological process	GO:0006099	tricarboxylic acid cycle	1	3.7037	1	0.0648508	100	2.08333	0.0175097
biological process	GO:0006418	tRNA aminoacylation for protein translation	1	3.7037	1	0.0648508	100	2.08333	0.0175097
biological process	GO:0046110	xanthine metabolic process	1	3.7037	1	0.0648508	100	2.08333	0.0175097
biological process	GO:0032265	XMP salvage	1	3.7037	1	0.0648508	100	2.08333	0.0175097
biological process	GO:0070981	L-asparagine biosynthetic process	1	3.7037	2	0.129702	50	2.08333	0.0344286
biological process	GO:0006508	proteolysis	3	11.1111	52	3.37224	5.76923	6.25	0.0484638
biological process	GO:0006166	purine ribonucleoside salvage	1	3.7037	3	0.194553	33.3333	2.08333	0.050771
biological process	GO:0045454	cell redox homeostasis	1	3.7037	4	0.259403	25	2.08333	0.066551
biological process	GO:0006352	DNA-dependent transcription, initiation	1	3.7037	4	0.259403	25	2.08333	0.066551
biological process	GO:0000413	protein peptidyl-prolyl isomerization	1	3.7037	4	0.259403	25	2.08333	0.066551
biological process	GO:0090305	nucleic acid phosphodiester bond hydrolysis	2	7.40741	30	1.94553	6.66667	4.16667	0.0809343
biological process	GO:0006541	glutamine metabolic process	1	3.7037	5	0.324254	20	2.08333	0.0817825
biological process	GO:0006457	protein folding	1	3.7037	11	0.713359	9.09091	2.08333	0.162388
biological process	GO:0003333	amino acid transmembrane transport	1	3.7037	12	0.77821	8.33333	2.08333	0.174142
biological process	GO:0055114	oxidation-reduction process	2	7.40741	91	5.90143	2.1978	4.16667	0.269851
biological process	GO:0006355	regulation of transcription, DNA-dependent	1	3.7037	44	2.85344	2.27273	2.08333	0.36687
biological process	GO:0006200	ATP catabolic process	1	3.7037	47	3.04799	2.12766	2.08333	0.371817
biological process	GO:0016310	phosphorylation	1	3.7037	56	3.63165	1.78571	2.08333	0.378146
cellular component	GO:0030312	external encapsulating structure	1	8.33333	1	0.149254	100	2.08333	0.0179105
cellular component	GO:0009358	polyphosphate kinase complex	1	8.33333	1	0.149254	100	2.08333	0.0179105
cellular component	GO:0045239	tricarboxylic acid cycle enzyme complex	1	8.33333	1	0.149254	100	2.08333	0.0179105
cellular component	GO:0005737	cytoplasm	6	50	197	29.403	3.04569	12.5	0.0732083
cellular component	GO:0016021	integral to membrane	2	16.6667	161	24.0299	1.24224	4.16667	0.244997
cellular component	GO:0016020	membrane	1	8.33333	41	6.1194	2.43902	2.08333	0.370736
molecular function	GO:0004071	aspartate-ammonia ligase activity	1	2.38095	1	0.0457666	100	2.08333	0.019222
molecular function	GO:0008239	dipeptidyl-peptidase activity	1	2.38095	1	0.0457666	100	2.08333	0.019222
molecular function	GO:0004333	fumarate hydratase activity	1	2.38095	1	0.0457666	100	2.08333	0.019222
molecular function	GO:0016811	hydrolase activity, acting on carbon-nitrogen (but not peptide) bonds, in linear amides	1	2.38095	1	0.0457666	100	2.08333	0.019222
molecular function	GO:0008976	polyphosphate kinase activity	1	2.38095	1	0.0457666	100	2.08333	0.019222
molecular function	GO:0000310	xanthine phosphoribosyltransferase activity	1	2.38095	1	0.0457666	100	2.08333	0.019222
molecular function	GO:0004519	endonuclease activity	2	4.7619	18	0.823799	11.1111	4.16667	0.0410268
molecular function	GO:0004812	aminoacyl-tRNA ligase activity	1	2.38095	3	0.1373	33.3333	2.08333	0.0555206
molecular function	GO:0008800	beta-lactamase activity	1	2.38095	3	0.1373	33.3333	2.08333	0.0555206
molecular function	GO:0008236	serine-type peptidase activity	1	2.38095	3	0.1373	33.3333	2.08333	0.0555206
molecular function	GO:0019829	cation-transporting ATPase activity	1	2.38095	4	0.183066	25	2.08333	0.0726365
molecular function	GO:0003755	peptidyl-prolyl cis-trans isomerase activity	1	2.38095	4	0.183066	25	2.08333	0.0726365
molecular function	GO:0016987	sigma factor activity	1	2.38095	4	0.183066	25	2.08333	0.0726365
molecular function	GO:0004309	exopolyphosphatase activity	1	2.38095	5	0.228833	20	2.08333	0.0890888
molecular function	GO:0046872	metal ion binding	3	7.14286	64	2.92906	4.6875	6.25	0.0902722
molecular function	GO:0043167	ion binding	1	2.38095	6	0.2746	16.6667	2.08333	0.104896
molecular function	GO:0004252	serine-type endopeptidase activity	1	2.38095	6	0.2746	16.6667	2.08333	0.104896
molecular function	GO:0000104	succinate dehydrogenase activity	1	2.38095	6	0.2746	16.6667	2.08333	0.104896
molecular function	GO:0003899	DNA-directed RNA polymerase activity	1	2.38095	9	0.411899	11.1111	2.08333	0.148624
molecular function	GO:0005524	ATP binding	3	7.14286	234	10.7094	1.28205	6.25	0.170317
molecular function	GO:0016787	hydrolase activity	2	4.7619	51	2.3341	3.92157	4.16667	0.184018
molecular function	GO:0015171	amino acid transmembrane transporter activity	1	2.38095	12	0.549199	8.33333	2.08333	0.187169
molecular function	GO:0004177	aminopeptidase activity	1	2.38095	12	0.549199	8.33333	2.08333	0.187169
molecular function	GO:0016829	lyase activity	1	2.38095	12	0.549199	8.33333	2.08333	0.187169
molecular function	GO:0050660	flavin adenine dinucleotide binding	1	2.38095	13	0.594966	7.69231	2.08333	0.198941
molecular function	GO:0003824	catalytic activity	1	2.38095	14	0.640732	7.14286	2.08333	0.2102
molecular function	GO:0010181	FMN binding	1	2.38095	14	0.640732	7.14286	2.08333	0.2102
molecular function	GO:0008233	peptidase activity	1	2.38095	15	0.686499	6.66667	2.08333	0.220961
molecular function	GO:0003677	DNA binding	3	7.14286	148	6.77346	2.02703	6.25	0.233778
molecular function	GO:0000166	nucleotide binding	1	2.38095	25	1.14416	4	2.08333	0.304193
molecular function	GO:0003700	sequence-specific DNA binding transcription factor activity	1	2.38095	26	1.18993	3.84615	2.08333	0.310356
molecular function	GO:0016740	transferase activity	1	2.38095	31	1.41876	3.22581	2.08333	0.336183
molecular function	GO:0016887	ATPase activity	1	2.38095	33	1.5103	3.0303	2.08333	0.344375
molecular function	GO:0003723	RNA binding	1	2.38095	38	1.73913	2.63158	2.08333	0.360157
Note: aNumber of down-regulated genes in each term; bNumber of genome genes in each term; cNumber of down-regulated genes in the corresponding GO category; dNumber of genome genes in the corresponding GO category.
