# Supplementary material for: Transcriptomic analysis on the formation of the viable putative non-culturable state of beer-spoilage Lactobacillus acetotolerans
Source: Sci Rep. 2016 Nov 7;6:36753. doi: 10.1038/srep36753 (PMC5098190; doi:10.1038/srep36753)
Supplement: Supplementary Table S7 [file srep36753-s7.xls]

## Sheet: Table S7-1
Table S7-1 COG enrichment analysis of DEGs in BM-LA14526 normal state versus BM-LA14526 mid-term state
COG category	Cluster counts	Genome counts	Cluster counts/ genome counts (%)	Cluster counts/total DEGs (%)	p-value
[G] Carbohydrate transport and metabolism	18	100	18	14.7541	3.81756e-05
[L] Replication, recombination and repair	1	115	0.869565	0.819672	0.00196745
[R] General function prediction only	17	141	12.0567	13.9344	0.00569124
[J] Translation, ribosomal structure and biogenesis	3	139	2.15827	2.45902	0.00763912
[P] Inorganic ion transport and metabolism	8	57	14.0351	6.55738	0.0217593
[V] Defense mechanisms	6	37	16.2162	4.91803	0.0241616
[S] Function unknown	4	118	3.38983	3.27869	0.050562
[E] Amino acid transport and metabolism	7	60	11.6667	5.7377	0.0599297
[M] Cell wall/membrane/envelope biogenesis	3	67	4.47761	2.45902	0.168414
[CHR] COG1052 Lactate dehydrogenase and related dehydrogenases	1	3	33.3333	0.819672	0.176534
[H] Coenzyme transport and metabolism	3	29	10.3448	2.45902	0.184804
[C] Energy production and conversion	2	49	4.08163	1.63934	0.200605
[F] Nucleotide transport and metabolism	2	49	4.08163	1.63934	0.200605
[K] Transcription	4	65	6.15385	3.27869	0.202487
[NU] Muramidase (flagellum-specific)	1	4	25	0.819672	0.219623
[ET] COG0834 ABC-type amino acid transport/signal transduction systems, periplasmic component/domain	1	4	25	0.819672	0.219623
[TK] COG2197 Response regulator containing a CheY-like receiver domain and an HTH DNA-binding domain	1	7	14.2857	0.819672	0.312105
[T] Signal transduction mechanisms	1	19	5.26316	0.819672	0.366443
[D] Cell cycle control, cell division, chromosome partitioning	1	17	5.88235	0.819672	0.377238

## Sheet: Table S7-2
Table S7-2 COG enrichment analysis of DEGs in BM-LA14526 normal state versus BM-LA14526 VPNC state
COG category	Cluster counts	Genome counts	Cluster counts/ genome counts (%)	Cluster counts/total DEGs (%)	p-value
[P] Inorganic ion transport and metabolism	8	57	14.0351	7.33945	0.0047472
[V] Defense mechanisms	6	37	16.2162	5.50459	0.00709836
[EH] COG0028 Thiamine pyrophosphate-requiring enzymes [acetolactate synthase, pyruvate dehydrogenase (cytochrome), glyoxylate carboligase, phosphonopyruvate decarboxylase]	2	3	66.6667	1.83486	0.00721724
[J] Translation, ribosomal structure and biogenesis	4	139	2.8777	3.66972	0.0832634
[L] Replication, recombination and repair	3	115	2.6087	2.75229	0.0905257
[FP] COG0248 Exopolyphosphatase	1	2	50	0.917431	0.0963074
[E] Amino acid transport and metabolism	5	60	8.33333	4.58716	0.105194
[S] Function unknown	8	118	6.77966	7.33945	0.107357
[G] Carbohydrate transport and metabolism	6	100	6	5.50459	0.158554
[R] General function prediction only	7	141	4.96454	6.42202	0.161806
[T] Signal transduction mechanisms	2	19	10.5263	1.83486	0.182611
[M] Cell wall/membrane/envelope biogenesis	4	67	5.97015	3.66972	0.196583
[K] Transcription	2	65	3.07692	1.83486	0.202092
[F] Nucleotide transport and metabolism	1	49	2.04082	0.917431	0.202433
[KG] COG1349 Transcriptional regulators of sugar metabolism	1	5	20	0.917431	0.206429
[TK] COG0745 Response regulators consisting of a CheY-like receiver domain and a winged-helix DNA-binding domain	1	7	14.2857	0.917431	0.260768
[O] Posttranslational modification, protein turnover, chaperones	1	36	2.77778	0.917431	0.296239
[H] Coenzyme transport and metabolism	1	29	3.44828	0.917431	0.344752

## Sheet: Table S7-3
Table S7-3 COG enrichment analysis of DEGs in BM-LA14526 mid-term state versus BM-LA14526 VPNC state
COG category	Cluster counts	Genome counts	Cluster counts/ genome counts (%)	Cluster counts/total DEGs (%)	p-value
[G] Carbohydrate transport and metabolism	21	100	21	12.1387	1.30682e-05
[P] Inorganic ion transport and metabolism	11	57	19.2982	6.35838	0.00318811
[J] Translation, ribosomal structure and biogenesis	4	139	2.8777	2.31214	0.00521348
[KG] COG1940 Transcriptional regulator/sugar kinase	2	5	40	1.15607	0.0509707
[KR] COG0454 Histone acetyltransferase HPA2 and related acetyltransferases	2	5	40	1.15607	0.0509707
[L] Replication, recombination and repair	6	115	5.21739	3.46821	0.0762231
[S] Function unknown	7	118	5.9322	4.04624	0.101049
[C] Energy production and conversion	6	49	12.2449	3.46821	0.105925
[R] General function prediction only	13	141	9.21986	7.51445	0.109173
[F] Nucleotide transport and metabolism	2	49	4.08163	1.15607	0.143052
[O] Posttranslational modification, protein turnover, chaperones	1	36	2.77778	0.578035	0.148468
[FP] COG0248 Exopolyphosphatase	1	2	50	0.578035	0.149425
[M] Cell wall/membrane/envelope biogenesis	4	67	5.97015	2.31214	0.161846
[V] Defense mechanisms	4	37	10.8108	2.31214	0.178177
[K] Transcription	5	65	7.69231	2.89017	0.185691
[E] Amino acid transport and metabolism	5	60	8.33333	2.89017	0.187599
[I] Lipid transport and metabolism	2	34	5.88235	1.15607	0.247737
[ET] COG0834 ABC-type amino acid transport/signal transduction systems, periplasmic component/domain	1	4	25	0.578035	0.252611
[T] Signal transduction mechanisms	2	19	10.5263	1.15607	0.269627
[GEPR] COG0477 Permeases of the major facilitator superfamily	1	9	11.1111	0.578035	0.372896
[U] Intracellular trafficking, secretion, and vesicular transport	1	10	10	0.578035	0.380753

## Sheet: Table S7-4
Table S7-4 COG enrichment analysis of DEGs in BM-LA14527 normal state versus BM-LA14527 mid-term state
COG category	Cluster counts	Genome counts	Cluster counts/ genome counts (%)	Cluster counts/total DEGs (%)	p-value
[I] Lipid transport and metabolism	13	34	38.2353	4.98084	0.000212629
[J] Translation, ribosomal structure and biogenesis	11	139	7.91367	4.21456	0.0100133
[S] Function unknown	9	118	7.62712	3.44828	0.0132222
[C] Energy production and conversion	2	49	4.08163	0.766284	0.0197626
[L] Replication, recombination and repair	22	115	19.1304	8.42912	0.0244237
[M] Cell wall/membrane/envelope biogenesis	14	67	20.8955	5.36398	0.0319836
[G] Carbohydrate transport and metabolism	9	100	9	3.44828	0.0450492
[Q] Secondary metabolites biosynthesis, transport and catabolism	2	3	66.6667	0.766284	0.0487974
[EH] COG0028 Thiamine pyrophosphate-requiring enzymes [acetolactate synthase, pyruvate dehydrogenase (cytochrome), glyoxylate carboligase, phosphonopyruvate decarboxylase]	2	3	66.6667	0.766284	0.0487974
[E] Amino acid transport and metabolism	12	60	20	4.5977	0.052012
[H] Coenzyme transport and metabolism	1	29	3.44828	0.383142	0.0616129
[IQ] COG0236 Acyl carrier protein	2	4	50	0.766284	0.0842936
[F] Nucleotide transport and metabolism	4	49	8.16327	1.53257	0.0959394
[R] General function prediction only	18	141	12.766	6.89655	0.0991322
[KG] COG1349 Transcriptional regulators of sugar metabolism	2	5	40	0.766284	0.121326
[K] Transcription	10	65	15.3846	3.83142	0.130029
[P] Inorganic ion transport and metabolism	9	57	15.7895	3.44828	0.133334
[GER] COG0697 Permeases of the drug/metabolite transporter (DMT) superfamily	1	1	100	0.383142	0.13757
[LU] COG0758 Predicted Rossmann fold nucleotide-binding protein involved in DNA uptake	1	1	100	0.383142	0.13757
[MU] COG0597 Lipoprotein signal peptidase	1	1	100	0.383142	0.13757
[O] Posttranslational modification, protein turnover, chaperones	3	36	8.33333	1.14943	0.140165
[V] Defense mechanisms	4	37	10.8108	1.53257	0.180461
[TK] COG0745 Response regulators consisting of a CheY-like receiver domain and a winged-helix DNA-binding domain	2	7	28.5714	0.766284	0.189947
[D] Cell cycle control, cell division, chromosome partitioning	1	17	5.88235	0.383142	0.218489
[FP] COG0248 Exopolyphosphatase	1	2	50	0.383142	0.237481
[KT] COG1983 Putative stress-responsive transcriptional regulator	1	2	50	0.383142	0.237481
[OU] COG0740 Protease subunit of ATP-dependent Clp proteases	1	2	50	0.383142	0.237481
[T] Signal transduction mechanisms	3	19	15.7895	1.14943	0.23824
[U] Intracellular trafficking, secretion, and vesicular transport	2	10	20	0.766284	0.261756
[CHR] COG1052 Lactate dehydrogenase and related dehydrogenases	1	3	33.3333	0.383142	0.307424
[IQR] COG1028 Dehydrogenases with different specificities (related to short-chain alcohol dehydrogenases)	1	3	33.3333	0.383142	0.307424
[LKJ] COG0513 Superfamily II DNA and RNA helicases	1	3	33.3333	0.383142	0.307424
[ET] COG0834 ABC-type amino acid transport/signal transduction systems, periplasmic component/domain	1	4	25	0.383142	0.353702
[NU] COG1705 Muramidase (flagellum-specific)	1	4	25	0.383142	0.353702
[GEPR] COG0477 Permeases of the major facilitator superfamily	1	9	11.1111	0.383142	0.380009
[KL] COG1061 DNA or RNA helicases of superfamily II	1	5	20	0.383142	0.381465
[KR] COG0454 Histone acetyltransferase HPA2 and related acetyltransferases	1	5	20	0.383142	0.381465

## Sheet: Table S7-5
Table S7-5 COG enrichment analysis of DEGs in BM-LA14527 normal state versus BM-LA14527 VPNC state
COG category	Cluster counts	Genome counts	Cluster counts/ genome counts (%)	Cluster counts/total DEGs (%)	p-value
[J] Translation, ribosomal structure and biogenesis	5	139	3.59712	1.65017	4.2926e-06
[E] Amino acid transport and metabolism	19	60	31.6667	6.27063	0.000450378
[V] Defense mechanisms	13	37	35.1351	4.29043	0.00124026
[I] Lipid transport and metabolism	10	34	29.4118	3.30033	0.0147617
[P] Inorganic ion transport and metabolism	13	57	22.807	4.29043	0.0367792
[L] Replication, recombination and repair	12	115	10.4348	3.9604	0.0397163
[Q] Secondary metabolites biosynthesis, transport and catabolism	2	3	66.6667	0.660066	0.0575142
[CR] COG0604 NADPH:quinone reductase and related Zn-dependent oxidoreductases	2	3	66.6667	0.660066	0.0575142
[IQR] COG1028 Dehydrogenases with different specificities (related to short-chain alcohol dehydrogenases)	2	3	66.6667	0.660066	0.0575142
[R] General function prediction only	25	141	17.7305	8.25083	0.0610533
[G] Carbohydrate transport and metabolism	11	100	11	3.63036	0.0617006
[TK] COG0317 Guanosine polyphosphate pyrophosphohydrolases/synthetases	3	7	42.8571	0.990099	0.0617777
[K] Transcription	7	65	10.7692	2.31023	0.0944702
[S] Function unknown	18	118	15.2542	5.94059	0.106678
[M] Cell wall/membrane/envelope biogenesis	9	67	13.4328	2.9703	0.134829
[F] Nucleotide transport and metabolism	6	49	12.2449	1.9802	0.147855
[LU] COG0758 Predicted Rossmann fold nucleotide-binding protein involved in DNA uptake	1	1	100	0.330033	0.150443
[C] Energy production and conversion	7	49	14.2857	2.31023	0.162124
[O] Posttranslational modification, protein turnover, chaperones	6	36	16.6667	1.9802	0.172195
[H] Coenzyme transport and metabolism	3	29	10.3448	0.990099	0.179926
[D] Cell cycle control, cell division, chromosome partitioning	3	17	17.6471	0.990099	0.237938
[T] Signal transduction mechanisms	3	19	15.7895	0.990099	0.24489
[FP] COG0248 Exopolyphosphatase	1	2	50	0.330033	0.255825
[KT] COG1983 Putative stress-responsive transcriptional regulator	1	2	50	0.330033	0.255825
[OC] COG0526 Thiol-disulfide isomerase and thioredoxins	1	2	50	0.330033	0.255825
[U] Intracellular trafficking, secretion, and vesicular transport	2	10	20	0.660066	0.277579
[ET] COG0834 ABC-type amino acid transport/signal transduction systems, periplasmic component/domain	1	4	25	0.330033	0.369719
[KR] COG0454 Histone acetyltransferase HPA2 and related acetyltransferases	1	5	20	0.330033	0.392771

## Sheet: Table S7-6
Table S7-6 COG enrichment analysis of DEGs in BM-LA14527 mid-term state versus BM-LA14527 VPNC state
COG category	Cluster counts	Genome counts	Cluster counts/ genome counts (%)	Cluster counts/total DEGs (%)	p-value
[G] Carbohydrate transport and metabolism	25	100	25	7.18391	0.00785435
[J] Translation, ribosomal structure and biogenesis	16	139	11.5108	4.5977	0.0228339
[H] Coenzyme transport and metabolism	1	29	3.44828	0.287356	0.028949
[R] General function prediction only	17	141	12.0567	4.88506	0.0304938
[O] Posttranslational modification, protein turnover, chaperones	10	36	27.7778	2.87356	0.0348139
[L] Replication, recombination and repair	14	115	12.1739	4.02299	0.0452986
[U] Intracellular trafficking, secretion, and vesicular transport	4	10	40	1.14943	0.0530149
[CR] COG0604 NADPH:quinone reductase and related Zn-dependent oxidoreductases	2	3	66.6667	0.574713	0.0685735
[EH] COG0028 Thiamine pyrophosphate-requiring enzymes [acetolactate synthase, pyruvate dehydrogenase (cytochrome), glyoxylate carboligase, phosphonopyruvate decarboxylase]	2	3	66.6667	0.574713	0.0685735
[E] Amino acid transport and metabolism	13	60	21.6667	3.73563	0.0737654
[C] Energy production and conversion	11	49	22.449	3.16092	0.0772338
[K] Transcription	13	65	20	3.73563	0.0960643
[S] Function unknown	19	118	16.1017	5.45977	0.103333
[M] Cell wall/membrane/envelope biogenesis	13	67	19.403	3.73563	0.103758
[P] Inorganic ion transport and metabolism	11	57	19.2982	3.16092	0.11692
[F] Nucleotide transport and metabolism	6	49	12.2449	1.72414	0.120007
[GEPR] COG0477 Permeases of the major facilitator superfamily	3	9	33.3333	0.862069	0.128907
[I] Lipid transport and metabolism	4	34	11.7647	1.14943	0.152844
[V] Defense mechanisms	7	37	18.9189	2.01149	0.156307
[GER] COG0697 Permeases of the drug/metabolite transporter (DMT) superfamily	1	1	100	0.287356	0.165728
[MU] COG0597 Lipoprotein signal peptidase	1	1	100	0.287356	0.165728
[T] Signal transduction mechanisms	4	19	21.0526	1.14943	0.194413
[TK] COG0317 Guanosine polyphosphate pyrophosphohydrolases/synthetases	2	7	28.5714	0.574713	0.233664
[D] Cell cycle control, cell division, chromosome partitioning	3	17	17.6471	0.862069	0.246664
[OC] COG0526 Thiol-disulfide isomerase and thioredoxins	1	2	50	0.287356	0.276747
[Q] Secondary metabolites biosynthesis, transport and catabolism	1	3	33.3333	0.287356	0.346547
[ET] COG0834 ABC-type amino acid transport/signal transduction systems, periplasmic component/domain	1	4	25	0.287356	0.385674
[KG] COG1349 Transcriptional regulators of sugar metabolism	1	5	20	0.287356	0.402327

## Sheet: Table S7-7
Table S7-7 COG enrichment analysis of DEGs in BM-LA14528 normal state versus BM-LA14528 mid-term state
COG category	Cluster counts	Genome counts	Cluster counts/ genome counts (%)	Cluster counts/total DEGs (%)	p-value
[GER] COG0697 Permeases of the drug/metabolite transporter (DMT) superfamily	1	1	100	0.934579	0.0474658
[R] General function prediction only	10	141	7.0922	9.34579	0.0600658
[V] Defense mechanisms	4	37	10.8108	3.73832	0.0665113
[P] Inorganic ion transport and metabolism	5	57	8.77193	4.6729	0.0799356
[FP] COG0248 Exopolyphosphatase	1	2	50	0.934579	0.0904984
[KT] COG1983 Putative stress-responsive transcriptional regulator	1	2	50	0.934579	0.0904984
[OU] COG0740 Protease subunit of ATP-dependent Clp proteases	1	2	50	0.934579	0.0904984
[L] Replication, recombination and repair	3	115	2.6087	2.80374	0.110337
[F] Nucleotide transport and metabolism	4	49	8.16327	3.73832	0.121543
[LKJ] COG0513 Superfamily II DNA and RNA helicases	1	3	33.3333	0.934579	0.129403
[K] Transcription	1	65	1.53846	0.934579	0.133117
[S] Function unknown	7	118	5.9322	6.54206	0.135219
[O] Posttranslational modification, protein turnover, chaperones	3	36	8.33333	2.80374	0.154979
[NU] COG1705 Muramidase (flagellum-specific)	1	4	25	0.934579	0.164467
[G] Carbohydrate transport and metabolism	4	100	4	3.73832	0.19253
[KG] COG1349 Transcriptional regulators of sugar metabolism	1	5	20	0.934579	0.19596
[C] Energy production and conversion	1	49	2.04082	0.934579	0.223759
[M] Cell wall/membrane/envelope biogenesis	3	67	4.47761	2.80374	0.233928
[E] Amino acid transport and metabolism	2	60	3.33333	1.86916	0.240178
[TK] COG0745 Response regulators consisting of a CheY-like receiver domain and a winged-helix DNA-binding domain	1	7	14.2857	0.934579	0.249231
[I] Lipid transport and metabolism	2	34	5.88235	1.86916	0.270834
[U] Intracellular trafficking, secretion, and vesicular transport	1	10	10	0.934579	0.3082
[H] Coenzyme transport and metabolism	1	29	3.44828	0.934579	0.355343

## Sheet: Table S7-8
Table S7-8 COG enrichment analysis of DEGs in BM-LA14528 normal state versus BM-LA14528 VPNC state
COG category	Cluster counts	Genome counts	Cluster counts/ genome counts (%)	Cluster counts/total DEGs (%)	p-value
[S] Function unknown	11	118	9.32203	10.2804	0.021563
[GER] COG0697 Permeases of the drug/metabolite transporter (DMT) superfamily	1	1	100	0.934579	0.0522928
[O] Posttranslational modification, protein turnover, chaperones	4	36	11.1111	3.73832	0.0784145
[V] Defense mechanisms	4	37	10.8108	3.73832	0.083476
[FP] COG0248 Exopolyphosphatase	1	2	50	0.934579	0.0991964
[KT] COG1983 Putative stress-responsive transcriptional regulator	1	2	50	0.934579	0.0991964
[OU] COG0740 Protease subunit of ATP-dependent Clp proteases	1	2	50	0.934579	0.0991964
[P] Inorganic ion transport and metabolism	5	57	8.77193	4.6729	0.100671
[L] Replication, recombination and repair	4	115	3.47826	3.73832	0.132699
[LKJ] COG0513 Superfamily II DNA and RNA helicases	1	3	33.3333	0.934579	0.141121
[R] General function prediction only	6	141	4.25532	5.60748	0.146774
[I] Lipid transport and metabolism	3	34	8.82353	2.80374	0.163597
[G] Carbohydrate transport and metabolism	4	100	4	3.73832	0.172249
[NU] COG1705 Muramidase (flagellum-specific)	1	4	25	0.934579	0.17845
[M] Cell wall/membrane/envelope biogenesis	2	67	2.98507	1.86916	0.183652
[K] Transcription	4	65	6.15385	3.73832	0.196697
[KG] COG1349 Transcriptional regulators of sugar metabolism	1	5	20	0.934579	0.21154
[E] Amino acid transport and metabolism	2	60	3.33333	1.86916	0.215865
[C] Energy production and conversion	3	49	6.12245	2.80374	0.227597
[F] Nucleotide transport and metabolism	3	49	6.12245	2.80374	0.227597
[TK] COG0745 Response regulators consisting of a CheY-like receiver domain and a winged-helix DNA-binding domain	1	7	14.2857	0.934579	0.266316
[U] Intracellular trafficking, secretion, and vesicular transport	1	10	10	0.934579	0.324316
[H] Coenzyme transport and metabolism	1	29	3.44828	0.934579	0.339009
