# Supplementary material for: Transcriptomic analysis on the formation of the viable putative non-culturable state of beer-spoilage Lactobacillus acetotolerans
Source: Sci Rep. 2016 Nov 7;6:36753. doi: 10.1038/srep36753 (PMC5098190; doi:10.1038/srep36753)
Supplement: Supplementary Table S8 [file srep36753-s8.xls]

## Sheet: Table S8-1
Table S8-1 COG enrichment analysis of up-regulated DEGs in BM-LA14526 normal state versus BM-LA14526 mid-term state
COG category	Cluster counts	Genome counts	Cluster counts/ genome counts (%)	Cluster counts/total DEGs (%)	p-value
[G] Carbohydrate transport and metabolism	16	100	16	24.2424	5.34173e-08
[J] Translation, ribosomal structure and biogenesis	1	139	0.719424	1.51515	0.0283129
[S] Function unknown	1	118	0.847458	1.51515	0.0548965
[CHR] COG1052 Lactate dehydrogenase and related dehydrogenases	1	3	33.3333	1.51515	0.0989659
[V] Defense mechanisms	3	37	8.10811	4.54545	0.101134
[NU] Muramidase (flagellum-specific)	1	4	25	1.51515	0.127379
[R] General function prediction only	6	141	4.25532	9.09091	0.157623
[H] Coenzyme transport and metabolism	2	29	6.89655	3.0303	0.194432
[TK] COG2197 Response regulator containing a CheY-like receiver domain and an HTH DNA-binding domain	1	7	14.2857	1.51515	0.200483
[M] Cell wall/membrane/envelope biogenesis	3	67	4.47761	4.54545	0.218077
[K] Transcription	2	65	3.07692	3.0303	0.275161
[C] Energy production and conversion	2	49	4.08163	3.0303	0.276927
[E] Amino acid transport and metabolism	2	60	3.33333	3.0303	0.280626
[P] Inorganic ion transport and metabolism	2	57	3.50877	3.0303	0.28197
[T] Signal transduction mechanisms	1	19	5.26316	1.51515	0.355103

## Sheet: Table S8-2
Table S8-2 COG enrichment analysis of up-regulated DEGs in BM-LA14526 normal state versus BM-LA14526 VPNC state
COG category	Cluster counts	Genome counts	Cluster counts/ genome counts (%)	Cluster counts/total DEGs (%)	p-value
[V] Defense mechanisms	4	37	10.8108	11.4286	0.00352404
[E] Amino acid transport and metabolism	3	60	5	8.57143	0.073503
[KG] COG1349 Transcriptional regulators of sugar metabolism	1	5	20	2.85714	0.0861275
[TK] COG0745 Response regulators consisting of a CheY-like receiver domain and a winged-helix DNA-binding domain	1	7	14.2857	2.85714	0.116329
[J] Translation, ribosomal structure and biogenesis	1	139	0.719424	2.85714	0.188232
[P] Inorganic ion transport and metabolism	2	57	3.50877	5.71429	0.200316
[M] Cell wall/membrane/envelope biogenesis	2	67	2.98507	5.71429	0.231945
[R] General function prediction only	3	141	2.12766	8.57143	0.234956
[L] Replication, recombination and repair	1	115	0.869565	2.85714	0.251082
[S] Function unknown	2	118	1.69492	5.71429	0.28309
[G] Carbohydrate transport and metabolism	2	100	2	5.71429	0.284153
[K] Transcription	1	65	1.53846	2.85714	0.371749

## Sheet: Table S8-3
Table S8-3 COG enrichment analysis of up-regulated DEGs in BM-LA14526 mid-term state versus BM-LA14526 VPNC state
COG category	Cluster counts	Genome counts	Cluster counts/ genome counts (%)	Cluster counts/total DEGs (%)	p-value
[P] Inorganic ion transport and metabolism	8	57	14.0351	11.1111	0.00129473
[E] Amino acid transport and metabolism	5	60	8.33333	6.94444	0.0621389
[OC] COG0526 Thiol-disulfide isomerase and thioredoxins	1	2	50	1.38889	0.078756
[S] Function unknown	2	118	1.69492	2.77778	0.0841408
[G] Carbohydrate transport and metabolism	6	100	6	8.33333	0.113155
[ET] COG0834 ABC-type amino acid transport/signal transduction systems, periplasmic component/domain	1	4	25	1.38889	0.14507
[J] Translation, ribosomal structure and biogenesis	4	139	2.8777	5.55556	0.148842
[K] Transcription	4	65	6.15385	5.55556	0.152105
[KR] COG0454 Histone acetyltransferase HPA2 and related acetyltransferases	1	5	20	1.38889	0.17402
[R] General function prediction only	5	141	3.5461	6.94444	0.176276
[L] Replication, recombination and repair	5	115	4.34783	6.94444	0.187061
[V] Defense mechanisms	2	37	5.40541	2.77778	0.263241
[GEPR] COG0477 Permeases of the major facilitator superfamily	1	9	11.1111	1.38889	0.265562
[C] Energy production and conversion	1	49	2.04082	1.38889	0.268986
[F] Nucleotide transport and metabolism	1	49	2.04082	1.38889	0.268986
[U] Intracellular trafficking, secretion, and vesicular transport	1	10	10	1.38889	0.283113
[O] Posttranslational modification, protein turnover, chaperones	1	36	2.77778	1.38889	0.343494
[I] Lipid transport and metabolism	1	34	2.94118	1.38889	0.353018
[D] Cell cycle control, cell division, chromosome partitioning	1	17	5.88235	1.38889	0.359954

## Sheet: Table S8-4
Table S8-4 COG enrichment analysis of up-regulated DEGs in BM-LA14527 normal state versus BM-LA14527 mid-term state
COG category	Cluster counts	Genome counts	Cluster counts/ genome counts (%)	Cluster counts/total DEGs (%)	p-value
[I] Lipid transport and metabolism	9	34	26.4706	6.38298	0.000106641
[M] Cell wall/membrane/envelope biogenesis	9	67	13.4328	6.38298	0.0125321
[TK] COG0745 Response regulators consisting of a CheY-like receiver domain and a winged-helix DNA-binding domain	2	7	28.5714	1.41844	0.0582558
[GER] COG0697 Permeases of the drug/metabolite transporter (DMT) superfamily	1	1	100	0.70922	0.0619469
[LU] COG0758 Predicted Rossmann fold nucleotide-binding protein involved in DNA uptake	1	1	100	0.70922	0.0619469
[MU] COG0597 Lipoprotein signal peptidase	1	1	100	0.70922	0.0619469
[J] Translation, ribosomal structure and biogenesis	5	139	3.59712	3.5461	0.0652774
[T] Signal transduction mechanisms	3	19	15.7895	2.12766	0.082426
[U] Intracellular trafficking, secretion, and vesicular transport	2	10	20	1.41844	0.103444
[KT] COG1983 Putative stress-responsive transcriptional regulator	1	2	50	0.70922	0.116313
[R] General function prediction only	8	141	5.67376	5.67376	0.146191
[G] Carbohydrate transport and metabolism	7	100	7	4.96454	0.152746
[S] Function unknown	7	118	5.9322	4.96454	0.159871
[Q] Secondary metabolites biosynthesis, transport and catabolism	1	3	33.3333	0.70922	0.163784
[CHR] COG1052 Lactate dehydrogenase and related dehydrogenases	1	3	33.3333	0.70922	0.163784
[LKJ] COG0513 Superfamily II DNA and RNA helicases	1	3	33.3333	0.70922	0.163784
[E] Amino acid transport and metabolism	2	60	3.33333	1.41844	0.165195
[P] Inorganic ion transport and metabolism	4	57	7.01754	2.83688	0.201146
[ET] COG0834 ABC-type amino acid transport/signal transduction systems, periplasmic component/domain	1	4	25	0.70922	0.204994
[NU] COG1705 Muramidase (flagellum-specific)	1	4	25	0.70922	0.204994
[K] Transcription	4	65	6.15385	2.83688	0.207074
[O] Posttranslational modification, protein turnover, chaperones	3	36	8.33333	2.12766	0.208874
[KG] COG1349 Transcriptional regulators of sugar metabolism	1	5	20	0.70922	0.240525
[KL] COG1061 DNA or RNA helicases of superfamily II	1	5	20	0.70922	0.240525
[KR] COG0454 Histone acetyltransferase HPA2 and related acetyltransferases	1	5	20	0.70922	0.240525

## Sheet: Table S8-5
Table S8-5 COG enrichment analysis of up-regulated DEGs in BM-LA14527 normal state versus BM-LA14527 VPNC state
COG category	Cluster counts	Genome counts	Cluster counts/ genome counts (%)	Cluster counts/total DEGs (%)	p-value	Corrected p-value
[V] Defense mechanisms	10	37	27.027	5.46448	0.000744064
[I] Lipid transport and metabolism	9	34	26.4706	4.91803	0.00158151
[J] Translation, ribosomal structure and biogenesis	4	139	2.8777	2.18579	0.0021619
[TK] COG0317 Guanosine polyphosphate pyrophosphohydrolases/synthetases	3	7	42.8571	1.63934	0.0168789
[CR] COG0604 NADPH:quinone reductase and related Zn-dependent oxidoreductases	2	3	66.6667	1.0929	0.0216431
[L] Replication, recombination and repair	6	115	5.21739	3.27869	0.0497327
[O] Posttranslational modification, protein turnover, chaperones	6	36	16.6667	3.27869	0.0589
[M] Cell wall/membrane/envelope biogenesis	3	67	4.47761	1.63934	0.0830743
[S] Function unknown	13	118	11.0169	7.10383	0.0890971
[LU] COG0758 Predicted Rossmann fold nucleotide-binding protein involved in DNA uptake	1	1	100	0.546448	0.0893001
[R] General function prediction only	14	141	9.92908	7.65027	0.108556
[C] Energy production and conversion	6	49	12.2449	3.27869	0.128728
[P] Inorganic ion transport and metabolism	3	57	5.26316	1.63934	0.132336
[K] Transcription	7	65	10.7692	3.82514	0.142262
[G] Carbohydrate transport and metabolism	8	100	8	4.37158	0.142383
[KT] COG1983 Putative stress-responsive transcriptional regulator	1	2	50	0.546448	0.162782
[OC] COG0526 Thiol-disulfide isomerase and thioredoxins	1	2	50	0.546448	0.162782
[E] Amino acid transport and metabolism	5	60	8.33333	2.73224	0.184922
[H] Coenzyme transport and metabolism	1	29	3.44828	0.546448	0.187283
[Q] Secondary metabolites biosynthesis, transport and catabolism	1	3	33.3333	0.546448	0.22253
[IQR] COG1028 Dehydrogenases with different specificities (related to short-chain alcohol dehydrogenases)	1	3	33.3333	0.546448	0.22253
[D] Cell cycle control, cell division, chromosome partitioning	2	17	11.7647	1.0929	0.268667
[T] Signal transduction mechanisms	2	19	10.5263	1.0929	0.28039
[KR] COG0454 Histone acetyltransferase HPA2 and related acetyltransferases	1	5	20	0.546448	0.307976
[U] Intracellular trafficking, secretion, and vesicular transport	1	10	10	0.546448	0.386497

## Sheet: Table S8-6
Table S8-3 COG enrichment analysis of up-regulated DEGs in BM-LA14527 mid-term state versus BM-LA14527 VPNC state
COG category	Cluster counts	Genome counts	Cluster counts/ genome counts (%)	Cluster counts/total DEGs (%)	p-value
[J] Translation, ribosomal structure and biogenesis	5	139	3.59712	2.42718	0.00251497
[C] Energy production and conversion	10	49	20.4082	4.85437	0.0110991
[EH] COG0028 Thiamine pyrophosphate-requiring enzymes [acetolactate synthase, pyruvate dehydrogenase (cytochrome), glyoxylate carboligase, phosphonopyruvate decarboxylase]	2	3	66.6667	0.970874	0.0259124
[V] Defense mechanisms	7	37	18.9189	3.39806	0.0396976
[G] Carbohydrate transport and metabolism	14	100	14	6.79612	0.0457968
[L] Replication, recombination and repair	8	115	6.95652	3.8835	0.0791693
[K] Transcription	9	65	13.8462	4.36893	0.0833517
[M] Cell wall/membrane/envelope biogenesis	9	67	13.4328	4.36893	0.0911171
[R] General function prediction only	15	141	10.6383	7.28155	0.108928
[S] Function unknown	10	118	8.47458	4.85437	0.119033
[F] Nucleotide transport and metabolism	3	49	6.12245	1.45631	0.150074
[H] Coenzyme transport and metabolism	1	29	3.44828	0.485437	0.15608
[E] Amino acid transport and metabolism	6	60	10	2.91262	0.173383
[OC] COG0526 Thiol-disulfide isomerase and thioredoxins	1	2	50	0.485437	0.177175
[P] Inorganic ion transport and metabolism	5	57	8.77193	2.42718	0.180641
[I] Lipid transport and metabolism	4	34	11.7647	1.94175	0.196828
[O] Posttranslational modification, protein turnover, chaperones	4	36	11.1111	1.94175	0.203565
[IQR] COG1028 Dehydrogenases with different specificities (related to short-chain alcohol dehydrogenases)	1	3	33.3333	0.485437	0.23985
[Q] Secondary metabolites biosynthesis, transport and catabolism	1	3	33.3333	0.485437	0.23985
[T] Signal transduction mechanisms	2	19	10.5263	0.970874	0.286801
[IQ] COG0236 Acyl carrier protein	1	4	25	0.485437	0.288594
[D] Cell cycle control, cell division, chromosome partitioning	1	17	5.88235	0.485437	0.320267
[TK] COG0317 Guanosine polyphosphate pyrophosphohydrolases/synthetases	1	7	14.2857	0.485437	0.370956
[GEPR] COG0477 Permeases of the major facilitator superfamily	1	9	11.1111	0.485437	0.388099
[U] Intracellular trafficking, secretion, and vesicular transport	1	10	10	0.485437	0.388937

## Sheet: Table S8-7
Table S8-7 COG enrichment analysis of up-regulated DEGs in BM-LA14528 normal state versus BM-LA14528 mid-term state
COG category	Cluster counts	Genome counts	Cluster counts/ genome counts (%)	Cluster counts/total DEGs (%)	p-value
[GER] COG0697 Permeases of the drug/metabolite transporter (DMT) superfamily	1	1	100	1.69492	0.0225262
[O] Posttranslational modification, protein turnover, chaperones	3	36	8.33333	5.08475	0.0370729
[KT] COG1983 Putative stress-responsive transcriptional regulator	1	2	50	1.69492	0.0440729
[LKJ] COG0513 Superfamily II DNA and RNA helicases	1	3	33.3333	1.69492	0.064671
[KG] COG1349 Transcriptional regulators of sugar metabolism	1	5	20	1.69492	0.10314
[G] Carbohydrate transport and metabolism	4	100	4	6.77966	0.114877
[TK] COG0745 Response regulators consisting of a CheY-like receiver domain and a winged-helix DNA-binding domain	1	7	14.2857	1.69492	0.138164
[I] Lipid transport and metabolism	2	34	5.88235	3.38983	0.138311
[S] Function unknown	4	118	3.38983	6.77966	0.152994
[V] Defense mechanisms	2	37	5.40541	3.38983	0.153822
[U] Intracellular trafficking, secretion, and vesicular transport	1	10	10	1.69492	0.184713
[R] General function prediction only	2	141	1.41844	3.38983	0.212982
[L] Replication, recombination and repair	2	115	1.73913	3.38983	0.261163
[M] Cell wall/membrane/envelope biogenesis	1	67	1.49254	1.69492	0.340005
[K] Transcription	1	65	1.53846	1.69492	0.34552
[F] Nucleotide transport and metabolism	1	49	2.04082	1.69492	0.376452

## Sheet: Table S8-8
Table S8-8 COG enrichment analysis of up-regulated DEGs in BM-LA14528 normal state versus BM-LA14528 VPNC state
COG category	Cluster counts	Genome counts	Cluster counts/ genome counts (%)	Cluster counts/total DEGs (%)	p-value
[O] Posttranslational modification, protein turnover, chaperones	4	36	11.1111	6.77966	0.00568985
[I] Lipid transport and metabolism	3	34	8.82353	5.08475	0.0296828
[KT] COG1983 Putative stress-responsive transcriptional regulator	1	2	50	1.69492	0.0425338
[LKJ] COG0513 Superfamily II DNA and RNA helicases	1	3	33.3333	1.69492	0.0624641
[P] Inorganic ion transport and metabolism	3	57	5.26316	5.08475	0.0911255
[KG] COG1349 Transcriptional regulators of sugar metabolism	1	5	20	1.69492	0.0997851
[G] Carbohydrate transport and metabolism	4	100	4	6.77966	0.106906
[TK] COG0745 Response regulators consisting of a CheY-like receiver domain and a winged-helix DNA-binding domain	1	7	14.2857	1.69492	0.133891
[U] Intracellular trafficking, secretion, and vesicular transport	1	10	10	1.69492	0.179444
[L] Replication, recombination and repair	1	115	0.869565	1.69492	0.198981
[S] Function unknown	3	118	2.54237	5.08475	0.231107
[K] Transcription	1	65	1.53846	1.69492	0.35169
[V] Defense mechanisms	1	37	2.7027	1.69492	0.371127
[C] Energy production and conversion	1	49	2.04082	1.69492	0.377926
[F] Nucleotide transport and metabolism	1	49	2.04082	1.69492	0.377926
