# Supplementary material for: Transcriptomic analysis on the formation of the viable putative non-culturable state of beer-spoilage Lactobacillus acetotolerans
Source: Sci Rep. 2016 Nov 7;6:36753. doi: 10.1038/srep36753 (PMC5098190; doi:10.1038/srep36753)
Supplement: Supplementary Table S9 [file srep36753-s9.xls]

## Sheet: Table S9-1
Table S9-1 COG enrichment analysis of down-regulated DEGs in BM-LA14526 normal state versus BM-LA14526 mid-term state
COG category	Cluster counts	Genome counts	Cluster counts/ genome counts (%)	Cluster counts/total DEGs (%)	p-value
[R] General function prediction only	11	141	7.80142	19.6429	0.00245508
[P] Inorganic ion transport and metabolism	6	57	10.5263	10.7143	0.00644687
[E] Amino acid transport and metabolism	5	60	8.33333	8.92857	0.029189
[L] Replication, recombination and repair	1	115	0.869565	1.78571	0.0814386
[V] Defense mechanisms	3	37	8.10811	5.35714	0.0846258
[J] Translation, ribosomal structure and biogenesis	2	139	1.43885	3.57143	0.105851
[ET] COG0834 ABC-type amino acid transport/signal transduction systems, periplasmic component/domain	1	4	25	1.78571	0.116963
[G] Carbohydrate transport and metabolism	2	100	2	3.57143	0.208939
[S] Function unknown	3	118	2.54237	5.35714	0.213114
[F] Nucleotide transport and metabolism	2	49	4.08163	3.57143	0.267848
[K] Transcription	2	65	3.07692	3.57143	0.281419
[D] Cell cycle control, cell division, chromosome partitioning	1	17	5.88235	1.78571	0.327318
[H] Coenzyme transport and metabolism	1	29	3.44828	1.78571	0.378155

## Sheet: Table S9-2
Table S9-2 COG enrichment analysis of down-regulated DEGs in BM-LA14526 normal state versus BM-LA14526 VPNC state
COG category	Cluster counts	Genome counts	Cluster counts/ genome counts (%)	Cluster counts/total DEGs (%)	p-value
[EH] COG0028 Thiamine pyrophosphate-requiring enzymes [acetolactate synthase, pyruvate dehydrogenase (cytochrome), glyoxylate carboligase, phosphonopyruvate decarboxylase]	2	3	66.6667	2.7027	0.00308678
[P] Inorganic ion transport and metabolism	6	57	10.5263	8.10811	0.00723189
[FP] COG0248 Exopolyphosphatase	1	2	50	1.35135	0.0638448
[S] Function unknown	6	118	5.08475	8.10811	0.100619
[T] Signal transduction mechanisms	2	19	10.5263	2.7027	0.105183
[L] Replication, recombination and repair	2	115	1.73913	2.7027	0.158206
[J] Translation, ribosomal structure and biogenesis	3	139	2.15827	4.05405	0.164745
[H] Coenzyme transport and metabolism	2	29	6.89655	2.7027	0.180433
[G] Carbohydrate transport and metabolism	4	100	4	5.40541	0.193813
[R] General function prediction only	4	141	2.83688	5.40541	0.197412
[V] Defense mechanisms	2	37	5.40541	2.7027	0.227763
[K] Transcription	1	65	1.53846	1.35135	0.249474
[M] Cell wall/membrane/envelope biogenesis	2	67	2.98507	2.7027	0.2786
[E] Amino acid transport and metabolism	2	60	3.33333	2.7027	0.282189
[F] Nucleotide transport and metabolism	1	49	2.04082	1.35135	0.325544
[O] Posttranslational modification, protein turnover, chaperones	1	36	2.77778	1.35135	0.3715

## Sheet: Table S9-3
Table S9-3 COG enrichment analysis of down-regulated DEGs in BM-LA14526 mid-term state versus BM-LA14526 VPNC state
COG category	Cluster counts	Genome counts	Cluster counts/ genome counts (%)	Cluster counts/total DEGs (%)	p-value
[G] Carbohydrate transport and metabolism	15	100	15	14.8515	5.41e-06
[KG] COG1940 Transcriptional regulator/sugar kinase	2	5	40	1.9802	0.0157386
[L] Replication, recombination and repair	1	115	0.869565	0.990099	0.0293755
[C] Energy production and conversion	5	49	10.2041	4.9505	0.0379425
[R] General function prediction only	9	141	6.38298	8.91089	0.0685395
[FP] COG0248 Exopolyphosphatase	1	2	50	0.990099	0.0817072
[T] Signal transduction mechanisms	2	19	10.5263	1.9802	0.148868
[NU] COG1705 Muramidase (flagellum-specific)	1	4	25	0.990099	0.150001
[K] Transcription	1	65	1.53846	0.990099	0.166733
[M] Cell wall/membrane/envelope biogenesis	4	67	5.97015	3.9604	0.166842
[KR] COG0454 Histone acetyltransferase HPA2 and related acetyltransferases	1	5	20	0.990099	0.179632
[S] Function unknown	5	118	4.23729	4.9505	0.18836
[P] Inorganic ion transport and metabolism	3	57	5.26316	2.9703	0.221221
[V] Defense mechanisms	2	37	5.40541	1.9802	0.268037
[I] Lipid transport and metabolism	1	34	2.94118	0.990099	0.346822

## Sheet: Table S9-4
Table S9-4 COG enrichment analysis of down-regulated DEGs in BM-LA14527 normal state versus BM-LA14527 mid-term state
COG category	Cluster counts	Genome counts	Cluster counts/ genome counts (%)	Cluster counts/total DEGs (%)	p-value
[E] Amino acid transport and metabolism	10	60	16.6667	8.33333	0.00223966
[EH] COG0028 Thiamine pyrophosphate-requiring enzymes [acetolactate synthase, pyruvate dehydrogenase (cytochrome), glyoxylate carboligase, phosphonopyruvate decarboxylase]	2	3	66.6667	1.66667	0.0109564
[S] Function unknown	2	118	1.69492	1.66667	0.0120926
[IQ] COG0236 Acyl carrier protein	2	4	50	1.66667	0.0205698
[L] Replication, recombination and repair	11	115	9.56522	9.16667	0.0482443
[G] Carbohydrate transport and metabolism	3	100	3	2.5	0.0702248
[J] Translation, ribosomal structure and biogenesis	6	139	4.31655	5	0.0975242
[I] Lipid transport and metabolism	4	34	11.7647	3.33333	0.102981
[FP] COG0248 Exopolyphosphatase	1	2	50	0.833333	0.117722
[OU] COG0740 Protease subunit of ATP-dependent Clp proteases	1	2	50	0.833333	0.117722
[V] Defense mechanisms	4	37	10.8108	3.33333	0.121323
[R] General function prediction only	10	141	7.0922	8.33333	0.1273
[K] Transcription	2	65	3.07692	1.66667	0.13576
[P] Inorganic ion transport and metabolism	5	57	8.77193	4.16667	0.142631
[Q] Secondary metabolites biosynthesis, transport and catabolism	1	3	33.3333	0.833333	0.165627
[IQR] COG1028 Dehydrogenases with different specificities (related to short-chain alcohol dehydrogenases)	1	3	33.3333	0.833333	0.165627
[M] Cell wall/membrane/envelope biogenesis	5	67	7.46269	4.16667	0.173856
[F] Nucleotide transport and metabolism	4	49	8.16327	3.33333	0.181389
[C] Energy production and conversion	2	49	4.08163	1.66667	0.221366
[KG] COG1349 Transcriptional regulators of sugar metabolism	1	5	20	0.833333	0.242813
[GEPR] COG0477 Permeases of the major facilitator superfamily	1	9	11.1111	0.833333	0.337949

## Sheet: Table S9-5
Table S9-5 COG enrichment analysis of down-regulated DEGs in BM-LA14527 normal state versus BM-LA14527 VPNC state
COG category	Cluster counts	Genome counts	Cluster counts/ genome counts (%)	Cluster counts/total DEGs (%)	p-value
[E] Amino acid transport and metabolism	14	60	23.3333	11.6667	5.51646e-06
[J] Translation, ribosomal structure and biogenesis	1	139	0.719424	0.833333	0.000826482
[P] Inorganic ion transport and metabolism	10	57	17.5439	8.33333	0.00139135
[F] Nucleotide transport and metabolism	6	49	12.2449	5	0.0492797
[G] Carbohydrate transport and metabolism	3	100	3	2.5	0.0736509
[R] General function prediction only	11	141	7.80142	9.16667	0.0962927
[U] Intracellular trafficking, secretion, and vesicular transport	2	10	20	1.66667	0.103444
[S] Function unknown	5	118	4.23729	4.16667	0.115405
[M] Cell wall/membrane/envelope biogenesis	6	67	8.95522	5	0.115707
[FP] COG0248 Exopolyphosphatase	1	2	50	0.833333	0.116312
[C] Energy production and conversion	1	49	2.04082	0.833333	0.13788
[L] Replication, recombination and repair	6	115	5.21739	5	0.154111
[Q] Secondary metabolites biosynthesis, transport and catabolism	1	3	33.3333	0.833333	0.163784
[IQR] COG1028 Dehydrogenases with different specificities (related to short-chain alcohol dehydrogenases)	1	3	33.3333	0.833333	0.163784
[ET] COG0834 ABC-type amino acid transport/signal transduction systems, periplasmic component/domain	1	4	25	0.833333	0.204994
[V] Defense mechanisms	3	37	8.10811	2.5	0.213368
[I] Lipid transport and metabolism	1	34	2.94118	0.833333	0.254849
[H] Coenzyme transport and metabolism	2	29	6.89655	1.66667	0.280699
[T] Signal transduction mechanisms	1	19	5.26316	0.833333	0.37466
[D] Cell cycle control, cell division, chromosome partitioning	1	17	5.88235	0.833333	0.381014

## Sheet: Table S9-6
Table S9-6 COG enrichment analysis of down-regulated DEGs in BM-LA14527 mid-term state versus BM-LA14527 VPNC state
COG category	Cluster counts	Genome counts	Cluster counts/ genome counts (%)	Cluster counts/total DEGs (%)	p-value
[R] General function prediction only	2	141	1.41844	1.40845	0.00165863
[O] Posttranslational modification, protein turnover, chaperones	6	36	16.6667	4.22535	0.0226831
[U] Intracellular trafficking, secretion, and vesicular transport	3	10	30	2.11268	0.0229656
[G] Carbohydrate transport and metabolism	11	100	11	7.74648	0.0375295
[E] Amino acid transport and metabolism	7	60	11.6667	4.92958	0.0623215
[GER] COG0697 Permeases of the drug/metabolite transporter (DMT) superfamily	1	1	100	0.704225	0.0683829
[MU] COG0597 Lipoprotein signal peptidase	1	1	100	0.704225	0.0683829
[P] Inorganic ion transport and metabolism	6	57	10.5263	4.22535	0.100742
[GEPR] COG0477 Permeases of the major facilitator superfamily	2	9	22.2222	1.40845	0.102432
[C] Energy production and conversion	1	49	2.04082	0.704225	0.108624
[J] Translation, ribosomal structure and biogenesis	11	139	7.91367	7.74648	0.116214
[L] Replication, recombination and repair	6	115	5.21739	4.22535	0.129323
[S] Function unknown	9	118	7.62712	6.33803	0.136211
[IQR] COG1028 Dehydrogenases with different specificities (related to short-chain alcohol dehydrogenases)	1	3	33.3333	0.704225	0.178327
[M] Cell wall/membrane/envelope biogenesis	4	67	5.97015	2.8169	0.197621
[K] Transcription	4	65	6.15385	2.8169	0.201303
[D] Cell cycle control, cell division, chromosome partitioning	2	17	11.7647	1.40845	0.22133
[ET] COG0834 ABC-type amino acid transport/signal transduction systems, periplasmic component/domain	1	4	25	0.704225	0.221663
[F] Nucleotide transport and metabolism	3	49	6.12245	2.11268	0.230491
[T] Signal transduction mechanisms	2	19	10.5263	1.40845	0.241871
[KG] COG1349 Transcriptional regulators of sugar metabolism	1	5	20	0.704225	0.258293
[TK] COG2197 Response regulator containing a CheY-like receiver domain and an HTH DNA-binding domain	1	7	14.2857	0.704225	0.314185

## Sheet: Table S9-7
Table S9-7 COG enrichment analysis of down-regulated DEGs in BM-LA14528 normal state versus BM-LA14528 mid-term state
COG category	Cluster counts	Genome counts	Cluster counts/ genome counts (%)	Cluster counts/total DEGs (%)	p-value
[R] General function prediction only	8	141	5.67376	16.6667	0.00715494
[FP] COG0248 Exopolyphosphatase	1	2	50	2.08333	0.0440729
[OU] COG0740 Protease subunit of ATP-dependent Clp proteases	1	2	50	2.08333	0.0440729
[F] Nucleotide transport and metabolism	3	49	6.12245	6.25	0.0727742
[NU] COG1705 Muramidase (flagellum-specific)	1	4	25	2.08333	0.0843505
[V] Defense mechanisms	2	37	5.40541	4.16667	0.153822
[L] Replication, recombination and repair	1	115	0.869565	2.08333	0.187006
[S] Function unknown	3	118	2.54237	6.25	0.234361
[P] Inorganic ion transport and metabolism	2	57	3.50877	4.16667	0.237546
[E] Amino acid transport and metabolism	2	60	3.33333	4.16667	0.246481
[M] Cell wall/membrane/envelope biogenesis	2	67	2.98507	4.16667	0.26343
[H] Coenzyme transport and metabolism	1	29	3.44828	2.08333	0.350618
[C] Energy production and conversion	1	49	2.04082	2.08333	0.376452

## Sheet: Table S9-8
Table S9-8 COG enrichment analysis of down-regulated DEGs in BM-LA14528 normal state versus BM-LA14528 VPNC state
COG category	Cluster counts	Genome counts	Cluster counts/ genome counts (%)	Cluster counts/total DEGs (%)	p-value
[S] Function unknown	8	118	6.77966	6.66667	0.0132236
[FP] COG0248 Exopolyphosphatase	1	2	50	0.833333	0.0578078
[OU] COG0740 Protease subunit of ATP-dependent Clp proteases	1	2	50	0.833333	0.0578078
[V] Defense mechanisms	3	37	8.10811	2.5	0.0725199
[NU] COG1705 Muramidase (flagellum-specific)	1	4	25	0.833333	0.109002
[R] General function prediction only	6	141	4.25532	5	0.119431
[K] Transcription	3	65	4.61538	2.5	0.181366
[L] Replication, recombination and repair	3	115	2.6087	2.5	0.229628
[C] Energy production and conversion	2	49	4.08163	1.66667	0.257693
[F] Nucleotide transport and metabolism	2	49	4.08163	1.66667	0.257693
[P] Inorganic ion transport and metabolism	2	57	3.50877	1.66667	0.275456
[E] Amino acid transport and metabolism	2	60	3.33333	1.66667	0.27921
[M] Cell wall/membrane/envelope biogenesis	2	67	2.98507	1.66667	0.282495
[H] Coenzyme transport and metabolism	1	29	3.44828	0.833333	0.375356
