# Supplementary material for: Transcriptomic analysis on the formation of the viable putative non-culturable state of beer-spoilage Lactobacillus acetotolerans
Source: Sci Rep. 2016 Nov 7;6:36753. doi: 10.1038/srep36753 (PMC5098190; doi:10.1038/srep36753)
Supplement: Supplementary Table S10 [file srep36753-s10.xls]

## Sheet: Table S10-1
Table S10-1 KEGG pathway enrichment analysis of DEGs in BM-LA14526 normal state versus BM-LA14526 mid-term state
Pathway ID	Pathway	DEGs with pathway annotation (54)	All genes with pathway annotation (920)	p-value
ko02010	ABC transporters	14 (25.93%)	45 (4.89%)	4.034e-08
ko00500	Starch and sucrose metabolism	5 (9.26%)	16 (1.74%)	0.00138312
ko02030	Bacterial chemotaxis	2 (3.70%)	3 (0.33%)	0.00957994
ko00330	Arginine and proline metabolism	2 (3.70%)	6 (0.65%)	0.0401964
ko00010	Glycolysis / Gluconeogenesis	4 (7.41%)	32 (3.48%)	0.0777338
ko00051	Fructose and mannose metabolism	3 (5.56%)	20 (2.17%)	0.0819062
ko00680	Methane metabolism	3 (5.56%)	22 (2.39%)	0.0984541
ko02060	Phosphotransferase system (PTS)	3 (5.56%)	22 (2.39%)	0.0984541
ko00790	Folate biosynthesis	1 (1.85%)	2 (0.22%)	0.110621
ko00620	Pyruvate metabolism	3 (5.56%)	25 (2.72%)	0.12336
ko00230	Purine metabolism	1 (1.85%)	46 (5.00%)	0.17412
ko00240	Pyrimidine metabolism	1 (1.85%)	42 (4.57%)	0.20403
ko00983	Drug metabolism - other enzymes	1 (1.85%)	6 (0.65%)	0.261504
ko00970	Aminoacyl-tRNA biosynthesis	2 (3.70%)	28 (3.04%)	0.274917
ko00670	One carbon pool by folate	1 (1.85%)	7 (0.76%)	0.287397
ko00270	Cysteine and methionine metabolism	1 (1.85%)	10 (1.09%)	0.343067
ko03018	RNA degradation	1 (1.85%)	10 (1.09%)	0.343067
ko00260	Glycine, serine and threonine metabolism	1 (1.85%)	11 (1.20%)	0.355395
ko00052	Galactose metabolism	1 (1.85%)	13 (1.41%)	0.372437
ko00640	Propanoate metabolism	1 (1.85%)	13 (1.41%)	0.372437
ko00030	Pentose phosphate pathway	1 (1.85%)	19 (2.07%)	0.378895
ko00720	Carbon fixation pathways in prokaryotes	1 (1.85%)	15 (1.63%)	0.380953
ko03030	DNA replication	1 (1.85%)	17 (1.85%)	0.382632

## Sheet: Table S10-2
Table S10-2 KEGG pathway enrichment analysis of DEGs in BM-LA14526 normal state versus BM-LA14526 VPNC state
Pathway ID	Pathway	DEGs with pathway annotation (28)	All genes with pathway annotation (920)	p-value
ko02010	ABC transporters	7 (25.00%)	45 (4.89%)	0.000201352
ko00780	Biotin metabolism	1 (3.57%)	1 (0.11%)	0.0304348
ko03018	RNA degradation	2 (7.14%)	10 (1.09%)	0.0319463
ko00500	Starch and sucrose metabolism	2 (7.14%)	16 (1.74%)	0.0715554
ko02020	Two-component system	2 (7.14%)	19 (2.07%)	0.0934099
ko00680	Methane metabolism	2 (7.14%)	22 (2.39%)	0.115562
ko02060	Phosphotransferase system (PTS)	2 (7.14%)	22 (2.39%)	0.115562
ko00620	Pyruvate metabolism	2 (7.14%)	25 (2.72%)	0.137405
ko00983	Drug metabolism - other enzymes	1 (3.57%)	6 (0.65%)	0.157262
ko00010	Glycolysis / Gluconeogenesis	2 (7.14%)	32 (3.48%)	0.184686
ko00260	Glycine, serine and threonine metabolism	1 (3.57%)	11 (1.20%)	0.248089
ko00190	Oxidative phosphorylation	1 (3.57%)	14 (1.52%)	0.288412
ko00051	Fructose and mannose metabolism	1 (3.57%)	20 (2.17%)	0.343446
ko00230	Purine metabolism	1 (3.57%)	46 (5.00%)	0.353757
ko00240	Pyrimidine metabolism	1 (3.57%)	42 (4.57%)	0.366059

## Sheet: Table S10-3
Table S10-3 KEGG pathway enrichment analysis of DEGs in BM-LA14526 mid-term state versus BM-LA14526 VPNC state
Pathway ID	Pathway	DEGs with pathway annotation (77)	All genes with pathway annotation (920)	p-value
ko02010	ABC transporters	13 (16.88%)	45 (4.89%)	2.47844e-05
ko00500	Starch and sucrose metabolism	5 (6.49%)	16 (1.74%)	0.00641528
ko00650	Butanoate metabolism	3 (3.90%)	9 (0.98%)	0.0286301
ko00010	Glycolysis / Gluconeogenesis	6 (7.79%)	32 (3.48%)	0.0307251
ko00562	Inositol phosphate metabolism	1 (1.30%)	1 (0.11%)	0.0836956
ko00240	Pyrimidine metabolism	1 (1.30%)	42 (4.57%)	0.0939507
ko00250	Alanine, aspartate and glutamate metabolism	3 (3.90%)	19 (2.07%)	0.140938
ko00350	Tyrosine metabolism	3 (3.90%)	19 (2.07%)	0.140938
ko00230	Purine metabolism	2 (2.60%)	46 (5.00%)	0.153213
ko05010	Alzheimer's disease	1 (1.30%)	2 (0.22%)	0.153548
ko03018	RNA degradation	2 (2.60%)	10 (1.09%)	0.157075
ko03010	Ribosome	3 (3.90%)	55 (5.87%)	0.163587
ko00680	Methane metabolism	3 (3.90%)	22 (2.39%)	0.173155
ko02060	Phosphotransferase system (PTS)	3 (3.90%)	22 (2.39%)	0.173155
ko00710	Carbon fixation in photosynthetic organisms	2 (2.60%)	11 (1.20%)	0.176158
ko00052	Galactose metabolism	2 (2.60%)	13 (1.41%)	0.210279
ko02030	Bacterial chemotaxis	1 (1.30%)	3 (0.33%)	0.211254
ko00970	Aminoacyl-tRNA biosynthesis	1 (1.30%)	28 (3.04%)	0.220001
ko00520	Amino sugar and nucleotide sugar metabolism	3 (3.90%)	31 (3/37%)	0.232236
ko02020	Two-component system	2 (2.60%)	19 (2.07%)	0.274248
ko00051	Fructose and mannose metabolism	2 (2.60%)	20 (2.17%)	0.279355
ko00620	Pyruvate metabolism	2 (2.60%)	25 (2.72%)	0.285194
ko03430	Mismatch repair	1 (1.30%)	21 (2.28%)	0.306865
ko03440	Homologous recombination	1 (1.30%)	20 (2.17%)	0.319207
ko00330	Arginine and proline metabolism	1 (1.30%)	6 (0.65%)	0.325827
ko00030	Pentose phosphate pathway	1 (1.30%)	19 (2.07%)	0.331182
ko00983	Drug metabolism - other enzymes	1 (1.30%)	7 (0.76%)	0.348523
ko03030	DNA replication	1 (1.30%)	17 (1.85%)	0.353323
ko00720	Carbon fixation pathways in prokaryotes	1 (1.30%)	15 (1.63%)	0.371574
ko00061	Fatty acid biosynthesis	1 (1.30%)	14 (1.52%)	0.378558
ko00190	Oxidative phosphorylation	1 (1.30%)	14 (1.52%)	0.378558
ko00270	Cysteine and methionine metabolism	1 (1.30%)	10 (1.09%)	0.383502
ko00640	Propanoate metabolism	1 (1.30%)	13 (1.41%)	0.383667
ko00260	Glycine, serine and threonine metabolism	1 (1.30%)	11 (1.20%)	0.386621
ko03060	Protein export	1 (1.30%)	11 (1.20%)	0.386621

## Sheet: Table S10-4
Table S10-4 KEGG pathway enrichment analysis of DEGs in BM-LA14527 normal state versus BM-LA14527 mid-term state
Pathway ID	Pathway	DEGs with pathway annotation (116)	All genes with pathway annotation (920)	p-value
ko00061	Fatty acid biosynthesis	8 (6.90%)	14 (1.52%)	7.23785e-05
ko00620	Pyruvate metabolism	9 (7.76%)	25 (2.72%)	0.00165668
ko00640	Propanoate metabolism	6 (5.17%)	13 (1.41%)	0.00249668
ko00900	Terpenoid backbone biosynthesis	5 (4.31%)	11 (1.20%)	0.00626341
ko00253	Tetracycline biosynthesis	3 (2.59%)	5 (0.54%)	0.0150599
ko00072	Synthesis and degradation of ketone bodies	2 (1.72%)	2 (0.22%)	0.015778
ko00720	Carbon fixation pathways in prokaryotes	5 (4.31%)	15 (1.63%)	0.0241591
ko02010	ABC transporters	9 (7.76%)	45 (4.89%)	0.0546809
ko00240	Pyrimidine metabolism	2 (1.72%)	42 (4.57%)	0.059649
ko00051	Fructose and mannose metabolism	5 (4.31%)	20 (2.17%)	0.0647374
ko03420	Nucleotide excision repair	3 (2.59%)	9 (0.98%)	0.0745953
ko00230	Purine metabolism	3 (2.59%)	46 (5.00%)	0.0902284
ko03060	Protein export	3 (2.59%)	11 (1.20%)	0.112413
ko00780	Biotin metabolism	1 (0.86%)	1 (0.11%)	0.126087
ko00310	Lysine degradation	1 (0.86%)	1 (0.11%)	0.126087
ko04141	Protein processing in endoplasmic reticulum	1 (0.86%)	1 (0.11%)	0.126087
ko00920	Sulfur metabolism	1 (0.86%)	1 (0.11%)	0.126087
ko00250	Alanine, aspartate and glutamate metabolism	4 (3.45%)	19 (2.07%)	0.130197
ko00010	Glycolysis / Gluconeogenesis	2 (1.72%)	32 (3.48%)	0.136794
ko00910	Nitrogen metabolism	2 (1.72%)	6 (0.65%)	0.139121
ko02060	Phosphotransferase system (PTS)	1 (0.86%)	22 (2.39%)	0.161964
ko00561	Glycerolipid metabolism	2 (1.72%)	7 (0.76%)	0.170477
ko00770	Pantothenate and CoA biosynthesis	2 (1.72%)	7 (0.76%)	0.170477
ko00520	Amino sugar and nucleotide sugar metabolism	3 (2.59%)	31 (3/37%)	0.20891
ko00030	Pentose phosphate pathway	1 (0.86%)	19 (2.07%)	0.210799
ko01040	Biosynthesis of unsaturated fatty acids	1 (0.86%)	2 (0.22%)	0.220618
ko00460	Cyanoamino acid metabolism	1 (0.86%)	2 (0.22%)	0.220618
ko04146	Peroxisome	1 (0.86%)	2 (0.22%)	0.220618
ko00430	Taurine and hypotaurine metabolism	1 (0.86%)	2 (0.22%)	0.220618
ko00280	Valine, leucine and isoleucine degradation	1 (0.86%)	2 (0.22%)	0.220618
ko00650	Butanoate metabolism	2 (1.72%)	9 (0.98%)	0.223786
ko00970	Aminoacyl-tRNA biosynthesis	3 (2.59%)	28 (3.04%)	0.228701
ko03410	Base excision repair	2 (1.72%)	10 (1.09%)	0.244727
ko00270	Cysteine and methionine metabolism	2 (1.72%)	10 (1.09%)	0.244727
ko00680	Methane metabolism	2 (1.72%)	22 (2.39%)	0.249454
ko00500	Starch and sucrose metabolism	1 (0.86%)	16 (1.74%)	0.267128
ko02020	Two-component system	2 (1.72%)	19 (2.07%)	0.277226
ko00071	Fatty acid metabolism	1 (0.86%)	3 (0.33%)	0.289471
ko00190	Oxidative phosphorylation	1 (0.86%)	14 (1.52%)	0.306691
ko04112	Cell cycle - Caulobacter	1 (0.86%)	13 (1.41%)	0.326136
ko00362	Benzoate degradation	1 (0.86%)	4 (0.43%)	0.337558
ko00473	D-Alanine metabolism	1 (0.86%)	4 (0.43%)	0.337558
ko00450	Selenocompound metabolism	1 (0.86%)	4 (0.43%)	0.337558
ko00564	Glycerophospholipid metabolism	1 (0.86%)	11 (1.20%)	0.361746
ko00630	Glyoxylate and dicarboxylate metabolism	1 (0.86%)	5 (0.54%)	0.368974
ko00380	Tryptophan metabolism	1 (0.86%)	5 (0.54%)	0.368974
ko03018	RNA degradation	1 (0.86%)	10 (1.09%)	0.376431
ko00330	Arginine and proline metabolism	1 (0.86%)	6 (0.65%)	0.38712
ko03070	Bacterial secretion system	1 (0.86%)	9 (0.98%)	0.387733
ko00670	One carbon pool by folate	1 (0.86%)	7 (0.76%)	0.394815

## Sheet: Table S10-5
Table S10-5 KEGG pathway enrichment analysis of DEGs in BM-LA14527 normal state versus BM-LA14527 VPNC state
Pathway ID	Pathway	DEGs with pathway annotation (133)	All genes with pathway annotation (920)	p-value
ko00561	Glycerolipid metabolism	3 (2.26%)	1 (0.11%)	0
ko02010	ABC transporters	18 (13.53%)	45 (4.89%)	1.04955e-06
ko00051	Fructose and mannose metabolism	5 (3.76%)	10 (1.09%)	0.00358914
ko00460	Cyanoamino acid metabolism	2 (1.50%)	2 (0.22%)	0.0152032
ko00072	Synthesis and degradation of ketone bodies	2 (1.50%)	2 (0.22%)	0.0152032
ko00280	Valine, leucine and isoleucine degradation	2 (1.50%)	2 (0.22%)	0.0152032
ko00564	Glycerophospholipid metabolism	3 (2.26%)	6 (0.65%)	0.0251632
ko00650	Butanoate metabolism	6 (4.51%)	22 (2.39%)	0.0314203
ko00230	Purine metabolism	6 (4.51%)	22 (2.39%)	0.0314203
ko00071	Fatty acid metabolism	2 (1.50%)	3 (0.33%)	0.0400512
ko00240	Pyrimidine metabolism	6 (4.51%)	25 (2.72%)	0.050777
ko00520	Amino sugar and nucleotide sugar metabolism	7 (5.26%)	32 (3.48%)	0.0540613
ko00250	Alanine, aspartate and glutamate metabolism	4 (3.01%)	16 (1.74%)	0.0871247
ko00970	Aminoacyl-tRNA biosynthesis	1 (0.75%)	28 (3.04%)	0.0953736
ko00900	Terpenoid backbone biosynthesis	3 (2.26%)	46 (5.00%)	0.0958659
ko00670	One carbon pool by folate	3 (2.26%)	11 (1.20%)	0.108577
ko00780	Biotin metabolism	1 (0.75%)	1 (0.11%)	0.123778
ko03320	PPAR signaling pathway	1 (0.75%)	1 (0.11%)	0.123778
ko00830	Retinol metabolism	1 (0.75%)	1 (0.11%)	0.123778
ko00380	Tryptophan metabolism	1 (0.75%)	1 (0.11%)	0.123778
ko02020	Two-component system	3 (2.26%)	42 (4.57%)	0.12453
ko00350	Tyrosine metabolism	4 (3.01%)	19 (2.07%)	0.125722
ko00620	Pyruvate metabolism	1 (0.75%)	25 (2.72%)	0.127661
ko00010	Glycolysis / Gluconeogenesis	2 (1.50%)	32 (3.48%)	0.142876
ko00500	Starch and sucrose metabolism	3 (2.26%)	14 (1.52%)	0.162058
ko00770	Pantothenate and CoA biosynthesis	2 (1.50%)	7 (0.76%)	0.166451
ko02060	Phosphotransferase system (PTS)	1 (0.75%)	22 (2.39%)	0.168175
ko01040	Biosynthesis of unsaturated fatty acids	1 (0.75%)	2 (0.22%)	0.21715
ko00625	Chloroalkane and chloroalkene degradation	1 (0.75%)	2 (0.22%)	0.21715
ko00982	Drug metabolism - cytochrome P450	1 (0.75%)	2 (0.22%)	0.21715
ko00790	Folate biosynthesis	1 (0.75%)	2 (0.22%)	0.21715
ko00980	Metabolism of xenobiotics by cytochrome P450	1 (0.75%)	2 (0.22%)	0.21715
ko00626	Naphthalene degradation	1 (0.75%)	2 (0.22%)	0.21715
ko04626	Plant-pathogen interaction	1 (0.75%)	2 (0.22%)	0.21715
ko03440	Homologous recombination	3 (2.26%)	20 (2.17%)	0.231368
ko03018	RNA degradation	2 (1.50%)	10 (1.09%)	0.24086
ko00680	Methane metabolism	2 (1.50%)	22 (2.39%)	0.253545
ko03060	Protein export	2 (1.50%)	11 (1.20%)	0.258193
ko03430	Mismatch repair	2 (1.50%)	21 (2.28%)	0.263256
ko00623	Toluene degradation	1 (0.75%)	3 (0.33%)	0.285675
ko00190	Oxidative phosphorylation	2 (1.50%)	14 (1.52%)	0.287942
ko03030	DNA replication	2 (1.50%)	17 (1.85%)	0.289654
ko00720	Carbon fixation pathways in prokaryotes	2 (1.50%)	15 (1.63%)	0.291215
ko00061	Fatty acid biosynthesis	1 (0.75%)	14 (1.52%)	0.31166
ko00052	Galactose metabolism	1 (0.75%)	13 (1.41%)	0.330533
ko00640	Propanoate metabolism	1 (0.75%)	13 (1.41%)	0.330533
ko00362	Benzoate degradation	1 (0.75%)	4 (0.43)	0.334013
ko00450	Selenocompound metabolism	1 (0.75%)	4 (0.43%)	0.334013
ko04122	Sulfur relay system	1 (0.75%)	4 (0.43%)	0.334013
ko00630	Glyoxylate and dicarboxylate metabolism	1 (0.75%)	5 (0.54%)	0.366067
ko00310	Lysine degradation	1 (0.75%)	5 (0.54%)	0.366067
ko00550	Peptidoglycan biosynthesis	1 (0.75%)	10 (2.07%)	0.378461
ko00520	Arginine and proline metabolism	1 (0.75%)	6 (0.65%)	0.385089
ko00910	Nitrogen metabolism	1 (0.75%)	6 (0.65%)	0.385089
ko03070	Bacterial secretion system	1 (0.75%)	9 (0.98%)	0.388787
ko03420	Nucleotide excision repair	1 (0.75%)	9 (0.98%)	0.388787
ko00730	Thiamine metabolism	1 (0.75%)	9 (0.98%)	0.388787
ko00020	Citrate cycle (TCA cycle)	1 (0.75%)	8 (0.87%)	0.394403

## Sheet: Table S10-6
Table S10-6 KEGG pathway enrichment analysis of DEGs in BM-LA14527 mid-term state versus BM-LA14527 VPNC state
Pathway ID	Pathway	DEGs with pathway annotation (172)	All genes with pathway annotation (920)	p-value
ko03020	RNA polymerase	5 (2.91%)	6 (0.65%)	0.00106805
ko00650	Butanoate metabolism	6 (3.49%)	9 (0.98%)	0.00182845
ko00970	Aminoacyl-tRNA biosynthesis	1 (0.58%)	28 (3.04%)	0.0184489
ko00630	Glyoxylate and dicarboxylate metabolism	3 (1.74%)	5 (0.54%)	0.0428534
ko03430	Mismatch repair	1 (0.58%)	21 (2.28%)	0.0609292
ko00230	Purine metabolism	12 (6.98%)	46 (5.00%)	0.0617275
ko03010	Ribosome	7 (4.07%)	55 (5.87%)	0.0771455
ko00071	Fatty acid metabolism	2 (1.16%)	3 (0.33%)	0.0850357
ko00623	Toluene degradation	2 (1.16%)	3 (0.33%)	0.0850357
ko05152	Tuberculosis	2 (1.16%)	3 (0.33%)	0.0850357
ko00720	Carbon fixation pathways in prokaryotes	5 (2.91%)	15 (1.63%)	0.0862012
ko03030	DNA replication	1 (0.58%)	17 (1.85%)	0.114403
ko02010	ABC transporters	10 (5.81%)	45 (4.89%)	0.121225
ko02060	Phosphotransferase system (PTS)	2 (1.16%)	22 (2.39%)	0.127484
ko00020	Citrate cycle (TCA cycle)	3 (1.74%)	8 (0.87%)	0.129958
ko00240	Pyrimidine metabolism	8 (4.65%)	42 (4.57%)	0.158503
ko00051	Fructose and mannose metabolism	5 (2.91%)	20 (2.17%)	0.160085
ko00061	Fatty acid biosynthesis	1 (0.58%)	14 (1.52%)	0.176594
ko00030	Pentose phosphate pathway	2 (1.16%)	19 (2.07%)	0.176847
ko00520	Amino sugar and nucleotide sugar metabolism	6 (3.49%)	31 (3/37%)	0.181095
ko00010	Glycolysis / Gluconeogenesis	6 (3.49%)	32 (3.48%)	0.181267
ko03018	RNA degradation	3 (1.74%)	10 (1.09%)	0.184789
ko00500	Starch and sucrose metabolism	4 (2.33%)	16 (1.74%)	0.186894
ko00562	Inositol phosphate metabolism	1 (0.58%)	1 (0.11%)	0.186957
ko00310	Lysine degradation	1 (0.58%)	1 (0.11%)	0.186957
ko05200	Pathways in cancer	1 (0.58%)	1 (0.11%)	0.186957
ko05211	Renal cell carcinoma	1 (0.58%)	1 (0.11%)	0.186957
ko00830	Retinol metabolism	1 (0.58%)	1 (0.11%)	0.186957
ko03008	Ribosome biogenesis in eukaryotes	1 (0.58%)	1 (0.11%)	0.186957
ko00920	Sulfur metabolism	1 (0.58%)	1 (0.11%)	0.186957
ko04940	Type I diabetes mellitus	1 (0.58%)	1 (0.11%)	0.186957
ko00680	Methane metabolism	3 (1.74%)	22 (2.39%)	0.198191
ko00620	Pyruvate metabolism	4 (2.33%)	25 (2.72%)	0.202313
ko03060	Protein export	3 (1.74%)	11 (1.20%)	0.206897
ko00250	Alanine, aspartate and glutamate metabolism	4 (2.33%)	19 (2.07%)	0.214638
ko00350	Tyrosine metabolism	4 (2.33%)	19 (2.07%)	0.214638
ko03440	Homologous recombination	3 (1.74%)	20 (2.17%)	0.222449
ko00480	Glutathione metabolism	2 (1.16%)	6 (6.05%)	0.229668
ko02020	Two-component system	3 (1.74%)	19 (2.07%)	0.232736
ko00561	Glycerolipid metabolism	2 (1.16%)	7 (0.76%)	0.261731
ko00190	Oxidative phosphorylation	2 (1.16%)	14 (1.52%)	0.26669
ko00052	Galactose metabolism	2 (1.16%)	13 (1.41%)	0.281319
ko00640	Propanoate metabolism	2 (1.16%)	13 (1.41%)	0.281319
ko03410	Base excision repair	1 (0.58%)	10 (1.09%)	0.290469
ko00270	Cysteine and methionine metabolism	1 (0.58%)	10 (1.09%)	0.290469
ko03070	Bacterial secretion system	2 (1.16%)	9 (0.98%)	0.297075
ko03420	Nucleotide excision repair	2 (1.16%)	9 (0.98%)	0.297075
ko00710	Carbon fixation in photosynthetic organisms	2 (1.16%)	11 (1.20%)	0.300204
ko00564	Glycerophospholipid metabolism	2 (1.16%)	11 (1.20%)	0.300204
ko00900	Terpenoid backbone biosynthesis	2 (1.16%)	11 (1.20%)	0.300204
ko05010	Alzheimer's disease	1 (0.58%)	2 (0.22%)	0.304338
ko01040	Biosynthesis of unsaturated fatty acids	1 (0.58%)	2 (0.22%)	0.304338
ko00625	Chloroalkane and chloroalkene degradation	1 (0.58%)	2 (0.22%)	0.304338
ko00982	Drug metabolism - cytochrome P450	1 (0.58%)	2 (0.22%)	0.304338
ko05134	Legionellosis	1 (0.58%)	2 (0.22%)	0.304338
ko00980	Metabolism of xenobiotics by cytochrome P450	1 (0.58%)	2 (0.22%)	0.304338
ko00626	Naphthalene degradation	1 (0.58%)	2 (0.22%)	0.304338
ko00040	Pentose and glucuronate interconversions	1 (0.58%)	2 (0.22%)	0.304338
ko04146	Peroxisome	1 (0.58%)	2 (0.22%)	0.304338
ko00072	Synthesis and degradation of ketone bodies	1 (0.58%)	2 (0.22%)	0.304338
ko00430	Taurine and hypotaurine metabolism	1 (0.58%)	2 (0.22%)	0.304338
ko00280	Valine, leucine and isoleucine degradation	1 (0.58%)	2 (0.22%)	0.304338
ko00730	Thiamine metabolism	1 (0.58%)	9 (0.98%)	0.321831
ko02030	Bacterial chemotaxis	1 (0.58%)	3 (0.33%)	0.371472
ko00330	Arginine and proline metabolism	1 (0.58%)	6 (6.05%)	0.399704
ko00983	Drug metabolism - other enzymes	1 (0.58%)	6 (6.05%)	0.399704
ko00910	Nitrogen metabolism	1 (0.58%)	6 (6.05%)	0.399704
ko00362	Benzoate degradation	1 (0.58%)	4 (0.43%)	0.402934
ko00450	Selenocompound metabolism	1 (0.58%)	4 (0.43%)	0.402934
ko00760	Nicotinate and nicotinamide metabolism	1 (0.58%)	5 (0.54%)	0.409642
ko00380	Tryptophan metabolism	1 (0.58%)	5 (0.54%)	0.409642

## Sheet: Table S10-7
Table S10-7 KEGG pathway enrichment analysis of DEGs in BM-LA14528 normal state versus BM-LA14528 mid-term state
Pathway ID	Pathway	DEGs with pathway annotation (28)	All genes with pathway annotation (920)	p-value
ko00780	Biotin metabolism	1 (3.57%)	1 (0.11%)	0.0304348
ko05200	Pathways in cancer	1 (3.57%)	1 (0.11%)	0.0304348
ko04141	Protein processing in endoplasmic reticulum	1 (3.57%)	1 (0.11%)	0.0304348
ko05211	Renal cell carcinoma	1 (3.57%)	1 (0.11%)	0.0304348
ko00460	Cyanoamino acid metabolism	1 (3.57%)	2 (2.22%)	0.0590812
ko00250	Alanine, aspartate and glutamate metabolism	2 (7.14%)	19 (2.07%)	0.0934099
ko00910	Nitrogen metabolism	1 (3.57%)	6 (0.65%)	0.157262
ko00670	One carbon pool by folate	1 (3.57%)	7 (0.76%)	0.178053
ko00020	Citrate cycle (TCA cycle)	1 (3.57%)	8 (0.87%)	0.197471
ko03018	RNA degradation	1 (3.57%)	10 (1.09%)	0.232432
ko00240	Pyrimidine metabolism	2 (7.14%)	42 (4.57%)	0.237809
ko00260	Glycine, serine and threonine metabolism	1 (3.57%)	11 (1.20%)	0.248089
ko03060	Protein export	1 (3.57%)	11 (1.20%)	0.248089
ko04112	Cell cycle - Caulobacter	1 (3.57%)	13 (1.41%)	0.276028
ko00061	Fatty acid biosynthesis	1 (3.57%)	14 (1.52%)	0.288412
ko00190	Oxidative phosphorylation	1 (3.57%)	14 (1.52%)	0.288412
ko00720	Carbon fixation pathways in prokaryotes	1 (3.57%)	15 (1.63%)	0.299804
ko00030	Pentose phosphate pathway	1 (3.57%)	19 (2.07%)	0.336353
ko02020	Two-component system	1 (3.57%)	19 (2.07%)	0.336353
ko00051	Fructose and mannose metabolism	1 (3.57%)	20 (2.17%)	0.343446
ko00230	Purine metabolism	1 (3.57%)	46 (5.00%)	0.353757
ko00680	Methane metabolism	1 (3.57%)	22 (2.39%)	0.35545
ko02060	Phosphotransferase system (PTS)	1 (3.57%)	22 (2.39%)	0.35545
ko02010	ABC transporters	1 (3.57%)	45 (4.89%)	0.357085
ko00520	Amino sugar and nucleotide sugar metabolism	1 (3.57%)	31 (3/37%)	0.380059
ko00010	Glycolysis / Gluconeogenesis	1 (3.57%)	32 (3.48%)	0.380404

## Sheet: Table S10-8
Table S10-7 KEGG pathway enrichment analysis of DEGs in BM-LA14528 normal state versus BM-LA14528 VPNC state
Pathway ID	Pathway	DEGs with pathway annotation (28)	All genes with pathway annotation (920)	p-value
ko00020	Citrate cycle (TCA cycle)	2 (7.14%)	8 (0.87%)	0.0210621
ko00780	Biotin metabolism	1 (3.57%)	1 (0.11%)	0.0304348
ko05200	Pathways in cancer	1 (3.57%)	1 (0.11%)	0.0304348
ko04141	Protein processing in endoplasmic reticulum	1 (3.57%)	1 (0.11%)	0.0304348
ko05211	Renal cell carcinoma	1 (3.57%)	1 (0.11%)	0.0304348
ko00460	Cyanoamino acid metabolism	1 (3.57%)	2 (0.22%)	0.0590812
ko02020	Two-component system	2 (7.14%)	19 (2.07%)	0.0934099
ko00910	Nitrogen metabolism	1 (3.57%)	6 (0.65%)	0.157262
ko03018	RNA degradation	1 (3.57%)	10 (1.09%)	0.232432
ko00260	Glycine, serine and threonine metabolism	1 (3.57%)	11 (1.20%)	0.248089
ko03060	Protein export	1 (3.57%)	11 (1.20%)	0.248089
ko00900	Terpenoid backbone biosynthesis	1 (3.57%)	11 (1.20%)	0.248089
ko00230	Purine metabolism	2 (7.14%)	46 (5.00%)	0.253429
ko04112	Cell cycle - Caulobacter	1 (3.57%)	13 (1.41%)	0.276028
ko00061	Fatty acid biosynthesis	1 (3.57%)	14 (1.52%)	0.288412
ko00190	Oxidative phosphorylation	1 (3.57%)	14 (1.52%)	0.288412
ko00720	Carbon fixation pathways in prokaryotes	1 (3.57%)	15 (1.63%)	0.299804
ko00250	Alanine, aspartate and glutamate metabolism	1 (3.57%)	19 (2.07%)	0.336353
ko00030	Pentose phosphate pathway	1 (3.57%)	19 (2.07%)	0.336353
ko00051	Fructose and mannose metabolism	1 (3.57%)	20 (2.17%)	0.343446
ko00680	Methane metabolism	1 (3.57%)	22 (2.39%)	0.35545
ko02060	Phosphotransferase system (PTS)	1 (3.57%)	22 (2.39%)	0.35545
ko02010	ABC transporters	1 (3.57%)	45 (4.89%)	0.357085
ko00240	Pyrimidine metabolism	1 (3.57%)	42 (4.57%)	0.366059
ko00010	Glycolysis / Gluconeogenesis	1 (3.57%)	32 (3.48%)	0.380404
