# Supplementary material for: Transcriptomic analysis on the formation of the viable putative non-culturable state of beer-spoilage Lactobacillus acetotolerans
Source: Sci Rep. 2016 Nov 7;6:36753. doi: 10.1038/srep36753 (PMC5098190; doi:10.1038/srep36753)
Supplement: Supplementary Table S11 [file srep36753-s11.xls]

## Sheet: Table S11-1
Table S11-1 KEGG pathway enrichment analysis of up-regulated DEGs in BM-LA14526 normal state versus BM-LA14526 mid-term state
Pathway ID	Pathway	DEGs with pathway annotation (32)	All genes with pathway annotation (920)	p-value
ko00500	Starch and sucrose metabolism	5 (15.63%)	16 (1.74%)	0.000116244
ko02030	Bacterial chemotaxis	2 (6.25%)	3 (0.33%)	0.00340486
ko02010	ABC transporters	5 (15.63%)	45 (4.89%)	0.0133058
ko00051	Fructose and mannose metabolism	3 (9.38%)	20 (2.17%)	0.0251886
ko02060	Phosphotransferase system (PTS)	3 (9.38%)	22 (2.39%)	0.031868
ko00620	Pyruvate metabolism	3 (9.38%)	25 (2.72%)	0.0431265
ko00010	Glycolysis / Gluconeogenesis	3 (9.38%)	32 (3.48%)	0.0737936
ko00680	Methane metabolism	2 (6.25%)	22 (2.39%)	0.138467
ko00330	Arginine and proline metabolism	1 (3.13%)	6 (0.65%)	0.175726
ko00270	Cysteine and methionine metabolism	1 (3.13%)	10 (1.09%)	0.25506
ko03018	RNA degradation	1 (3.13%)	10 (1.09%)	0.25506
ko00052	Galactose metabolism	1 (3.13%)	13 (1.41%)	0.298797
ko00640	Propanoate metabolism	1 (3.13%)	13 (1.41%)	0.298797
ko00720	Carbon fixation pathways in prokaryotes	1 (3.13%)	15 (1.63%)	0.321589

## Sheet: Table S11-2
Table S11-2 KEGG pathway enrichment analysis of up-regulated DEGs in BM-LA14526 normal state versus BM-LA14526 VPNC state
Pathway ID	Pathway	DEGs with pathway annotation (7)	All genes with pathway annotation (920)	p-value
ko02010	ABC transporters	4 (57.14%)	45 (4.89%)	0.000153252
ko00500	Starch and sucrose metabolism	1 (14.29%)	16 (1.74%)	0.110263
ko02020	Two-component system	1 (14.29%)	19 (2.07%)	0.128345
ko00051	Fructose and mannose metabolism	1 (14.29%)	20 (2.17%)	0.1342

## Sheet: Table S11-3
Table S11-3 KEGG pathway enrichment analysis of up-regulated DEGs in BM-LA14526 mid-term state versus BM-LA14526 VPNC state
Pathway ID	Pathway	DEGs with pathway annotation (34)	All genes with pathway annotation (920)	p-value
ko02010	ABC transporters	10 (29.41%)	45 (4.89%)	1.41433e-06
ko00010	Glycolysis / Gluconeogenesis	4 (11.76%)	32 (3.48%)	0.0218215
ko00562	Inositol phosphate metabolism	1 (2.94%)	1 (0.11%)	0.0369565
ko00710	Carbon fixation in photosynthetic organisms	2 (5.88%)	11 (1.20%)	0.0529606
ko05010	Alzheimer's disease	1 (2.94%)	2 (0.22%)	0.0712589
ko03010	Ribosome	3 (8.82%)	54 (5.87%)	0.188821
ko00260	Glycine, serine and threonine metabolism	1 (2.94%)	11 (1.20%)	0.281493
ko03060	Protein export	1 (2.94%)	11 (1.20%)	0.281493
ko00230	Purine metabolism	1 (2.94%)	46 (5.00%)	0.314592
ko00061	Fatty acid biosynthesis	1 (2.94%)	14 (1.52%)	0.320605
ko03030	DNA replication	1 (2.94%)	17 (1.85%)	0.348253
ko00030	Pentose phosphate pathway	1 (2.94%)	19 (2.07%)	0.36128
ko02020	Two-component system	1 (2.94%)	19 (2.07%)	0.36128
ko00051	Fructose and mannose metabolism	1 (2.94%)	20 (2.17%)	0.366366
ko03440	Homologous recombination	1 (2.94%)	20 (2.17%)	0.366366
ko03430	Mismatch repair	1 (2.94%)	21 (2.28%)	0.370579
ko00680	Methane metabolism	1 (2.94%)	22 (2.39%)	0.373975
ko00520	Amino sugar and nucleotide sugar metabolism	1 (2.94%)	31 (3/37%)	0.37564
ko00970	Aminoacyl-tRNA biosynthesis	1 (2.94%)	28 (3.04%)	0.379961

## Sheet: Table S11-4
Table S11-4 KEGG pathway enrichment analysis of up-regulated DEGs in BM-LA14527 normal state versus BM-LA14527 mid-term state
Pathway ID	Pathway	DEGs with pathway annotation (45)	All genes with pathway annotation (920)	p-value
ko00900	Terpenoid backbone biosynthesis	4 (8.89%)	11 (1.20%)	0.00120199
ko00072	Synthesis and degradation of ketone bodies	2 (4.44%)	2 (0.22%)	0.00234186
ko00280	Valine, leucine and isoleucine degradation	2 (4.44%)	2 (0.22%)	0.00234186
ko00051	Fructose and mannose metabolism	4 (8.89%)	20 (2.17%)	0.0116269
ko03060	Protein export	3 (6.67%)	11 (1.20%)	0.0124206
ko00561	Glycerolipid metabolism	2 (4.44%)	7 (0.76%)	0.03867
ko00770	Pantothenate and CoA biosynthesis	2 (4.44%)	7 (0.76%)	0.03867
ko00310	Lysine degradation	1 (2.22%)	1 (0.11%)	0.048913
ko04141	Protein processing in endoplasmic reticulum	1 (2.22%)	1 (0.11%)	0.048913
ko00650	Butanoate metabolism	2 (4.44%)	9 (0.98%)	0.060191
ko02010	ABC transporters	4 (8.89%)	45 (4.89%)	0.109665
ko00071	Fatty acid metabolism	1 (2.22%)	3 (0.33%)	0.133017
ko00362	Benzoate degradation	1 (2.22%)	4 (0.43%)	0.168846
ko00473	D-Alanine metabolism	1 (2.22%)	4 (0.43%)	0.168846
ko02020	Two-component system	2 (4.44%)	19 (2.07%)	0.17586
ko00630	Glyoxylate and dicarboxylate metabolism	1 (2.22%)	5 (0.54%)	0.200919
ko00380	Tryptophan metabolism	1 (2.22%)	5 (0.54%)	0.200919
ko00620	Pyruvate metabolism	2 (4.44%)	25 (2.72%)	0.229882
ko00230	Purine metabolism	1 (2.22%)	46 (5.00%)	0.23389
ko00520	Amino sugar and nucleotide sugar metabolism	2 (4.44%)	31 (3/37%)	0.264952
ko03070	Bacterial secretion system	1 (2.22%)	9 (0.98%)	0.296851
ko00564	Glycerophospholipid metabolism	1 (2.22%)	11 (1.20%)	0.328599
ko00640	Propanoate metabolism	1 (2.22%)	13 (1.41%)	0.351639
ko00061	Fatty acid biosynthesis	1 (2.22%)	14 (1.52%)	0.360317
ko00720	Carbon fixation pathways in prokaryotes	1 (2.22%)	15 (1.63%)	0.367305
ko00030	Pentose phosphate pathway	1 (2.22%)	19 (2.07%)	0.381031

## Sheet: Table S11-5
Table S11-5 KEGG pathway enrichment analysis of up-regulated DEGs in BM-LA14527 normal state versus BM-LA14527 VPNC state
Pathway ID	Pathway	DEGs with pathway annotation (85)	All genes with pathway annotation (920)	p-value
ko00561	Glycerolipid metabolism	2 (2.35%)	1 (0.11%)	0
ko00072	Synthesis and degradation of ketone bodies	2 (2.35%)	2 (0.22%)	0.00844491
ko00280	Valine, leucine and isoleucine degradation	2 (2.35%)	2 (0.22%)	0.00844491
ko00650	Butanoate metabolism	6 (7.06%)	22 (2.39%)	0.00915657
ko00564	Glycerophospholipid metabolism	3 (3.53%)	6 (0.65%)	0.0115258
ko00071	Fatty acid metabolism	2 (2.35%)	3 (0.33%)	0.0230441
ko00051	Fructose and mannose metabolism	3 (3.53%)	10 (1.09%)	0.0474515
ko00350	Tyrosine metabolism	4 (4.71%)	19 (2.07%)	0.065259
ko00830	Retinol metabolism	1 (1.18%)	1 (0.11%)	0.0923913
ko00380	Tryptophan metabolism	1 (1.18%)	1 (0.11%)	0.0923913
ko00770	Pantothenate and CoA biosynthesis	2 (2.35%)	7 (0.76%)	0.110296
ko00250	Alanine, aspartate and glutamate metabolism	3 (3.53%)	16 (1.74%)	0.125452
ko00520	Amino sugar and nucleotide sugar metabolism	1 (1.18%)	32 (3.48%)	0.143763
ko00625	Chloroalkane and chloroalkene degradation	1 (1.18%)	2 (0.22%)	0.167893
ko00460	Cyanoamino acid metabolism	1 (1.18%)	2 (0.22%)	0.167893
ko00982	Drug metabolism - cytochrome P450	1 (1.18%)	2 (0.22%)	0.167893
ko00980	Metabolism of xenobiotics by cytochrome P450	1 (1.18%)	2 (0.22%)	0.167893
ko00626	Naphthalene degradation	1 (1.18%)	2 (0.22%)	0.167893
ko03440	Homologous recombination	3 (3.53%)	20 (2.17%)	0.17447
ko00900	Terpenoid backbone biosynthesis	3 (3.53%)	46 (5.00%)	0.186779
ko02010	ABC transporters	3 (3.53%)	45 (4.89%)	0.192652
ko00230	Purine metabolism	3 (3.53%)	22 (2.39%)	0.194675
ko02020	Two-component system	3 (3.53%)	42 (4.57%)	0.209233
ko00620	Pyruvate metabolism	1 (1.18%)	25 (2.72%)	0.224447
ko00623	Toluene degradation	1 (1.18%)	3 (0.33%)	0.228795
ko00010	Glycolysis / Gluconeogenesis	2 (2.35%)	32 (3.48%)	0.232521
ko00500	Starch and sucrose metabolism	2 (2.35%)	14 (1.52%)	0.244698
ko00720	Carbon fixation pathways in prokaryotes	2 (2.35%)	15 (1.63%)	0.256478
ko02060	Phosphotransferase system (PTS)	1 (1.18%)	22 (2.39%)	0.265278
ko03030	DNA replication	2 (2.35%)	17 (1.85%)	0.27403
ko00362	Benzoate degradation	1 (1.18%)	4 (0.43)	0.277116
ko00450	Selenocompound metabolism	1 (1.18%)	4 (0.43%)	0.277116
ko04122	Sulfur relay system	1 (1.18%)	4 (0.43%)	0.277116
ko00240	Pyrimidine metabolism	2 (2.35%)	25 (2.72%)	0.278624
ko00680	Methane metabolism	2 (2.35%)	22 (2.39%)	0.287087
ko03430	Mismatch repair	2 (2.35%)	21 (2.28%)	0.287534
ko00630	Glyoxylate and dicarboxylate metabolism	1 (1.18%)	5 (0.54%)	0.314629
ko00310	Lysine degradation	1 (1.18%)	5 (0.54%)	0.314629
ko00520	Arginine and proline metabolism	1 (1.18%)	6 (0.65%)	0.342894
ko00190	Oxidative phosphorylation	1 (1.18%)	14 (1.52%)	0.36884
ko00020	Citrate cycle (TCA cycle)	1 (1.18%)	8 (0.87%)	0.376977
ko00052	Galactose metabolism	1 (1.18%)	13 (1.41%)	0.377451
ko00640	Propanoate metabolism	1 (1.18%)	13 (1.41%)	0.377451
ko03070	Bacterial secretion system	1 (1.18%)	9 (0.98%)	0.385037
ko03420	Nucleotide excision repair	1 (1.18%)	9 (0.98%)	0.385037
ko00730	Thiamine metabolism	1 (1.18%)	9 (0.98%)	0.385037
ko00670	One carbon pool by folate	1 (1.18%)	11 (1.20%)	0.387774
ko03060	Protein export	1 (1.18%)	11 (1.20%)	0.387774
ko03018	RNA degradation	1 (1.18%)	10 (1.09%)	0.388371

## Sheet: Table S11-6
Table S11-6 KEGG pathway enrichment analysis of up-regulated DEGs in BM-LA14527 mid-term state versus BM-LA14527 VPNC state
Pathway ID	Pathway	DEGs with pathway annotation (121)	All genes with pathway annotation (920)	p-value
ko00650	Butanoate metabolism	6 (4.96%)	9 (0.98%)	0.000260185
ko03020	RNA polymerase	4 (3.31%)	6 (0.65%)	0.00326892
ko00630	Glyoxylate and dicarboxylate metabolism	3 (2.48%)	5 (0.54%)	0.0168987
ko00720	Carbon fixation pathways in prokaryotes	5 (4.13%)	15 (1.63%)	0.0281228
ko00071	Fatty acid metabolism	2 (1.65%)	3 (0.33%)	0.0448424
ko00623	Toluene degradation	2 (1.65%)	3 (0.33%)	0.0448424
ko00020	Citrate cycle (TCA cycle)	3 (2.48%)	8 (0.87%)	0.0625088
ko00230	Purine metabolism	9 (7.44%)	46 (5.00%)	0.0698197
ko02010	ABC transporters	3 (2.48%)	45 (4.89%)	0.0840922
ko00500	Starch and sucrose metabolism	4 (3.31%)	16 (1.74%)	0.100079
ko00310	Lysine degradation	1 (0.83%)	1 (0.11%)	0.131522
ko05200	Pathways in cancer	1 (0.83%)	1 (0.11%)	0.131522
ko05211	Renal cell carcinoma	1 (0.83%)	1 (0.11%)	0.131522
ko00830	Retinol metabolism	1 (0.83%)	1 (0.11%)	0.131522
ko00920	Sulfur metabolism	1 (0.83%)	1 (0.11%)	0.131522
ko00520	Amino sugar and nucleotide sugar metabolism	2 (1.65%)	31 (3/37%)	0.133191
ko00250	Alanine, aspartate and glutamate metabolism	4 (3.31%)	19 (2.07%)	0.140559
ko00350	Tyrosine metabolism	4 (3.31%)	19 (2.07%)	0.140559
ko00480	Glutathione metabolism	2 (1.65%)	6 (6.05%)	0.147689
ko03430	Mismatch repair	1 (0.83%)	21 (2.28%)	0.162985
ko00240	Pyrimidine metabolism	6 (4.96%)	42 (4.57%)	0.173588
ko00561	Glycerolipid metabolism	2 (1.65%)	7 (0.76%)	0.179844
ko00010	Glycolysis / Gluconeogenesis	3 (2.48%)	32 (3.48%)	0.190173
ko00620	Pyruvate metabolism	4 (3.31%)	25 (2.72%)	0.198624
ko00625	Chloroalkane and chloroalkene degradation	1 (0.83%)	2 (0.22%)	0.228696
ko00982	Drug metabolism - cytochrome P450	1 (0.83%)	2 (0.22%)	0.228696
ko00980	Metabolism of xenobiotics by cytochrome P450	1 (0.83%)	2 (0.22%)	0.228696
ko00626	Naphthalene degradation	1 (0.83%)	2 (0.22%)	0.228696
ko00040	Pentose and glucuronate interconversions	1 (0.83%)	2 (0.22%)	0.228696
ko04146	Peroxisome	1 (0.83%)	2 (0.22%)	0.228696
ko00072	Synthesis and degradation of ketone bodies	1 (0.83%)	2 (0.22%)	0.228696
ko00430	Taurine and hypotaurine metabolism	1 (0.83%)	2 (0.22%)	0.228696
ko00280	Valine, leucine and isoleucine degradation	1 (0.83%)	2 (0.22%)	0.228696
ko03420	Nucleotide excision repair	2 (1.65%)	9 (0.98%)	0.233135
ko02020	Two-component system	3 (2.48%)	19 (2.07%)	0.233472
ko03030	DNA replication	1 (0.83%)	17 (1.85%)	0.233628
ko03440	Homologous recombination	3 (2.48%)	20 (2.17%)	0.2387
ko00680	Methane metabolism	3 (2.48%)	22 (2.39%)	0.243402
ko00564	Glycerophospholipid metabolism	2 (1.65%)	11 (1.20%)	0.269159
ko00900	Terpenoid backbone biosynthesis	2 (1.65%)	11 (1.20%)	0.269159
ko00030	Pentose phosphate pathway	2 (1.65%)	19 (2.07%)	0.271095
ko00052	Galactose metabolism	2 (1.65%)	13 (1.41%)	0.288267
ko00640	Propanoate metabolism	2 (1.65%)	13 (1.41%)	0.288267
ko00190	Oxidative phosphorylation	2 (1.65%)	14 (1.52%)	0.292187
ko02030	Bacterial chemotaxis	1 (0.83%)	3 (0.33%)	0.298202
ko00362	Benzoate degradation	1 (0.83%)	4 (0.43%)	0.345572
ko00450	Selenocompound metabolism	1 (0.83%)	4 (0.43%)	0.345572
ko03060	Protein export	1 (0.83%)	11 (1.20%)	0.354393
ko03410	Base excision repair	1 (0.83%)	10 (1.09%)	0.371114
ko00270	Cysteine and methionine metabolism	1 (0.83%)	10 (1.09%)	0.371114
ko03018	RNA degradation	1 (0.83%)	10 (1.09%)	0.371114
ko00760	Nicotinate and nicotinamide metabolism	1 (0.83%)	5 (0.54%)	0.375375
ko00380	Tryptophan metabolism	1 (0.83%)	5 (0.54%)	0.375375
ko03070	Bacterial secretion system	1 (0.83%)	9 (0.98%)	0.384673
ko00730	Thiamine metabolism	1 (0.83%)	9 (0.98%)	0.384673
ko00330	Arginine and proline metabolism	1 (0.83%)	6 (6.05%)	0.391375
ko00983	Drug metabolism - other enzymes	1 (0.83%)	6 (6.05%)	0.391375
ko00910	Nitrogen metabolism	1 (0.83%)	6 (6.05%)	0.391375

## Sheet: Table S11-7
Table S11-7 KEGG pathway enrichment analysis of up-regulated DEGs in BM-LA14528 normal state versus BM-LA14528 mid-term state
Pathway ID	Pathway	DEGs with pathway annotation (17)	All genes with pathway annotation (920)	p-value
ko05200	Pathways in cancer	1 (5.88%)	1 (0.11%)	0.0184783
ko04141	Protein processing in endoplasmic reticulum	1 (5.88%)	1 (0.11%)	0.0184783
ko05211	Renal cell carcinoma	1 (5.88%)	1 (0.11%)	0.0184783
ko00020	Citrate cycle (TCA cycle)	1 (5.88%)	8 (0.87%)	0.130671
ko00260	Glycine, serine and threonine metabolism	1 (5.88%)	11 (1.20%)	0.170371
ko03060	Protein export	1 (5.88%)	11 (1.20%)	0.170371
ko00061	Fatty acid biosynthesis	1 (5.88%)	14 (1.52%)	0.205574
ko00250	Alanine, aspartate and glutamate metabolism	1 (5.88%)	19 (2.07%)	0.255163
ko00030	Pentose phosphate pathway	1 (5.88%)	19 (2.07%)	0.255163
ko02020	Two-component system	1 (5.88%)	19 (2.07%)	0.255163
ko00051	Fructose and mannose metabolism	1 (5.88%)	20 (2.17%)	0.263823
ko00680	Methane metabolism	1 (5.88%)	22 (2.39%)	0.279973
ko02060	Phosphotransferase system (PTS)	1 (5.88%)	22 (2.39%)	0.279973
ko00520	Amino sugar and nucleotide sugar metabolism	1 (5.88%)	31 (3/37%)	0.335326
ko00010	Glycolysis / Gluconeogenesis	1 (5.88%)	32 (3.48%)	0.339913
ko00240	Pyrimidine metabolism	1 (5.88%)	42 (4.57%)	0.371617
ko02010	ABC transporters	1 (5.88%)	45 (4.89%)	0.376764

## Sheet: Table S11-8
Table S11-8 KEGG pathway enrichment analysis of up-regulated DEGs in BM-LA14528 normal state versus BM-LA14528 VPNC state
Pathway ID	Pathway	DEGs with pathway annotation (13)	All genes with pathway annotation (920)	p-value
ko04141	Protein processing in endoplasmic reticulum	1 (7.69%)	1 (0.11%)	0.0141304
ko00260	Glycine, serine and threonine metabolism	1 (7.69%)	11 (1.20%)	0.136202
ko03060	Protein export	1 (7.69%)	11 (1.20%)	0.136202
ko00900	Terpenoid backbone biosynthesis	1 (7.69%)	11 (1.20%)	0.136202
ko00061	Fatty acid biosynthesis	1 (7.69%)	14 (1.52%)	0.166565
ko00030	Pentose phosphate pathway	1 (7.69%)	19 (2.07%)	0.211442
ko02020	Two-component system	1 (7.69%)	19 (2.07%)	0.211442
ko00051	Fructose and mannose metabolism	1 (7.69%)	20 (2.17%)	0.219607
ko00680	Methane metabolism	1 (7.69%)	22 (2.39%)	0.235165
ko02060	Phosphotransferase system (PTS)	1 (7.69%)	22 (2.39%)	0.235165
ko00010	Glycolysis / Gluconeogenesis	1 (7.69%)	32 (3.48%)	0.298797
ko00240	Pyrimidine metabolism	1 (7.69%)	42 (4.57%)	0.342045
ko02010	ABC transporters	1 (7.69%)	45 (4.89%)	0.351639
