# Supplementary material for: Transcriptomic analysis on the formation of the viable putative non-culturable state of beer-spoilage Lactobacillus acetotolerans
Source: Sci Rep. 2016 Nov 7;6:36753. doi: 10.1038/srep36753 (PMC5098190; doi:10.1038/srep36753)
Supplement: Supplementary Table S12 [file srep36753-s12.xls]

## Sheet: Table S12-1
Table S12-1 KEGG pathway enrichment analysis of down-regulated DEGs in BM-LA14526 normal state versus BM-LA14526 mid-term state
Pathway ID	Pathway	DEGs with pathway annotation (22)	All genes with pathway annotation (920)	p-value
ko02010	ABC transporters	9 (40.91%)	45 (4.89%)	2.07863e-07
ko00790	Folate biosynthesis	1 (4.55%)	2 (0.22%)	0.0467332
ko00970	Aminoacyl-tRNA biosynthesis	2 (9.09%)	28 (3.04%)	0.115562
ko00983	Drug metabolism - other enzymes	1 (4.55%)	6 (0.65%)	0.127785
ko00330	Arginine and proline metabolism	1 (4.55%)	6 (0.65%)	0.127785
ko00670	One carbon pool by folate	1 (4.55%)	7 (0.76%)	0.145657
ko00260	Glycine, serine and threonine metabolism	1 (4.55%)	11 (1.20%)	0.208514
ko03030	DNA replication	1 (4.55%)	17 (1.85%)	0.279973
ko00030	Pentose phosphate pathway	1 (4.55%)	19 (2.07%)	0.298518
ko00680	Methane metabolism	1 (4.55%)	22 (2.39%)	0.322017
ko00010	Glycolysis / Gluconeogenesis	1 (4.55%)	32 (3.48%)	0.369244
ko00230	Purine metabolism	1 (4.55%)	46 (5.00%)	0.37872
ko00240	Pyrimidine metabolism	1 (4.55%)	42 (4.57%)	0.381011

## Sheet: Table S12-2
Table S12-2 KEGG pathway enrichment analysis of down-regulated DEGs in BM-LA14526 normal state versus BM-LA14526 VPNC state
Pathway ID	Pathway	DEGs with pathway annotation (21)	All genes with pathway annotation (920)	p-value
ko03018	RNA degradation	2 (9.52%)	10 (1.09%)	0.0188979
ko00780	Biotin metabolism	1 (4.76%)	1 (0.11%)	0.0228261
ko02010	ABC transporters	3 (14.29%)	45 (4.89%)	0.0622318
ko00680	Methane metabolism	2 (9.52%)	22 (2.39%)	0.0751919
ko02060	Phosphotransferase system (PTS)	2 (9.52%)	22 (2.39%)	0.0751919
ko00620	Pyruvate metabolism	2 (9.52%)	25 (2.72%)	0.091577
ko00983	Drug metabolism - other enzymes	1 (4.76%)	6 (0.65%)	0.122659
ko00010	Glycolysis / Gluconeogenesis	2 (9.52%)	32 (3.48%)	0.130224
ko00260	Glycine, serine and threonine metabolism	1 (4.76%)	11 (1.20%)	0.201275
ko00190	Oxidative phosphorylation	1 (4.76%)	14 (1.52%)	0.239611
ko00500	Starch and sucrose metabolism	1 (4.76%)	16 (1.74%)	0.261878
ko02020	Two-component system	1 (4.76%)	19 (2.07%)	0.290771
ko00230	Purine metabolism	1 (4.76%)	46 (5.00%)	0.380554
ko00240	Pyrimidine metabolism	1 (4.76%)	42 (4.57%)	0.381071

## Sheet: Table S12-3
Table S11-3 KEGG pathway enrichment analysis of down-regulated DEGs in BM-LA14526 mid-term state versus BM-LA14526 VPNC state
Pathway ID	Pathway	DEGs with pathway annotation (43)	All genes with pathway annotation (920)	p-value
ko00500	Starch and sucrose metabolism	5 (6.98%)	16 (1.74%)	0.000484085
ko00650	Butanoate metabolism	5 (6.98%)	9 (0.98%)	0.00612761
ko00250	Alanine, aspartate and glutamate metabolism	5 (6.98%)	19 (2.07%)	0.0450133
ko00350	Tyrosine metabolism	5 (6.98%)	19 (2.07%)	0.0450133
ko02060	Phosphotransferase system (PTS)	5 (6.98%)	22 (2.39%)	0.0624174
ko03018	RNA degradation	2 (4.65%)	10 (1.09%)	0.0665977
ko00052	Galactose metabolism	2 (4.65%)	13 (1.41%)	0.10051
ko02030	Bacterial chemotaxis	1 (2.33%)	3 (0.33%)	0.127687
ko00680	Methane metabolism	2 (4.65%)	22 (2.39%)	0.19593
ko02010	ABC transporters	5 (6.98%)	45 (4.89%)	0.198983
ko00620	Pyruvate metabolism	2 (4.65%)	25 (2.72%)	0.221133
ko00330	Arginine and proline metabolism	1 (2.33%)	6 (0.65%)	0.221833
ko00983	Drug metabolism - other enzymes	1 (2.33%)	6 (0.65%)	0.221833
ko00230	Purine metabolism	1 (2.33%)	46 (5.00%)	0.24834
ko00520	Amino sugar and nucleotide sugar metabolism	2 (4.65%)	31 (3/37%)	0.25849
ko00010	Glycolysis / Gluconeogenesis	2 (4.65%)	32 (3.48%)	0.263006
ko00240	Pyrimidine metabolism	1 (2.33%)	42 (4.57%)	0.275957
ko00270	Cysteine and methionine metabolism	1 (2.33%)	10 (1.09%)	0.306209
ko00640	Propanoate metabolism	1 (2.33%)	13 (1.41%)	0.345403
ko00190	Oxidative phosphorylation	1 (2.33%)	14 (1.52%)	0.354748
ko00720	Carbon fixation pathways in prokaryotes	1 (2.33%)	15 (1.63%)	0.362467
ko02020	Two-component system	1 (2.33%)	19 (2.07%)	0.379524
ko00051	Fructose and mannose metabolism	1 (2.33%)	20 (2.17%)	0.380876

## Sheet: Table S12-4
Table S12-3 KEGG pathway enrichment analysis of down-regulated DEGs in BM-LA14527 normal state versus BM-LA14527 mid-term state
Pathway ID	Pathway	DEGs with pathway annotation (22)	All genes with pathway annotation (920)	p-value
ko00061	Fatty acid biosynthesis	7 (10.14%)	14 (1.52%)	4.81623e-09
ko00620	Pyruvate metabolism	7 (10.14%)	25 (2.72%)	5.6083e-07
ko00640	Propanoate metabolism	5 (7.25%)	13 (1.41%)	5.36605e-06
ko00253	Tetracycline biosynthesis	3 (4.35%)	5 (0.54%)	0.000114164
ko00720	Carbon fixation pathways in prokaryotes	4 (5.80%)	15 (1.63%)	0.000270337
ko03420	Nucleotide excision repair	3 (4.35%)	9 (0.98%)	0.00088165
ko02010	ABC transporters	5 (7.25%)	45 (4.89%)	0.00275083
ko00910	Nitrogen metabolism	2 (2.90%)	6 (0.65%)	0.00750414
ko03410	Base excision repair	2 (2.90%)	10 (1.09%)	0.0206027
ko00270	Cysteine and methionine metabolism	2 (2.90%)	10 (1.09%)	0.0206027
ko00970	Aminoacyl-tRNA biosynthesis	3 (4.35%)	28 (3.04%)	0.0229448
ko00780	Biotin metabolism	1 (1.45%)	1 (0.11%)	0.023913
ko00920	Sulfur metabolism	1 (1.45%)	1 (0.11%)	0.023913
ko01040	Biosynthesis of unsaturated fatty acids	1 (1.45%)	2 (0.22%)	0.0467332
ko00460	Cyanoamino acid metabolism	1 (1.45%)	2 (0.22%)	0.0467332
ko04146	Peroxisome	1 (1.45%)	2 (0.22%)	0.0467332
ko00430	Taurine and hypotaurine metabolism	1 (1.45%)	2 (0.22%)	0.0467332
ko00680	Methane metabolism	2 (2.90%)	22 (2.39%)	0.080871
ko00450	Selenocompound metabolism	1 (1.45%)	4 (0.43%)	0.0892368
ko00330	Arginine and proline metabolism	1 (1.45%)	6 (0.65%)	0.127785
ko00010	Glycolysis / Gluconeogenesis	2 (2.90%)	32 (3.48%)	0.138466
ko00670	One carbon pool by folate	1 (1.45%)	7 (0.76%)	0.145657
ko00240	Pyrimidine metabolism	2 (2.90%)	42 (4.57%)	0.191171
ko03018	RNA degradation	1 (1.45%)	10 (1.09%)	0.194036
ko00900	Terpenoid backbone biosynthesis	1 (1.45%)	11 (1.20%)	0.208514
ko00230	Purine metabolism	2 (2.90%)	46 (5.00%)	0.209538
ko04112	Cell cycle - Caulobacter	1 (1.45%)	13 (1.41%)	0.235165
ko00190	Oxidative phosphorylation	1 (1.45%)	14 (1.52%)	0.247391
ko00500	Starch and sucrose metabolism	1 (1.45%)	16 (1.74%)	0.26977
ko00250	Alanine, aspartate and glutamate metabolism	1 (1.45%)	19 (2.07%)	0.298518
ko00051	Fructose and mannose metabolism	1 (1.45%)	20 (2.17%)	0.306905
ko02060	Phosphotransferase system (PTS)	1 (1.45%)	22 (2.39%)	0.322017
ko00520	Amino sugar and nucleotide sugar metabolism	1 (1.45%)	31 (3/37%)	0.366359

## Sheet: Table S12-5
Table S12-4 KEGG pathway enrichment analysis of down-regulated DEGs in BM-LA14527 normal state versus BM-LA14527 VPNC state
Pathway ID	Pathway	DEGs with pathway annotation (48)	All genes with pathway annotation (920)	p-value
ko02010	ABC transporters	15 (31.25%)	45 (4.89%)	6.22077e-10
ko00520	Amino sugar and nucleotide sugar metabolism	6 (12.50%)	32 (3.48%)	0.00388207
ko00240	Pyrimidine metabolism	4 (8.33%)	22 (2.39%)	0.019619
ko00250	Alanine, aspartate and glutamate metabolism	1 (2.08%)	1 (0.11%)	0.0521739
ko03320	PPAR signaling pathway	1 (2.08%)	1 (0.11%)	0.0521739
ko00230	Purine metabolism	3 (6.25%)	22 (2.39%)	0.0783844
ko00670	One carbon pool by folate	2 (4.17%)	10 (1.09%)	0.0794577
ko04626	Plant-pathogen interaction	1 (2.08%)	2 (0.22%)	0.0990112
ko00460	Cyanoamino acid metabolism	1 (2.08%)	46 (5.00%)	0.212897
ko00970	Aminoacyl-tRNA biosynthesis	1 (2.08%)	6 (0.65%)	0.240632
ko00910	Nitrogen metabolism	1 (2.08%)	6 (0.65%)	0.240632
ko00051	Fructose and mannose metabolism	2 (4.17%)	25 (2.72%)	0.241787
ko00061	Fatty acid biosynthesis	1 (2.08%)	42 (4.57%)	0.242328
ko00550	Peptidoglycan biosynthesis	1 (2.08%)	10 (2.07%)	0.324593
ko03018	RNA degradation	1 (2.08%)	10 (1.09%)	0.324593
ko01040	Biosynthesis of unsaturated fatty acids	1 (2.08%)	11 (1.20%)	0.338611
ko03060	Protein export	1 (2.08%)	11 (1.20%)	0.338611
ko00780	Biotin metabolism	1 (2.08%)	14 (1.52%)	0.367442
ko00190	Oxidative phosphorylation	1 (2.08%)	14 (1.52%)	0.367442
ko00500	Starch and sucrose metabolism	1 (2.08%)	14 (1.52%)	0.367442
ko00790	Folate biosynthesis	1 (2.08%)	16 (1.74%)	0.377472
ko00561	Glycerolipid metabolism	1 (2.08%)	19 (2.07%)	0.381835

## Sheet: Table S12-6
Table S11-6 KEGG pathway enrichment analysis of down-regulated DEGs in BM-LA14527 mid-term state versus BM-LA14527 VPNC state
Pathway ID	Pathway	DEGs with pathway annotation (50)	All genes with pathway annotation (920)	p-value
ko00051	Fructose and mannose metabolism	5 (10.00%)	20 (2.17%)	0.00282073
ko02010	ABC transporters	7 (14.00%)	45 (4.89%)	0.00644238
ko05152	Tuberculosis	2 (4.00%)	3 (0.33%)	0.00823874
ko03010	Ribosome	6 (12.00%)	55 (5.87%)	0.0463274
ko00562	Inositol phosphate metabolism	1 (2.00%)	1 (0.11%)	0.0543478
ko03008	Ribosome biogenesis in eukaryotes	1 (2.00%)	1 (0.11%)	0.0543478
ko04940	Type I diabetes mellitus	1 (2.00%)	1 (0.11%)	0.0543478
ko00520	Amino sugar and nucleotide sugar metabolism	4 (8.00%)	31 (3/37%)	0.0595501
ko03018	RNA degradation	2 (4.00%)	10 (1.09%)	0.0847135
ko00710	Carbon fixation in photosynthetic organisms	2 (4.00%)	11 (1.20%)	0.0980774
ko03060	Protein export	2 (4.00%)	11 (1.20%)	0.0980774
ko05010	Alzheimer's disease	1 (2.00%)	2 (0.22%)	0.1029
ko01040	Biosynthesis of unsaturated fatty acids	1 (2.00%)	2 (0.22%)	0.1029
ko05134	Legionellosis	1 (2.00%)	2 (0.22%)	0.1029
ko00010	Glycolysis / Gluconeogenesis	3 (6.00%)	32 (3.48%)	0.159469
ko02060	Phosphotransferase system (PTS)	2 (4.00%)	22 (2.39%)	0.226034
ko00230	Purine metabolism	3 (6.00%)	46 (5.00%)	0.226629
ko03020	RNA polymerase	1 (2.00%)	6 (0.65%)	0.247791
ko00240	Pyrimidine metabolism	2 (4.00%)	42 (4.57%)	0.277427
ko03070	Bacterial secretion system	1 (2.00%)	9 (0.98%)	0.314996
ko00970	Aminoacyl-tRNA biosynthesis	1 (2.00%)	28 (3.04%)	0.339086
ko00061	Fatty acid biosynthesis	1 (2.00%)	14 (1.52%)	0.371418

## Sheet: Table S12-7
Table S12-5 KEGG pathway enrichment analysis of down-regulated DEGs in BM-LA14528 normal state versus BM-LA14528 mid-term state
Pathway ID	Pathway	DEGs with pathway annotation (11)	All genes with pathway annotation (920)	p-value
ko00780	Biotin metabolism	1 (9.09%)	1 (0.11%)	0.0119565
ko00460	Cyanoamino acid metabolism	1 (9.09%)	2 (2.22%)	0.0236528
ko00910	Nitrogen metabolism	1 (9.09%)	6 (0.65%)	0.0679119
ko00670	One carbon pool by folate	1 (9.09%)	7 (0.76%)	0.0783637
ko03018	RNA degradation	1 (9.09%)	10 (1.09%)	0.108306
ko04112	Cell cycle - Caulobacter	1 (9.09%)	13 (1.41%)	0.136202
ko00190	Oxidative phosphorylation	1 (9.09%)	14 (1.52%)	0.145062
ko00720	Carbon fixation pathways in prokaryotes	1 (9.09%)	15 (1.63%)	0.153708
ko00250	Alanine, aspartate and glutamate metabolism	1 (9.09%)	19 (2.07%)	0.186219
ko00240	Pyrimidine metabolism	1 (9.09%)	42 (4.57%)	0.317427
ko00230	Purine metabolism	1 (9.09%)	46 (5.00%)	0.332062

## Sheet: Table S12-8
Table S12-8 KEGG pathway enrichment analysis of down-regulated DEGs in BM-LA14528 normal state versus BM-LA14528 VPNC state
Pathway ID	Pathway	DEGs with pathway annotation (15)	All genes with pathway annotation (920)	p-value
ko00020	Citrate cycle (TCA cycle)	2 (13.33%)	8 (0.87%)	0.00638274
ko00780	Biotin metabolism	1 (6.67%)	1 (0.11%)	0.0163043
ko05200	Pathways in cancer	1 (6.67%)	1 (0.11%)	0.0163043
ko05211	Renal cell carcinoma	1 (6.67%)	1 (0.11%)	0.0163043
ko00460	Cyanoamino acid metabolism	1 (6.67%)	2 (0.22%)	0.0321119
ko00910	Nitrogen metabolism	1 (6.67%)	6 (0.65%)	0.090583
ko00230	Purine metabolism	2 (13.33%)	46 (5.00%)	0.135168
ko03018	RNA degradation	1 (6.67%)	10 (1.09%)	0.141918
ko04112	Cell cycle - Caulobacter	1 (6.67%)	13 (1.41%)	0.176099
ko00190	Oxidative phosphorylation	1 (6.67%)	14 (1.52%)	0.186718
ko00720	Carbon fixation pathways in prokaryotes	1 (6.67%)	15 (1.63%)	0.196963
ko00250	Alanine, aspartate and glutamate metabolism	1 (6.67%)	19 (2.07%)	0.234379
ko02020	Two-component system	1 (6.67%)	19 (2.07%)	0.234379
